# Supplementary material for: Harmine and Piperlongumine Revert TRIB2-Mediated Drug Resistance
Source: Cancers (Basel). 2020 Dec 9;12(12):3689. doi: 10.3390/cancers12123689 (PMC7763856; doi:10.3390/cancers12123689)
Supplement: Supplementary file 1 [file cancers-12-03689-s001.zip]

Archive with 3 entries (2 files):
- cancers-1020898-supple-XML/
- cancers-1020898-supple-XML/cancers-1020898-supple-XML.pdf
- cancers-1020898-supple-XML/Table S1. Gene Expression values from RNA-seq.xlsx
