# Supplementary material for: Harmine and Piperlongumine Revert TRIB2-Mediated Drug Resistance
Source: Cancers (Basel). 2020 Dec 9;12(12):3689. doi: 10.3390/cancers12123689 (PMC7763856; doi:10.3390/cancers12123689)
Supplement: Supplementary file 1 [file cancers-12-03689-s001.zip › cancers-1020898-supple-XML/Table S1. Gene Expression values from RNA-seq.xlsx]

## Sheet: DEG1
BEZ regulated genes (no TRIB2) (DEG1)
gene	locus	sample_1	sample_2	status	WT_value_1	BEZ_value_2	log2(fold_change)	test_stat	p_value	q_value	significant
SNORD116-21	chr15:25333949-25334043	q1	q2	OK	87.8304	0	#NAME?	#NAME?	0.02285	0.0442272	yes
MIR4523	chr17:27717679-27717748	q1	q2	OK	0	428.258	inf	#NAME?	0.02395	0.0461124	yes
ESM1	chr5:54273694-54281414	q1	q2	OK	2.58087	19.6048	2.92528	14.2361	5e-05	0.000174884	yes
TXNIP	chr1:145438461-145442628	q1	q2	OK	3.38286	23.7801	2.81344	19.391	5e-05	0.000174884	yes
REPS2	chrX:16964813-17171403	q1	q2	OK	0.224213	1.39675	2.63913	7.93101	5e-05	0.000174884	yes
CCL20	chr2:228678557-228682280	q1	q2	OK	0.884294	4.81548	2.44508	3.82217	5e-05	0.000174884	yes
RENBP	chrX:153200721-153210232	q1	q2	OK	1.14025	5.7968	2.34591	7.45626	5e-05	0.000174884	yes
EGR2	chr10:64571755-64578927	q1	q2	OK	0.863322	4.29559	2.31488	7.47854	5e-05	0.000174884	yes
ROBO4	chr11:124754113-124767831	q1	q2	OK	0.760145	3.56375	2.22905	8.89176	5e-05	0.000174884	yes
LOC646329	chr7:130565750-130598069	q1	q2	OK	0.544485	2.52234	2.2118	5.79424	5e-05	0.000174884	yes
C17orf103	chr17:21142183-21156578	q1	q2	OK	1.92847	8.52845	2.14483	15.1495	5e-05	0.000174884	yes
TRIML2	chr4:189012426-189026408	q1	q2	OK	12.06	53.1654	2.14025	18.0621	5e-05	0.000174884	yes
FBXO32	chr8:124510126-124553493	q1	q2	OK	1.02569	4.50847	2.13604	12.4143	5e-05	0.000174884	yes
SIGLEC15	chr18:43405544-43422521	q1	q2	OK	0.330557	1.42756	2.11058	3.29978	0.0007	0.00198328	yes
WBSCR27	chr7:73248920-73256855	q1	q2	OK	1.92965	8.04817	2.06032	7.05056	5e-05	0.000174884	yes
NR4A2	chr2:157180943-157189287	q1	q2	OK	0.605672	2.48692	2.03775	6.95078	5e-05	0.000174884	yes
KLHL26	chr19:18747837-18781302	q1	q2	OK	0.339419	1.38757	2.03142	4.79319	5e-05	0.000174884	yes
KLHL24	chr3:183353410-183402304	q1	q2	OK	3.19293	12.7512	1.99768	15.1967	5e-05	0.000174884	yes
TCTEX1D4	chr1:45266035-45272957	q1	q2	OK	0.582365	2.31377	1.99025	2.83868	5e-05	0.000174884	yes
ARL14	chr3:160394947-160396235	q1	q2	OK	0.944312	3.64465	1.94845	5.22752	5e-05	0.000174884	yes
CD22	chr19:35820071-35838264	q1	q2	OK	1.40471	5.33835	1.92612	8.20093	5e-05	0.000174884	yes
CREBRF	chr5:172483354-172566291	q1	q2	OK	1.72994	6.46695	1.90236	11.1281	5e-05	0.000174884	yes
CHI3L1	chr1:203148058-203155922	q1	q2	OK	3.75931	13.9044	1.887	11.7315	5e-05	0.000174884	yes
TMEM156	chr4:38968440-39034041	q1	q2	OK	1.1302	4.12989	1.86952	6.42104	5e-05	0.000174884	yes
IFFO1	chr12:6648693-6665249	q1	q2	OK	0.637631	2.326	1.86706	4.96096	5e-05	0.000174884	yes
YPEL1	chr22:22020272-22090071	q1	q2	OK	2.91784	10.5777	1.85806	4.71426	5e-05	0.000174884	yes
ACRBP	chr12:6747241-6756580	q1	q2	OK	0.396454	1.40689	1.82728	3.63186	0.0002	0.000634779	yes
ARSG	chr17:66255322-66417000	q1	q2	OK	0.558044	1.95503	1.80874	4.07419	5e-05	0.000174884	yes
PRAP1	chr10:135160843-135166187	q1	q2	OK	0.48158	1.64781	1.77471	1.51971	0.00865	0.0188218	yes
DOK7	chr4:3465032-3496209	q1	q2	OK	0.637502	2.1463	1.75135	4.2367	5e-05	0.000174884	yes
TBC1D10C	chr11:67171383-67177561	q1	q2	OK	1.25561	4.2018	1.74262	4.8618	5e-05	0.000174884	yes
CTGF	chr6:132269316-132272518	q1	q2	OK	209.225	690.083	1.72171	12.6789	5e-05	0.000174884	yes
AMTN	chr4:71384297-71398459	q1	q2	OK	0.558417	1.84156	1.72152	3.08643	0.0028	0.0068871	yes
YPEL4	chr11:57412559-57417417	q1	q2	OK	1.15016	3.70202	1.68648	5.4765	5e-05	0.000174884	yes
EGR1	chr5:137801180-137805004	q1	q2	OK	43.0899	138.658	1.68611	12.2911	5e-05	0.000174884	yes
LOC100133445	chr1:2487207-2495267	q1	q2	OK	0.886937	2.78243	1.64944	1.75336	0.0094	0.0202231	yes
PLA2G4C	chr19:48551099-48614109	q1	q2	OK	0.55568	1.74186	1.6483	3.55679	5e-05	0.000174884	yes
LINC00520	chr14:56247852-56263392	q1	q2	OK	0.498394	1.55723	1.64362	3.24455	5e-05	0.000174884	yes
TRIB1	chr8:126442562-126450644	q1	q2	OK	11.7741	36.6235	1.63715	14.1539	5e-05	0.000174884	yes
ARHGEF28	chr5:72921982-73237818	q1	q2	OK	2.19351	6.81943	1.63641	12.1387	5e-05	0.000174884	yes
CDSN	chr6_qbl_hap6:2378425-2403713	q1	q2	OK	0.539448	1.67657	1.63595	3.51644	5e-05	0.000174884	yes
EPB41L4A-AS1	chr5:111496222-111498198	q1	q2	OK	10.7784	33.3203	1.62827	13.9672	5e-05	0.000174884	yes
DUSP5	chr10:112257624-112271302	q1	q2	OK	5.3735	16.4871	1.6174	13.5407	5e-05	0.000174884	yes
PKD1L2	chr16:81134483-81253975	q1	q2	OK	0.412354	1.26329	1.61524	5.1236	5e-05	0.000174884	yes
ABTB1	chr3:127391780-127399769	q1	q2	OK	11.308	34.2053	1.59688	12.814	5e-05	0.000174884	yes
EGFR	chr7:55086724-55275031	q1	q2	OK	3.21607	9.72164	1.5959	11.8876	5e-05	0.000174884	yes
CATSPER1	chr11:65784222-65793988	q1	q2	OK	3.09187	9.14091	1.56386	10.0944	5e-05	0.000174884	yes
CARD16	chr11:104912052-104916051	q1	q2	OK	4.40913	13.0287	1.56313	4.66755	5e-05	0.000174884	yes
RILP	chr17:1549444-1553392	q1	q2	OK	0.625482	1.84808	1.56298	3.7496	5e-05	0.000174884	yes
ADCK3	chr1:227127937-227175246	q1	q2	OK	4.31492	12.6548	1.55228	12.4398	5e-05	0.000174884	yes
LOC201651	chr3:151347319-151546276	q1	q2	OK	1.40493	4.09653	1.54391	4.11812	5e-05	0.000174884	yes
TMEM71	chr8:133722191-133772914	q1	q2	OK	0.350186	1.01952	1.5417	2.50109	0.0003	0.000916306	yes
UNC5B-AS1	chr10:72972291-73062635	q1	q2	OK	7.82309	22.7624	1.54084	3.53146	5e-05	0.000174884	yes
PRSS27	chr16:2762422-2770552	q1	q2	OK	0.353395	1.02649	1.53837	2.56766	0.00555	0.0127786	yes
BIRC7	chr20:61867275-61871854	q1	q2	OK	2.21295	6.41711	1.53595	4.97819	5e-05	0.000174884	yes
LETMD1	chr12:51442081-51454207	q1	q2	OK	18.4493	53.1662	1.52694	11.9171	5e-05	0.000174884	yes
ACSM3	chr16:20775311-20860990	q1	q2	OK	0.724592	2.08125	1.52221	3.22196	5e-05	0.000174884	yes
LAMA4	chr6:112429133-112575917	q1	q2	OK	4.29771	12.2573	1.512	4.98505	5e-05	0.000174884	yes
C5orf4	chr5:154198051-154230213	q1	q2	OK	0.903697	2.564	1.50448	5.55654	5e-05	0.000174884	yes
PPP1R15A	chr19:49375648-49379319	q1	q2	OK	16.777	47.4936	1.50125	13.1456	5e-05	0.000174884	yes
MYO15B	chr17:73584138-73663269	q1	q2	OK	1.12244	3.17725	1.50113	5.45748	5e-05	0.000174884	yes
JUNB	chr19:12902309-12904125	q1	q2	OK	34.0191	95.8839	1.49494	12.3882	5e-05	0.000174884	yes
MT2A	chr16:56642477-56643409	q1	q2	OK	879.704	2461.34	1.48436	19.7957	5e-05	0.000174884	yes
MEGF6	chr1:3404505-3528059	q1	q2	OK	1.07773	3.01243	1.48293	8.90596	5e-05	0.000174884	yes
GOLT1A	chr1:204167287-204183220	q1	q2	OK	1.17904	3.29437	1.48239	3.70261	0.00015	0.000486342	yes
SERPINE1	chr7:100770369-100782547	q1	q2	OK	163.109	455.737	1.48237	9.99415	5e-05	0.000174884	yes
ZNF581	chr19:56154985-56156989	q1	q2	OK	15.691	43.7464	1.47923	14.2541	5e-05	0.000174884	yes
TAF4B	chr18:23806408-23971650	q1	q2	OK	0.428737	1.19515	1.47903	4.59663	5e-05	0.000174884	yes
MMP10	chr11:102641232-102651359	q1	q2	OK	0.459314	1.27956	1.47809	3.00649	0.0001	0.000333407	yes
MAFF	chr22:38597938-38612517	q1	q2	OK	11.993	33.3183	1.47412	12.358	5e-05	0.000174884	yes
SCG5	chr15:32933869-32989298	q1	q2	OK	3.59662	9.95692	1.46906	5.83391	5e-05	0.000174884	yes
C21orf7	chr21:30452872-30548202	q1	q2	OK	1.9322	5.31614	1.46014	6.4893	5e-05	0.000174884	yes
SP140	chr2:231090444-231177930	q1	q2	OK	1.99394	5.47651	1.45764	3.62658	5e-05	0.000174884	yes
LOC440028	chr11:9776316-10315754	q1	q2	OK	0.40085	1.0968	1.45217	1.5801	0.0192	0.0379489	yes
PIM1	chr6:37137921-37143204	q1	q2	OK	22.7391	62.0352	1.44791	11.5501	5e-05	0.000174884	yes
UBALD2	chr17:74261285-74267379	q1	q2	OK	33.8616	92.2413	1.44576	12.0292	5e-05	0.000174884	yes
LOC100270804	chr20:18768614-18776709	q1	q2	OK	0.361848	0.985134	1.44494	2.38212	0.0005	0.00145718	yes
FGF5	chr4:81187741-81212171	q1	q2	OK	1.30349	3.54378	1.44291	7.74239	5e-05	0.000174884	yes
PSG9	chr19:43757434-43773682	q1	q2	OK	0.760366	2.05171	1.43206	3.67221	5e-05	0.000174884	yes
INHBA	chr7:41728600-41818976	q1	q2	OK	25.2517	67.613	1.42092	11.3778	5e-05	0.000174884	yes
ZNF610	chr19:52839497-52870376	q1	q2	OK	0.608254	1.62351	1.41637	2.95996	5e-05	0.000174884	yes
VGLL3	chr3:86987122-87040257	q1	q2	OK	1.91137	5.09373	1.41411	11.399	5e-05	0.000174884	yes
ABCA3	chr16:2325878-2390747	q1	q2	OK	0.578896	1.54223	1.41364	6.04226	5e-05	0.000174884	yes
MYL5	chr4:671710-682973	q1	q2	OK	2.53716	6.70758	1.40258	2.93991	5e-05	0.000174884	yes
CYP4V2	chr4:187112673-187134617	q1	q2	OK	0.629681	1.66456	1.40245	5.30651	5e-05	0.000174884	yes
TBX3	chr12:115108058-115121969	q1	q2	OK	13.1165	34.6495	1.40145	10.3193	5e-05	0.000174884	yes
ANKRD1	chr10:92671856-92681032	q1	q2	OK	103.279	272.118	1.39769	10.6834	5e-05	0.000174884	yes
GLRX	chr5:95149552-95158577	q1	q2	OK	44.3331	116.621	1.39538	10.4978	5e-05	0.000174884	yes
ANKRD20A5P	chr18:14179095-14227049	q1	q2	OK	0.746651	1.96374	1.3951	5.11619	5e-05	0.000174884	yes
NOS1	chr12:117645946-117799607	q1	q2	OK	1.00346	2.61578	1.38225	9.64035	5e-05	0.000174884	yes
DNMBP	chr10:101635333-101769676	q1	q2	OK	11.4069	29.6901	1.38008	10.3015	5e-05	0.000174884	yes
LOC152225	chr3:101659702-101716770	q1	q2	OK	2.74631	7.12527	1.37545	7.2914	5e-05	0.000174884	yes
LOC100505783	chr20:42839599-42854667	q1	q2	OK	4.42599	11.4612	1.37269	6.65789	5e-05	0.000174884	yes
ELTD1	chr1:79355448-79472495	q1	q2	OK	2.25026	5.81898	1.37068	8.59492	5e-05	0.000174884	yes
FAM66B	chr8:7159132-7212876	q1	q2	OK	0.296142	0.764148	1.36756	1.93744	0.01645	0.0331275	yes
PAEP	chr9:138453603-138458622	q1	q2	OK	1.28475	3.30939	1.36508	2.03577	0.0002	0.000634779	yes
RPL13AP20	chr12:13028410-13029070	q1	q2	OK	8.31546	21.3976	1.36358	8.22007	5e-05	0.000174884	yes
RPS6KA5	chr14:91337166-91526993	q1	q2	OK	0.982878	2.52846	1.36317	5.04848	5e-05	0.000174884	yes
F13A1	chr6:6144310-6320924	q1	q2	OK	0.315203	0.808549	1.35905	3.25269	5e-05	0.000174884	yes
PCDH1	chr5:141232672-141257944	q1	q2	OK	1.11134	2.84902	1.35816	5.78935	5e-05	0.000174884	yes
IGF2BP3	chr7:23349827-23509995	q1	q2	OK	3.41708	8.74826	1.35623	11.0703	5e-05	0.000174884	yes
SLC6A15	chr12:85253266-85306608	q1	q2	OK	1.68143	4.29922	1.35439	7.60051	5e-05	0.000174884	yes
NAT16	chr7:100813773-100823557	q1	q2	OK	3.10636	7.89018	1.34483	8.98262	5e-05	0.000174884	yes
FRAT1	chr10:99079021-99081672	q1	q2	OK	0.588619	1.4927	1.34252	3.68375	5e-05	0.000174884	yes
AMIGO2	chr12:47469489-47473734	q1	q2	OK	160.793	407.486	1.34155	9.06214	5e-05	0.000174884	yes
C14orf28	chr14:45366506-45376460	q1	q2	OK	1.10505	2.79959	1.34111	5.33193	5e-05	0.000174884	yes
PSG4	chr19:43696853-43709926	q1	q2	OK	1.04301	2.63822	1.33881	3.53079	5e-05	0.000174884	yes
LTB	chr6_ssto_hap7:2879136-2881003	q1	q2	OK	0.773665	1.95555	1.33779	1.81522	0.0043	0.0101952	yes
LHX5	chr12:113900693-113909877	q1	q2	OK	0.536879	1.35573	1.3364	3.1433	0.0001	0.000333407	yes
CD274	chr9:5450502-5470567	q1	q2	OK	0.966227	2.43289	1.33224	4.98502	5e-05	0.000174884	yes
EXOC3L2	chr19:45715878-45737469	q1	q2	OK	1.14349	2.87091	1.32806	4.17159	5e-05	0.000174884	yes
ITGB3	chr17:45331207-45390077	q1	q2	OK	6.19677	15.5354	1.32597	12.3482	5e-05	0.000174884	yes
CYR61	chr1:86046443-86049648	q1	q2	OK	134.572	336.932	1.32407	9.95525	5e-05	0.000174884	yes
RLN2	chr9:5299865-5304611	q1	q2	OK	0.501792	1.25564	1.32326	1.37211	0.0101	0.0215273	yes
LOC257358	chr5:169758434-169762104	q1	q2	OK	0.59256	1.48225	1.32275	3.37154	5e-05	0.000174884	yes
NLRP3	chr1:247579457-247612406	q1	q2	OK	0.409165	1.02308	1.32217	2.97748	5e-05	0.000174884	yes
GPR137B	chr1:236305831-236372209	q1	q2	OK	9.28463	23.214	1.32208	11.99	5e-05	0.000174884	yes
OOEP	chr6:74078279-74079515	q1	q2	OK	1.157	2.89246	1.32191	2.70578	0.0061	0.0138821	yes
PDK4	chr7:95212808-95225925	q1	q2	OK	1.09607	2.7366	1.32005	5.80913	5e-05	0.000174884	yes
ACP5	chr19:11685474-11689801	q1	q2	OK	0.341186	0.84976	1.3165	1.56514	0.0059	0.0134927	yes
EMP1	chr12:13349601-13369708	q1	q2	OK	136.629	340.002	1.31528	9.68122	5e-05	0.000174884	yes
ACVR2B-AS1	chr3:38492517-38534633	q1	q2	OK	0.756542	1.87723	1.31111	2.82512	5e-05	0.000174884	yes
FAM122C	chrX:133903595-133988641	q1	q2	OK	0.787926	1.95417	1.31043	1.911	0.0011	0.00297529	yes
LY96	chr8:74903563-74941307	q1	q2	OK	2.39092	5.90352	1.30401	2.36755	0.0003	0.000916306	yes
GALNT9	chr12:132680916-132905905	q1	q2	OK	0.954755	2.35482	1.30241	3.01152	5e-05	0.000174884	yes
KANK3	chr19:8387467-8408146	q1	q2	OK	2.033	5.013	1.30206	6.74148	5e-05	0.000174884	yes
WDFY3-AS2	chr4:85887970-85928168	q1	q2	OK	0.478685	1.17934	1.30083	2.38699	0.00325	0.00791632	yes
SLITRK6	chr13:86366921-86373483	q1	q2	OK	3.1653	7.78644	1.29862	10.3113	5e-05	0.000174884	yes
HMGCLL1	chr6:55299170-55444012	q1	q2	OK	0.347601	0.854834	1.29821	2.33551	0.0004	0.00119007	yes
LOC100287314	chr12:30948614-30955645	q1	q2	OK	6.6159	16.2598	1.2973	10.3511	5e-05	0.000174884	yes
HTR1D	chr1:23518387-23521222	q1	q2	OK	7.24007	17.7844	1.29654	10.861	5e-05	0.000174884	yes
LINC00565	chr13:114629486-114631964	q1	q2	OK	0.903574	2.21852	1.29588	4.26087	5e-05	0.000174884	yes
TPPP3	chr16:67423711-67427421	q1	q2	OK	0.405536	0.991112	1.28922	1.43	0.01515	0.0308073	yes
GMFG	chr19:39818998-39826726	q1	q2	OK	0.86908	2.11778	1.28499	2.22523	0.01615	0.032596	yes
FAM229A	chr1:32826870-32827844	q1	q2	OK	1.79114	4.36423	1.28485	3.61846	0.0003	0.000916306	yes
TUBA3E	chr2:130949317-130956034	q1	q2	OK	1.77907	4.31378	1.27783	4.81661	5e-05	0.000174884	yes
ZSWIM4	chr19:13906273-13943044	q1	q2	OK	3.6596	8.86467	1.27638	10.997	5e-05	0.000174884	yes
IL1RAPL1	chrX:28605680-29974017	q1	q2	OK	0.449325	1.08714	1.27471	3.08187	0.0001	0.000333407	yes
LOC100130581	chr17:41447212-41466266	q1	q2	OK	0.689457	1.66563	1.27254	3.58662	5e-05	0.000174884	yes
ADPRM	chr17:10600926-10614875	q1	q2	OK	3.1138	7.50873	1.26989	6.25506	5e-05	0.000174884	yes
KLF2	chr19:16435650-16438339	q1	q2	OK	8.2097	19.6716	1.26071	10.5084	5e-05	0.000174884	yes
FLJ14186	chr4:120326677-120331815	q1	q2	OK	0.393917	0.943668	1.26039	3.70108	5e-05	0.000174884	yes
RHEBL1	chr12:49458467-49463775	q1	q2	OK	5.32962	12.7278	1.25588	7.23963	5e-05	0.000174884	yes
LOC100129794	chr14:37147125-37642998	q1	q2	OK	0.557687	1.3311	1.25509	2.18935	0.0021	0.0053259	yes
CTHRC1	chr8:104383742-104395232	q1	q2	OK	3.42258	8.15859	1.25323	4.84466	5e-05	0.000174884	yes
CAMLG	chr5:134074169-134087850	q1	q2	OK	9.12656	21.6046	1.24319	10.9357	5e-05	0.000174884	yes
THBD	chr20:23026269-23030301	q1	q2	OK	0.518644	1.22727	1.24263	3.86609	5e-05	0.000174884	yes
WDR45	chrX:48932091-48958059	q1	q2	OK	20.465	48.0968	1.23278	10.9403	5e-05	0.000174884	yes
STARD13	chr13:33677271-34250932	q1	q2	OK	3.31105	7.77891	1.23228	9.50109	5e-05	0.000174884	yes
RFTN1	chr3:16357351-16555222	q1	q2	OK	7.33899	17.2128	1.22983	10.524	5e-05	0.000174884	yes
NKAIN4	chr20:61872135-61892967	q1	q2	OK	0.586119	1.37346	1.22855	2.06282	0.00355	0.00856388	yes
TMEM200A	chr6:130687425-130764210	q1	q2	OK	4.62172	10.8111	1.22601	8.98163	5e-05	0.000174884	yes
LOR	chr1:153232178-153234600	q1	q2	OK	0.843495	1.97159	1.22491	2.85147	0.0004	0.00119007	yes
CALCOCO1	chr12:54104901-54121307	q1	q2	OK	18.4478	43.093	1.224	8.93643	5e-05	0.000174884	yes
SH2D5	chr1:21046224-21059133	q1	q2	OK	4.94366	11.5382	1.22277	9.93663	5e-05	0.000174884	yes
ITGA2	chr5:52285155-52390609	q1	q2	OK	14.8199	34.5642	1.22174	8.26827	5e-05	0.000174884	yes
KCTD16	chr5:143550436-143856944	q1	q2	OK	0.371333	0.862837	1.21638	3.60598	5e-05	0.000174884	yes
FMNL1	chr17:43299291-43324683	q1	q2	OK	11.3041	26.2515	1.21555	9.92081	5e-05	0.000174884	yes
RDH5	chr12:56109817-56118526	q1	q2	OK	3.01002	6.98079	1.21361	1.5037	0.0218	0.0423765	yes
SLFNL1-AS1	chr1:41480261-41707815	q1	q2	OK	0.49236	1.14094	1.21244	1.66813	0.0053	0.0122697	yes
MYC	chr8:128748314-128753680	q1	q2	OK	28.9846	67.017	1.20924	9.79033	5e-05	0.000174884	yes
BEX2	chrX:102564273-102565974	q1	q2	OK	12.4483	28.7605	1.20814	7.18805	5e-05	0.000174884	yes
GAS5	chr1:173832385-173837125	q1	q2	OK	37.5874	86.8126	1.20766	13.8422	5e-05	0.000174884	yes
LOC284080	chr17:48127712-48133103	q1	q2	OK	0.751022	1.73313	1.20645	3.60259	5e-05	0.000174884	yes
SOX8	chr16:1031807-1036979	q1	q2	OK	1.64855	3.80151	1.20537	5.82452	5e-05	0.000174884	yes
ADAMTS16	chr5:5140442-5320412	q1	q2	OK	2.31723	5.34321	1.20531	8.80728	5e-05	0.000174884	yes
LOC100131564	chr1:93775665-93811368	q1	q2	OK	1.08521	2.49447	1.20076	5.38895	5e-05	0.000174884	yes
JMY	chr5:78531924-78623038	q1	q2	OK	2.48497	5.70658	1.1994	10.0204	5e-05	0.000174884	yes
PTPRE	chr10:129705324-129884164	q1	q2	OK	2.72616	6.25673	1.19854	9.19627	5e-05	0.000174884	yes
TSNARE1	chr8:143293440-143484543	q1	q2	OK	4.2959	9.85756	1.19827	7.59055	5e-05	0.000174884	yes
RELB	chr19:45504706-45541456	q1	q2	OK	7.34112	16.8356	1.19744	10.7248	5e-05	0.000174884	yes
SYTL3	chr6:159071045-159185908	q1	q2	OK	12.6063	28.9067	1.19726	10.3139	5e-05	0.000174884	yes
GPR17	chr2:128395995-128439360	q1	q2	OK	0.425574	0.974762	1.19564	1.81927	0.00025	0.000778333	yes
CD163L1	chr12:7507556-7596749	q1	q2	OK	1.22136	2.79122	1.1924	5.99395	5e-05	0.000174884	yes
ABLIM2	chr4:7967036-8160559	q1	q2	OK	0.57754	1.31443	1.18644	2.74986	5e-05	0.000174884	yes
BACH2	chr6:90636246-91006627	q1	q2	OK	1.36425	3.10159	1.1849	8.64807	5e-05	0.000174884	yes
HBP1	chr7:106809405-107218968	q1	q2	OK	30.8211	69.984	1.1831	6.28686	5e-05	0.000174884	yes
MICALCL	chr11:12308446-12380691	q1	q2	OK	3.9109	8.86559	1.18072	8.86029	5e-05	0.000174884	yes
EDN1	chr6:12290528-12297427	q1	q2	OK	18.5846	42.0273	1.17722	10.3657	5e-05	0.000174884	yes
LOC338758	chr12:90102731-90105729	q1	q2	OK	0.80078	1.80995	1.17647	3.95254	5e-05	0.000174884	yes
SPRY2	chr13:80910111-80915086	q1	q2	OK	5.57342	12.5957	1.1763	8.91628	5e-05	0.000174884	yes
LOC100506083	chr16:70323669-70380650	q1	q2	OK	0.959907	2.16661	1.17447	2.38531	0.0005	0.00145718	yes
LOC100130992	chr10:22541000-22547477	q1	q2	OK	0.751731	1.69662	1.17438	5.50492	5e-05	0.000174884	yes
PBXIP1	chr1:154916558-154928567	q1	q2	OK	18.9811	42.7585	1.17165	9.18724	5e-05	0.000174884	yes
SPATA12	chr3:56761445-57113336	q1	q2	OK	1.20003	2.70303	1.17151	2.08226	0.00285	0.00700246	yes
HMX3	chr10:124895566-124897247	q1	q2	OK	0.522153	1.17425	1.1692	1.90865	0.0104	0.0220902	yes
MBL1P	chr10:81664653-81691557	q1	q2	OK	0.447903	1.0072	1.16909	1.64875	0.01385	0.02845	yes
HDAC5	chr17:42154120-42201014	q1	q2	OK	9.39668	21.0499	1.16359	8.45179	5e-05	0.000174884	yes
LOC100288846	chr14:39734475-39820397	q1	q2	OK	0.745596	1.66696	1.16075	1.72016	0.02395	0.0461124	yes
LOC388849	chr22:20136108-20137431	q1	q2	OK	4.66113	10.413	1.15963	5.04291	5e-05	0.000174884	yes
ARRDC4	chr15:98503932-98517068	q1	q2	OK	1.49766	3.34116	1.15764	6.07203	5e-05	0.000174884	yes
KIAA1107	chr1:92632608-92650280	q1	q2	OK	0.731821	1.62737	1.15298	4.47834	5e-05	0.000174884	yes
LOC100133985	chr2:70351167-70352448	q1	q2	OK	3.23168	7.18545	1.15279	4.23392	5e-05	0.000174884	yes
SLC43A1	chr11:57252003-57283192	q1	q2	OK	5.08518	11.3036	1.15241	8.06398	5e-05	0.000174884	yes
ISG20	chr15:89182038-89198879	q1	q2	OK	3.00057	6.64802	1.14769	4.52769	5e-05	0.000174884	yes
NBR1	chr17:41322497-41363707	q1	q2	OK	23.3647	51.7458	1.14711	7.7882	5e-05	0.000174884	yes
CCDC28A	chr6:139046347-139114456	q1	q2	OK	9.28006	20.5452	1.1466	8.20792	5e-05	0.000174884	yes
LINC00174	chr7:65841030-65865395	q1	q2	OK	0.94257	2.08281	1.14386	4.9475	5e-05	0.000174884	yes
LOC439994	chr10:88998423-89103331	q1	q2	OK	0.501176	1.10731	1.14366	1.39324	0.0171	0.0343089	yes
FAM175A	chr4:84377117-84406290	q1	q2	OK	6.67057	14.7272	1.1426	7.20428	5e-05	0.000174884	yes
HSF4	chr16:67193890-67203848	q1	q2	OK	3.00048	6.61501	1.14055	5.82196	5e-05	0.000174884	yes
BEX1	chrX:102317580-102319168	q1	q2	OK	29.3753	64.6426	1.13788	12.7366	5e-05	0.000174884	yes
PTGS2	chr1:186640943-186649559	q1	q2	OK	0.545807	1.19796	1.13412	3.75638	5e-05	0.000174884	yes
CLDN1	chr3:190023489-190040235	q1	q2	OK	8.14101	17.812	1.12957	10.3124	5e-05	0.000174884	yes
C15orf62	chr15:41060066-41106767	q1	q2	OK	1.33681	2.92273	1.12852	2.18576	0.00125	0.00333178	yes
FOS	chr14:75745480-75748937	q1	q2	OK	6.74215	14.7139	1.1259	9.35896	5e-05	0.000174884	yes
PDCD1LG2	chr9:5510544-5571282	q1	q2	OK	0.518676	1.13179	1.12569	2.70516	5e-05	0.000174884	yes
LYRM9	chr17:26205339-26220409	q1	q2	OK	1.87683	4.09449	1.12538	4.21101	5e-05	0.000174884	yes
CACNG6	chr19:54495541-54515920	q1	q2	OK	1.94199	4.23659	1.12536	3.9993	5e-05	0.000174884	yes
MXI1	chr10:111967362-112047123	q1	q2	OK	13.9198	30.3665	1.12534	8.64588	5e-05	0.000174884	yes
MRPL45P2	chr17:45527592-45569986	q1	q2	OK	0.5284	1.15127	1.12353	1.98904	0.00995	0.0212645	yes
SNHG5	chr6:86386724-86388451	q1	q2	OK	28.6824	62.3597	1.12045	11.4429	5e-05	0.000174884	yes
ZNF277	chr7:111846642-111983989	q1	q2	OK	5.2675	11.4224	1.11668	9.05336	5e-05	0.000174884	yes
DUSP1	chr5:172195092-172198203	q1	q2	OK	18.9223	40.9451	1.1136	11.4182	5e-05	0.000174884	yes
RASGRF1	chr15:79252288-79383215	q1	q2	OK	7.35661	15.8991	1.11183	10.2264	5e-05	0.000174884	yes
CREB3L4	chr1:153931574-153950451	q1	q2	OK	7.92228	17.1043	1.11037	1.79169	0.00505	0.0117492	yes
DPY19L1P1	chr7:32535175-32758780	q1	q2	OK	0.730976	1.57558	1.10799	1.80172	0.0023	0.00578331	yes
CACNA2D4	chr12:1901122-2027870	q1	q2	OK	3.18707	6.8569	1.10533	9.41711	5e-05	0.000174884	yes
DOCK2	chr5:169064250-169510386	q1	q2	OK	1.73057	3.71536	1.10225	7.51518	5e-05	0.000174884	yes
LAMB3	chr1:209788217-209825820	q1	q2	OK	54.6579	117.25	1.10108	7.55771	5e-05	0.000174884	yes
PODXL	chr7:131185020-131241376	q1	q2	OK	26.0961	55.9018	1.09906	7.54252	5e-05	0.000174884	yes
SPEF2	chr5:35617988-35814713	q1	q2	OK	1.14231	2.44331	1.09688	4.10352	5e-05	0.000174884	yes
ULK2	chr17:19674142-19771239	q1	q2	OK	1.16236	2.47907	1.09274	4.5984	5e-05	0.000174884	yes
CYP2U1	chr4:108852716-108874613	q1	q2	OK	0.538226	1.14781	1.0926	3.70168	5e-05	0.000174884	yes
LOC100506368	chr11:86666662-86711989	q1	q2	OK	0.50492	1.07495	1.09014	1.80771	0.02515	0.0480607	yes
ANKRA2	chr5:72848024-72861511	q1	q2	OK	4.47426	9.51443	1.08847	7.45221	5e-05	0.000174884	yes
PLAU	chr10:75669726-75682535	q1	q2	OK	13.026	27.6769	1.08729	9.43756	5e-05	0.000174884	yes
FAM167B	chr1:32712817-32714461	q1	q2	OK	0.69237	1.4706	1.08679	2.06924	0.01985	0.0390739	yes
LOC100505648	chr15:40985952-40987303	q1	q2	OK	0.897787	1.90423	1.08476	2.44493	0.00155	0.00404619	yes
ZNF345	chr19:37288451-37407193	q1	q2	OK	1.48433	3.14252	1.08212	2.38421	0.0012	0.00321496	yes
ZCWPW1	chr7:99998494-100031749	q1	q2	OK	1.98699	4.19641	1.07857	1.48267	0.02415	0.0464447	yes
LOC100505865	chr16:66442426-66444803	q1	q2	OK	4.87492	10.2698	1.07496	5.31591	5e-05	0.000174884	yes
TNFRSF14	chr1:2487207-2495267	q1	q2	OK	6.41429	13.504	1.07403	6.32835	5e-05	0.000174884	yes
HGFAC	chr4:3443725-3451213	q1	q2	OK	0.51784	1.08912	1.07258	2.39377	0.0008	0.00223897	yes
GPNMB	chr7:23286315-23314729	q1	q2	OK	19.4367	40.7737	1.06885	7.7514	5e-05	0.000174884	yes
ZKSCAN7	chr3:44596712-44624973	q1	q2	OK	0.514969	1.07765	1.06534	2.41442	5e-05	0.000174884	yes
UCN2	chr3:48599150-48601201	q1	q2	OK	1.78573	3.73692	1.06533	3.84657	5e-05	0.000174884	yes
FAP	chr2:163027199-163100045	q1	q2	OK	1.26638	2.64505	1.06259	4.28271	5e-05	0.000174884	yes
KISS1	chr1:204159468-204165619	q1	q2	OK	6.00497	12.5416	1.06249	5.39534	5e-05	0.000174884	yes
MNT	chr17:2287353-2304258	q1	q2	OK	5.53523	11.5542	1.06171	9.40832	5e-05	0.000174884	yes
FLJ43663	chr7:130628918-130793562	q1	q2	OK	0.675656	1.40986	1.06119	2.77787	5e-05	0.000174884	yes
BCAN	chr1:156611739-156629324	q1	q2	OK	2.86004	5.96065	1.05944	5.84545	5e-05	0.000174884	yes
SNED1	chr2:241938254-242041747	q1	q2	OK	0.458841	0.956195	1.05931	3.25162	5e-05	0.000174884	yes
LTBP2	chr14:74964885-75079034	q1	q2	OK	44.0913	91.787	1.0578	7.41534	5e-05	0.000174884	yes
H6PD	chr1:9294862-9331394	q1	q2	OK	6.89679	14.3373	1.05578	7.96064	5e-05	0.000174884	yes
HIVEP2	chr6:143072603-143266338	q1	q2	OK	2.87592	5.97647	1.05527	9.34598	5e-05	0.000174884	yes
HMGA2	chr12:66151799-66360071	q1	q2	OK	35.0442	72.5589	1.04998	6.40787	5e-05	0.000174884	yes
IL8	chr4:74606222-74609433	q1	q2	OK	1.98797	4.10994	1.04782	4.24975	5e-05	0.000174884	yes
MAML3	chr4:140586921-141075233	q1	q2	OK	1.77226	3.66107	1.04668	6.10481	5e-05	0.000174884	yes
AHNAK2	chr14:105403590-105444694	q1	q2	OK	10.405	21.4855	1.04608	7.25198	5e-05	0.000174884	yes
ICA1	chr7:8152814-8302242	q1	q2	OK	0.80883	1.66949	1.0455	2.49258	0.0001	0.000333407	yes
LBX2	chr2:74724643-74734821	q1	q2	OK	4.45794	9.19513	1.04449	3.80256	5e-05	0.000174884	yes
NOB1	chr16:69775756-69788871	q1	q2	OK	23.7581	48.9994	1.04435	9.66758	5e-05	0.000174884	yes
DDIT3	chr12:57881735-57914300	q1	q2	OK	11.0106	22.5978	1.0373	1.45725	0.0235	0.0453556	yes
ZG16B	chr16:2880172-2882285	q1	q2	OK	1.38533	2.84158	1.03646	2.61163	0.0021	0.0053259	yes
ZFP36L1	chr14:69254371-69262960	q1	q2	OK	109.777	225.068	1.03578	7.10437	5e-05	0.000174884	yes
IL18	chr11:112013973-112034840	q1	q2	OK	149.597	306.316	1.03394	7.06928	5e-05	0.000174884	yes
PKHD1	chr6:51480144-51952423	q1	q2	OK	0.787576	1.61222	1.03356	7.4832	5e-05	0.000174884	yes
EXD3	chr9:140201347-140317714	q1	q2	OK	1.76766	3.61778	1.03326	4.90847	5e-05	0.000174884	yes
TMEM45A	chr3:100211462-100296285	q1	q2	OK	18.7499	38.3687	1.03305	10.0471	5e-05	0.000174884	yes
KLF6	chr10:3818187-3827473	q1	q2	OK	16.0327	32.7537	1.03064	7.67742	5e-05	0.000174884	yes
LRRC71	chr1:156890423-156902880	q1	q2	OK	0.417868	0.853653	1.0306	2.02359	0.0071	0.0158359	yes
ANO1	chr11:69924407-70035652	q1	q2	OK	0.87514	1.78755	1.0304	3.86327	5e-05	0.000174884	yes
NIPSNAP3B	chr9:107526450-107536291	q1	q2	OK	1.05817	2.1596	1.02919	3.07886	5e-05	0.000174884	yes
AKAP12	chr6:151561133-151679694	q1	q2	OK	15.5363	31.6764	1.02776	6.96752	5e-05	0.000174884	yes
LRRC73	chr6:43474702-43478081	q1	q2	OK	0.925083	1.88516	1.02703	1.79185	0.00565	0.0129757	yes
POLD4	chr11:67085309-67159158	q1	q2	OK	19.0498	38.8188	1.02697	6.59705	5e-05	0.000174884	yes
HECA	chr6:139456248-139501946	q1	q2	OK	6.30127	12.8314	1.02596	9.75644	5e-05	0.000174884	yes
LOC100130700	chr16:34739458-34740840	q1	q2	OK	2.1963	4.46721	1.0243	1.4248	0.0101	0.0215273	yes
ITGB4	chr17:73717515-73753899	q1	q2	OK	5.85101	11.8795	1.02172	9.21448	5e-05	0.000174884	yes
NIPAL3	chr1:24742244-24799473	q1	q2	OK	4.03427	8.18788	1.02118	9.33118	5e-05	0.000174884	yes
SLAMF7	chr1:160709076-160724601	q1	q2	OK	0.789955	1.60097	1.0191	3.16977	5e-05	0.000174884	yes
PMEL	chr12:56347888-56360496	q1	q2	OK	0.533772	1.08136	1.01855	1.89649	0.0012	0.00321496	yes
PTPRR	chr12:71031852-71314584	q1	q2	OK	0.965524	1.95348	1.01666	2.96471	5e-05	0.000174884	yes
AXL	chr19:41725107-41767671	q1	q2	OK	65.4063	132.288	1.01618	7.0043	5e-05	0.000174884	yes
GDF15	chr19:18496967-18499986	q1	q2	OK	12.4117	25.0448	1.01281	7.29734	5e-05	0.000174884	yes
ALS2CL	chr3:46710484-46735194	q1	q2	OK	1.90553	3.84308	1.01207	4.83404	5e-05	0.000174884	yes
BHLHE40	chr3:5021096-5026865	q1	q2	OK	56.9993	114.747	1.00944	7.40966	5e-05	0.000174884	yes
NNMT	chr11:114166534-114183238	q1	q2	OK	145.684	293.181	1.00895	7.95158	5e-05	0.000174884	yes
RRN3P3	chr16:22430866-22503541	q1	q2	OK	1.06654	2.14291	1.00663	3.14402	5e-05	0.000174884	yes
CHIC2	chr4:54875957-54930815	q1	q2	OK	12.8537	25.8159	1.00607	8.78536	5e-05	0.000174884	yes
CLCN7	chr16:1494933-1525085	q1	q2	OK	19.4563	39.0406	1.00474	7.54361	5e-05	0.000174884	yes
NOXA1	chr9:140317846-140335901	q1	q2	OK	2.9565	5.92338	1.00253	4.11167	5e-05	0.000174884	yes
KLF14	chr7:130417395-130418888	q1	q2	OK	0.563412	1.12854	1.0022	2.01292	0.00625	0.0141782	yes
BTG1	chr12:92378751-92539673	q1	q2	OK	4.67664	9.35938	1.00094	9.31698	5e-05	0.000174884	yes
LBX2-AS1	chr2:74724643-74734821	q1	q2	OK	9.54378	19.0675	0.998485	6.89919	5e-05	0.000174884	yes
RAB37	chr17:72667255-72743474	q1	q2	OK	1.04545	2.08766	0.997767	3.12238	5e-05	0.000174884	yes
THNSL2	chr2:88469813-88486156	q1	q2	OK	4.52715	9.03134	0.996338	5.3663	5e-05	0.000174884	yes
ZNF285	chr19:44889807-44905777	q1	q2	OK	0.506073	1.00923	0.995845	2.468	0.00055	0.00159057	yes
YPEL2	chr17:57409052-57479095	q1	q2	OK	7.31024	14.5442	0.992454	9.24339	5e-05	0.000174884	yes
HBEGF	chr5:139712427-139726188	q1	q2	OK	8.89557	17.692	0.99194	9.63062	5e-05	0.000174884	yes
PRX	chr19:40899670-40919271	q1	q2	OK	2.61251	5.19189	0.990822	7.07327	5e-05	0.000174884	yes
PIK3IP1	chr22:31677578-31688520	q1	q2	OK	3.43456	6.82099	0.989856	5.59393	5e-05	0.000174884	yes
VGF	chr7:100805789-100808852	q1	q2	OK	54.5906	108.346	0.988925	7.32234	5e-05	0.000174884	yes
GULP1	chr2:189156395-189460652	q1	q2	OK	2.33794	4.63963	0.988772	5.43989	5e-05	0.000174884	yes
RORA	chr15:60780482-61521502	q1	q2	OK	1.42064	2.81791	0.988084	7.71728	5e-05	0.000174884	yes
FRAT2	chr10:99092253-99094458	q1	q2	OK	2.63145	5.21877	0.987849	5.07546	5e-05	0.000174884	yes
ZNRD1-AS1	chr6_ssto_hap7:1298114-1359404	q1	q2	OK	0.675417	1.33894	0.987239	2.43502	0.0003	0.000916306	yes
SNHG7	chr9:139607023-139622636	q1	q2	OK	32.9036	65.1262	0.984992	7.11611	5e-05	0.000174884	yes
NPAS1	chr19:47524142-47549017	q1	q2	OK	1.27336	2.51981	0.984675	3.40987	5e-05	0.000174884	yes
IL11	chr19:55875749-55881831	q1	q2	OK	7.06613	13.9763	0.983989	7.83872	5e-05	0.000174884	yes
CTSF	chr11:66330934-66336047	q1	q2	OK	11.0951	21.9344	0.983274	9.97063	5e-05	0.000174884	yes
RGS10	chr10:121259338-121302222	q1	q2	OK	12.7533	25.208	0.983015	5.97939	5e-05	0.000174884	yes
NMNAT2	chr1:183217371-183387634	q1	q2	OK	0.60605	1.1975	0.982511	3.52104	5e-05	0.000174884	yes
BRI3	chr7:97910978-98030427	q1	q2	OK	127.634	251.942	0.981078	5.14106	5e-05	0.000174884	yes
LINC00176	chr20:62665696-62671315	q1	q2	OK	0.75565	1.49129	0.980774	3.80653	5e-05	0.000174884	yes
ZC3H12A	chr1:37940118-37949978	q1	q2	OK	5.38902	10.6283	0.979812	7.93811	5e-05	0.000174884	yes
PDCD4	chr10:112631552-112679124	q1	q2	OK	11.4245	22.5045	0.978086	5.75021	5e-05	0.000174884	yes
COL4A1	chr13:110801309-110959496	q1	q2	OK	58.8961	115.904	0.97669	6.90302	5e-05	0.000174884	yes
KDSR	chr18:60994970-61034506	q1	q2	OK	6.3055	12.4074	0.976516	9.10521	5e-05	0.000174884	yes
PLK1S1	chr20:21106623-21227258	q1	q2	OK	5.3579	10.5301	0.974784	6.10803	5e-05	0.000174884	yes
KLHL5	chr4:39046450-39127853	q1	q2	OK	25.4956	50.1035	0.97466	6.63931	5e-05	0.000174884	yes
COL22A1	chr8:139600477-139926236	q1	q2	OK	4.99341	9.81098	0.974372	8.95463	5e-05	0.000174884	yes
C11orf35	chr11:537521-560779	q1	q2	OK	1.34123	2.63132	0.97223	3.09566	5e-05	0.000174884	yes
BCAS3	chr17:58755171-59470199	q1	q2	OK	5.30695	10.4018	0.970882	8.24874	5e-05	0.000174884	yes
EPHB1	chr3:134514098-134979307	q1	q2	OK	0.462769	0.90653	0.970062	2.97186	5e-05	0.000174884	yes
GLYCTK	chr3:52321835-52329272	q1	q2	OK	5.86222	11.4832	0.97	5.23175	5e-05	0.000174884	yes
YPEL3	chr16:30103634-30107537	q1	q2	OK	15.245	29.8497	0.969378	6.46718	5e-05	0.000174884	yes
DYSF	chr2:71680752-71913893	q1	q2	OK	0.801703	1.56774	0.967545	4.06218	5e-05	0.000174884	yes
HS1BP3	chr2:20817563-20850864	q1	q2	OK	16.3271	31.9277	0.967535	9.77875	5e-05	0.000174884	yes
CCNG2	chr4:78078356-78091213	q1	q2	OK	17.8115	34.8139	0.966854	6.77309	5e-05	0.000174884	yes
TMEM9B-AS1	chr11:8986221-8997830	q1	q2	OK	0.905955	1.7699	0.966153	2.09711	0.00565	0.0129757	yes
SPECC1	chr17:19912648-20218072	q1	q2	OK	14.0368	27.4226	0.966145	6.99497	5e-05	0.000174884	yes
PPP1R13L	chr19:45882891-45927177	q1	q2	OK	24.619	48.0884	0.965918	4.56093	5e-05	0.000174884	yes
LINC00638	chr14:105287537-105290055	q1	q2	OK	0.632123	1.23264	0.963474	2.5768	0.00025	0.000778333	yes
FBXO25	chr8:356807-419875	q1	q2	OK	2.57966	5.02834	0.962902	4.58236	5e-05	0.000174884	yes
TRIM8	chr10:104404251-104418076	q1	q2	OK	21.9936	42.8555	0.962395	7.59829	5e-05	0.000174884	yes
CYS1	chr2:10196925-10220538	q1	q2	OK	10.1392	19.7188	0.959622	8.73717	5e-05	0.000174884	yes
PLEK2	chr14:67853699-67878828	q1	q2	OK	17.4703	33.9679	0.959271	9.3411	5e-05	0.000174884	yes
RNF44	chr5:175953699-175964421	q1	q2	OK	14.7076	28.5606	0.957467	7.37421	5e-05	0.000174884	yes
BEX4	chrX:102470019-102472128	q1	q2	OK	31.0171	60.0747	0.953694	8.66765	5e-05	0.000174884	yes
CCPG1	chr15:55611132-55800432	q1	q2	OK	6.80131	13.1616	0.95245	4.43646	5e-05	0.000174884	yes
FAM227B	chr15:49447975-49913118	q1	q2	OK	1.03672	2.00372	0.950658	2.63945	0.0007	0.00198328	yes
SH3GL3	chr15:84116090-84287493	q1	q2	OK	1.45171	2.80103	0.948202	2.77625	5e-05	0.000174884	yes
NFKBIZ	chr3:101498028-101579869	q1	q2	OK	4.45381	8.58806	0.947293	2.48069	0.0001	0.000333407	yes
GEM	chr8:95261484-95274547	q1	q2	OK	5.27475	10.157	0.945306	6.13238	5e-05	0.000174884	yes
CCDC122	chr13:44410488-44468068	q1	q2	OK	0.833243	1.60353	0.944445	1.96106	0.0064	0.0144772	yes
LOC619207	chr10:135267431-135281953	q1	q2	OK	0.847135	1.62968	0.943926	3.97433	5e-05	0.000174884	yes
TMEM87B	chr2:112812799-112876895	q1	q2	OK	7.57374	14.5565	0.94259	9.17955	5e-05	0.000174884	yes
LOC100132356	chr5:43065288-43067073	q1	q2	OK	0.789238	1.51516	0.940934	2.41767	0.00075	0.00211521	yes
PLA2G6	chr22:38507501-38577836	q1	q2	OK	5.87314	11.2734	0.940713	7.75396	5e-05	0.000174884	yes
TMEM88	chr17:7758383-7759417	q1	q2	OK	1.36159	2.60912	0.938269	2.33068	0.00355	0.00856388	yes
ZNF33B	chr10:43084554-43133992	q1	q2	OK	5.98368	11.4649	0.938118	8.87817	5e-05	0.000174884	yes
CDK7	chr5:68530621-68573257	q1	q2	OK	18.5648	35.5547	0.937472	8.96269	5e-05	0.000174884	yes
SCNN1D	chr1:1215815-1227409	q1	q2	OK	1.10385	2.11391	0.937371	3.25028	5e-05	0.000174884	yes
HHIP	chr4:145564067-145659881	q1	q2	OK	5.09921	9.76073	0.936715	5.97986	5e-05	0.000174884	yes
FAM43A	chr3:194406621-194409766	q1	q2	OK	2.21928	4.2437	0.935233	5.18452	5e-05	0.000174884	yes
KDM6B	chr17:7743234-7758118	q1	q2	OK	10.0354	19.1868	0.935017	7.12997	5e-05	0.000174884	yes
TRAPPC6A	chr19:45666185-45681501	q1	q2	OK	12.6721	24.2071	0.933774	4.91919	5e-05	0.000174884	yes
NOA1	chr4:57829515-57843826	q1	q2	OK	24.3822	46.4937	0.931206	7.39949	5e-05	0.000174884	yes
MLPH	chr2:238395877-238463961	q1	q2	OK	3.99797	7.62303	0.931097	7.11158	5e-05	0.000174884	yes
HGSNAT	chr8:42995591-43057970	q1	q2	OK	4.58445	8.73619	0.930256	8.73166	5e-05	0.000174884	yes
MST1	chr3:49721379-49726196	q1	q2	OK	1.03899	1.97871	0.92938	3.07062	0.0001	0.000333407	yes
TSLP	chr5:110405777-110413722	q1	q2	OK	0.693344	1.31981	0.928685	2.17026	0.00025	0.000778333	yes
SPSB3	chr16:1826712-1832581	q1	q2	OK	25.7258	48.9098	0.926907	9.75021	5e-05	0.000174884	yes
SLC9A3	chr5:473333-524549	q1	q2	OK	2.3101	4.38942	0.926073	4.94218	5e-05	0.000174884	yes
FBXL20	chr17:37408896-37557909	q1	q2	OK	1.91131	3.63082	0.925731	8.2468	5e-05	0.000174884	yes
LOC100506599	chr9:138354564-138364095	q1	q2	OK	0.685279	1.30116	0.925031	2.76081	0.0001	0.000333407	yes
VIM	chr10:17270257-17279592	q1	q2	OK	1251.69	2373.84	0.923347	5.83143	5e-05	0.000174884	yes
IGDCC4	chr15:65673824-65715410	q1	q2	OK	2.26933	4.3038	0.923343	7.28439	5e-05	0.000174884	yes
TGFB1I1	chr16:31483475-31489281	q1	q2	OK	22.8488	43.2727	0.921335	8.53502	5e-05	0.000174884	yes
HDAC9	chr7:18126571-19036992	q1	q2	OK	5.70446	10.8017	0.921103	8.0428	5e-05	0.000174884	yes
POLL	chr10:103338638-103348027	q1	q2	OK	11.3101	21.4054	0.920365	7.33334	5e-05	0.000174884	yes
CSAD	chr12:53551446-53584654	q1	q2	OK	1.49176	2.82256	0.919987	1.68015	0.0062	0.0140836	yes
C6orf48	chr6_qbl_hap6:3096351-3101196	q1	q2	OK	99.3946	187.911	0.91881	9.05502	5e-05	0.000174884	yes
RBMS2	chr12:56915608-57030163	q1	q2	OK	7.36087	13.9094	0.918106	3.16291	5e-05	0.000174884	yes
RGL2	chr6_qbl_hap6:4491673-4499405	q1	q2	OK	21.9923	41.5313	0.9172	6.7711	5e-05	0.000174884	yes
FAM86FP	chr12:8383644-8395542	q1	q2	OK	0.563348	1.0635	0.916719	2.13964	0.0027	0.00667996	yes
FN1	chr2:216225178-216300791	q1	q2	OK	187.255	352.73	0.913562	5.66083	5e-05	0.000174884	yes
USP53	chr4:120133781-120216673	q1	q2	OK	6.42627	12.1041	0.913445	8.97202	5e-05	0.000174884	yes
SIGLEC10	chr19:51913274-51921057	q1	q2	OK	0.399735	0.7526	0.912839	1.46361	0.0026	0.00645614	yes
SMIM14	chr4:39529458-39640481	q1	q2	OK	13.2801	24.9786	0.911427	7.66563	5e-05	0.000174884	yes
CD44	chr11:35160416-35253949	q1	q2	OK	41.7295	78.4008	0.909801	6.18772	5e-05	0.000174884	yes
MKRN9P	chr12:88176662-88178488	q1	q2	OK	2.99209	5.61905	0.909173	4.54022	5e-05	0.000174884	yes
PLEC	chr8:144989320-145050913	q1	q2	OK	104.446	195.614	0.905252	5.66274	5e-05	0.000174884	yes
CTSO	chr4:156845269-156875048	q1	q2	OK	1.0371	1.94182	0.904854	3.31108	5e-05	0.000174884	yes
GLTSCR2	chr19:48248792-48260323	q1	q2	OK	77.6548	145.374	0.904619	7.05985	5e-05	0.000174884	yes
DUSP2	chr2:96808907-96811179	q1	q2	OK	13.0312	24.3741	0.903386	9.09032	5e-05	0.000174884	yes
HRK	chr12:117298224-117319232	q1	q2	OK	0.940879	1.75957	0.903139	1.92647	0.0014	0.00369523	yes
C7orf41	chr7:30174551-30202381	q1	q2	OK	3.23209	6.04283	0.902756	8.00805	5e-05	0.000174884	yes
LOC440311	chr15:95398591-95400293	q1	q2	OK	16.2408	30.2846	0.898965	8.43737	5e-05	0.000174884	yes
PCDHA1	chr5:140165875-140391929	q1	q2	OK	0.681535	1.27079	0.898863	1.72079	0.0016	0.00416227	yes
ADAM8	chr10:135075919-135090407	q1	q2	OK	0.975957	1.8197	0.898814	2.82079	5e-05	0.000174884	yes
RDM1	chr17:34245084-34257780	q1	q2	OK	4.08318	7.6057	0.897388	2.22776	5e-05	0.000174884	yes
ZNF554	chr19:2819871-2836733	q1	q2	OK	1.06573	1.98351	0.896209	3.7165	5e-05	0.000174884	yes
SLC24A1	chr15:65914269-65948598	q1	q2	OK	2.66085	4.95146	0.89597	6.91978	5e-05	0.000174884	yes
PDE5A	chr4:120375937-120549981	q1	q2	OK	2.48877	4.62864	0.895159	6.97358	5e-05	0.000174884	yes
BCL6	chr3:187416046-187463513	q1	q2	OK	7.9148	14.7179	0.894944	7.21689	5e-05	0.000174884	yes
KIAA1614	chr1:180882312-180915239	q1	q2	OK	0.694485	1.29035	0.89375	3.13722	5e-05	0.000174884	yes
POLM	chr7:44111846-44122129	q1	q2	OK	5.84647	10.8594	0.893313	7.35474	5e-05	0.000174884	yes
PGM5	chr9:70970108-71145977	q1	q2	OK	1.27269	2.36348	0.893033	3.61228	5e-05	0.000174884	yes
FCRLB	chr1:161692456-161697933	q1	q2	OK	0.461619	0.856321	0.891448	1.72311	0.013	0.0269121	yes
LOC100507501	chr16:4295825-4303790	q1	q2	OK	0.513858	0.952532	0.890399	1.97999	0.006	0.0136913	yes
ISYNA1	chr19:18530145-18549111	q1	q2	OK	1.22793	2.27501	0.889639	1.88742	0.0022	0.00555248	yes
NEAT1	chr11:65190268-65194003	q1	q2	OK	165.284	306.047	0.888801	6.32901	5e-05	0.000174884	yes
EPHA10	chr1:38181645-38230824	q1	q2	OK	0.676728	1.2528	0.888507	3.18641	5e-05	0.000174884	yes
GRPR	chrX:16141423-16171641	q1	q2	OK	1.09754	2.0316	0.888351	3.16806	5e-05	0.000174884	yes
SP100	chr2:231280870-231410317	q1	q2	OK	14.628	27.072	0.888069	7.03342	5e-05	0.000174884	yes
AGO4	chr1:36273827-36323490	q1	q2	OK	1.8183	3.36457	0.887834	6.54392	5e-05	0.000174884	yes
POLR1D	chr13:28194879-28241559	q1	q2	OK	71.1247	131.598	0.88771	5.86322	5e-05	0.000174884	yes
EEF2	chr19:3976053-3985461	q1	q2	OK	619.59	1145.82	0.886997	5.46166	5e-05	0.000174884	yes
LMF1	chr16:903634-1031318	q1	q2	OK	4.96823	9.18028	0.885808	5.13515	5e-05	0.000174884	yes
WDR48	chr3:39093506-39137881	q1	q2	OK	10.8175	19.9804	0.88522	8.7351	5e-05	0.000174884	yes
SLC20A1	chr2:113403433-113421400	q1	q2	OK	106.976	197.516	0.884673	6.45813	5e-05	0.000174884	yes
ETV1	chr7:13930855-14031050	q1	q2	OK	1.58738	2.92867	0.883593	5.29453	5e-05	0.000174884	yes
STAT5A	chr17:40439564-40463960	q1	q2	OK	1.73014	3.1854	0.880588	4.98646	5e-05	0.000174884	yes
SYF2	chr1:25548766-25559013	q1	q2	OK	28.3464	52.1399	0.879224	6.75462	5e-05	0.000174884	yes
LOC440905	chr2:130783571-130808704	q1	q2	OK	3.07284	5.64269	0.876809	6.73817	5e-05	0.000174884	yes
LAMA3	chr18:21269561-21535029	q1	q2	OK	2.1696	3.98226	0.876158	5.97964	5e-05	0.000174884	yes
RGS7	chr1:240938816-241520478	q1	q2	OK	0.852456	1.56463	0.876123	2.43304	0.0001	0.000333407	yes
NFKB2	chr10:104153866-104162286	q1	q2	OK	25.6284	47.0355	0.876005	6.51419	5e-05	0.000174884	yes
LOC391322	chr22:24373116-24374043	q1	q2	OK	2.1308	3.90934	0.875534	2.37958	0.01025	0.0218127	yes
ARHGAP25	chr2:68961912-69053957	q1	q2	OK	1.44138	2.64395	0.875239	3.3188	5e-05	0.000174884	yes
ACVR2B	chr3:38492517-38534633	q1	q2	OK	2.52182	4.6257	0.875208	7.33795	5e-05	0.000174884	yes
UBALD1	chr16:4658883-4664927	q1	q2	OK	14.8535	27.2343	0.874622	8.67869	5e-05	0.000174884	yes
ALDH6A1	chr14:74486058-74551196	q1	q2	OK	10.1365	18.5794	0.874148	5.72508	5e-05	0.000174884	yes
LINC00152	chr2:87754973-87821030	q1	q2	OK	87.0306	159.504	0.873996	7.2217	5e-05	0.000174884	yes
MCTP1	chr5:94042288-94620279	q1	q2	OK	5.84819	10.715	0.87357	7.78709	5e-05	0.000174884	yes
WNT5B	chr12:1726221-1756378	q1	q2	OK	2.50504	4.58859	0.873216	3.90645	5e-05	0.000174884	yes
LZTFL1	chr3:45864809-45957216	q1	q2	OK	4.66067	8.53163	0.872283	7.32855	5e-05	0.000174884	yes
DLGAP1-AS1	chr18:3496029-4455266	q1	q2	OK	17.2173	31.4925	0.871151	6.31018	5e-05	0.000174884	yes
MAP2K5	chr15:67835020-68099455	q1	q2	OK	8.43615	15.4158	0.869751	7.37076	5e-05	0.000174884	yes
MYH16	chr7:98870923-98895594	q1	q2	OK	0.850269	1.55347	0.869503	2.54265	0.0003	0.000916306	yes
RRAGD	chr6:90074334-90121995	q1	q2	OK	3.09359	5.65048	0.869092	6.99678	5e-05	0.000174884	yes
IGBP1P1	chr14:35409127-35409702	q1	q2	OK	14.4282	26.3312	0.86788	6.24107	5e-05	0.000174884	yes
MXD1	chr2:70142172-70170076	q1	q2	OK	0.546999	0.996808	0.865777	2.7439	5e-05	0.000174884	yes
ERCC5	chr13:103436630-103528351	q1	q2	OK	3.24126	5.90131	0.864482	1.83615	0.0014	0.00369523	yes
FAM86HP	chr3:129800673-129830276	q1	q2	OK	0.674784	1.22856	0.864474	1.95565	0.00165	0.00428001	yes
PHF7	chr3:52444526-52457657	q1	q2	OK	3.00668	5.47246	0.864019	4.02648	5e-05	0.000174884	yes
LAT	chr16:28996146-29002104	q1	q2	OK	19.631	35.7159	0.863435	7.28662	5e-05	0.000174884	yes
PQLC3	chr2:11295539-11318998	q1	q2	OK	5.6842	10.3416	0.863425	5.90289	5e-05	0.000174884	yes
SPATA7	chr14:88851987-88904804	q1	q2	OK	3.46197	6.29578	0.86279	4.24612	5e-05	0.000174884	yes
EIF4B	chr12:53400061-53435993	q1	q2	OK	46.9309	85.324	0.862413	6.22693	5e-05	0.000174884	yes
PIGP	chr21:38437663-38445458	q1	q2	OK	3.63628	6.61048	0.862293	2.54873	0.00015	0.000486342	yes
NID1	chr1:236139131-236228481	q1	q2	OK	29.9297	54.3995	0.862017	6.11661	5e-05	0.000174884	yes
CASP4	chr11:104813593-104839325	q1	q2	OK	27.4661	49.8955	0.861258	7.62985	5e-05	0.000174884	yes
SNAI2	chr8:49830238-49833999	q1	q2	OK	17.4312	31.6445	0.860283	8.59182	5e-05	0.000174884	yes
HHAT	chr1:210501595-210849638	q1	q2	OK	7.02412	12.7446	0.859498	7.9168	5e-05	0.000174884	yes
C14orf93	chr14:23456109-23479360	q1	q2	OK	7.09737	12.8644	0.858027	6.22194	5e-05	0.000174884	yes
ADTRP	chr6:11713887-11779280	q1	q2	OK	2.84656	5.15618	0.857083	3.62788	5e-05	0.000174884	yes
ANG	chr14:21152335-21168758	q1	q2	OK	6.57173	11.902	0.856855	3.6191	5e-05	0.000174884	yes
DHRS12	chr13:52342128-52378298	q1	q2	OK	2.84749	5.1515	0.855303	2.89245	5e-05	0.000174884	yes
ZNRF2P1	chr7:32767561-32769595	q1	q2	OK	0.666923	1.20604	0.854689	2.09466	0.0022	0.00555248	yes
CTF1	chr16:30907927-30914881	q1	q2	OK	5.55339	10.0385	0.854107	4.84308	5e-05	0.000174884	yes
PMEPA1	chr20:56223447-56286592	q1	q2	OK	119.705	216.292	0.853496	5.78115	5e-05	0.000174884	yes
RAP1GAP2	chr17:2699731-2941035	q1	q2	OK	6.81384	12.2921	0.851194	7.2213	5e-05	0.000174884	yes
NPHP3	chr3:132276981-132593050	q1	q2	OK	4.68565	8.44345	0.849582	3.09067	5e-05	0.000174884	yes
IER2	chr19:13261281-13265718	q1	q2	OK	65.1031	117.278	0.849131	6.40791	5e-05	0.000174884	yes
ACY1	chr3:52009041-52023218	q1	q2	OK	17.186	30.9511	0.848751	4.56886	5e-05	0.000174884	yes
ABCC3	chr17:48712217-48769063	q1	q2	OK	14.3945	25.8672	0.845609	5.8345	5e-05	0.000174884	yes
GPR135	chr14:59930239-59932059	q1	q2	OK	1.12398	2.01927	0.845217	2.56405	0.0003	0.000916306	yes
BAIAP2L2	chr22:38480895-38506676	q1	q2	OK	0.823514	1.47918	0.84493	2.36156	0.0006	0.0017223	yes
SPOCD1	chr1:32256024-32281580	q1	q2	OK	0.917606	1.6476	0.844422	3.28797	5e-05	0.000174884	yes
SLC46A3	chr13:29274217-29293150	q1	q2	OK	1.132	2.03251	0.844384	3.00902	5e-05	0.000174884	yes
FBXL8	chr16:67193890-67203848	q1	q2	OK	3.43401	6.16546	0.844313	3.29289	5e-05	0.000174884	yes
SQSTM1	chr5:179224597-179285840	q1	q2	OK	141.627	254.189	0.843802	4.50628	5e-05	0.000174884	yes
BAIAP3	chr16:1383605-1401873	q1	q2	OK	2.89778	5.19986	0.843526	2.91698	5e-05	0.000174884	yes
HSD17B14	chr19:49316273-49339934	q1	q2	OK	6.51674	11.6913	0.843218	5.29391	5e-05	0.000174884	yes
MT1E	chr16:56659584-56661024	q1	q2	OK	139.049	249.363	0.842654	12.5335	5e-05	0.000174884	yes
SLC16A8	chr22:38474143-38479170	q1	q2	OK	1.13093	2.02641	0.841418	2.62601	0.0002	0.000634779	yes
SYNE1	chr6:152442818-152958534	q1	q2	OK	0.803349	1.43932	0.841288	7.15896	5e-05	0.000174884	yes
HDAC4	chr2:239969863-240322643	q1	q2	OK	0.597017	1.0695	0.841091	3.86838	5e-05	0.000174884	yes
SLC16A14	chr2:230899689-230933715	q1	q2	OK	0.782124	1.40104	0.841031	3.22045	5e-05	0.000174884	yes
ZNF446	chr19:58987794-58992597	q1	q2	OK	5.13482	9.19472	0.840493	5.67145	5e-05	0.000174884	yes
LMBR1L	chr12:49490922-49504680	q1	q2	OK	8.55094	15.3036	0.839719	7.83184	5e-05	0.000174884	yes
FLJ11235	chr5:111755279-111756677	q1	q2	OK	0.626809	1.12141	0.83921	1.71963	0.0209	0.0408381	yes
BACH1	chr21:30671219-30734217	q1	q2	OK	12.1914	21.8054	0.838829	6.09453	5e-05	0.000174884	yes
GCSH	chr16:81115551-81129980	q1	q2	OK	1.27375	2.27587	0.837332	2.10061	0.00095	0.00261183	yes
MAGI2	chr7:77646373-79100524	q1	q2	OK	0.796247	1.4223	0.83694	1.38187	0.02355	0.0454457	yes
PCMTD2	chr20:62887047-62907579	q1	q2	OK	8.74406	15.6185	0.836883	7.49036	5e-05	0.000174884	yes
SLC27A6	chr5:128301209-128369335	q1	q2	OK	1.60107	2.85974	0.836853	3.31609	5e-05	0.000174884	yes
PTPRN2	chr7:157331749-158380482	q1	q2	OK	3.63173	6.48336	0.836086	6.84146	5e-05	0.000174884	yes
HCG4	chr6_ssto_hap7:1096479-1103140	q1	q2	OK	1.69929	3.03256	0.835604	2.89139	5e-05	0.000174884	yes
COL13A1	chr10:71561643-71718904	q1	q2	OK	7.03513	12.549	0.834917	7.25019	5e-05	0.000174884	yes
SMIM1	chr1:3689351-3692546	q1	q2	OK	2.29775	4.09788	0.834659	2.34925	0.01745	0.034918	yes
THG1L	chr5:157158322-157166772	q1	q2	OK	15.1033	26.8901	0.832205	8.05981	5e-05	0.000174884	yes
GBP3	chr1:89472359-89488549	q1	q2	OK	2.24152	3.99018	0.831973	4.53716	5e-05	0.000174884	yes
JHDM1D	chr7:139784545-139876741	q1	q2	OK	0.760519	1.35346	0.831598	4.46684	5e-05	0.000174884	yes
PCSK1N	chrX:48689503-48694036	q1	q2	OK	40.3065	71.7113	0.831189	9.33348	5e-05	0.000174884	yes
KRT7	chr12:52626953-52642709	q1	q2	OK	2.18925	3.89287	0.830398	3.44581	5e-05	0.000174884	yes
VMAC	chr19:5904851-5910263	q1	q2	OK	0.984812	1.75098	0.830242	2.25382	0.0014	0.00369523	yes
MYH13	chr17:10204182-10276322	q1	q2	OK	0.721158	1.28137	0.829305	3.53062	5e-05	0.000174884	yes
DCLK1	chr13:35516423-36705514	q1	q2	OK	1.55685	2.76393	0.828093	4.55027	5e-05	0.000174884	yes
ATP2A3	chr17:3827162-3867758	q1	q2	OK	3.10112	5.50469	0.827872	6.02068	5e-05	0.000174884	yes
2014-03-04	chr2:217122584-217236750	q1	q2	OK	4.7614	8.44706	0.827065	7.78106	5e-05	0.000174884	yes
GPC4	chrX:132435063-132549205	q1	q2	OK	16.4078	29.0992	0.826601	6.38891	5e-05	0.000174884	yes
ZNF844	chr19:12175545-12188626	q1	q2	OK	1.94214	3.44392	0.826401	4.01679	5e-05	0.000174884	yes
ANO2	chr12:5671816-6055398	q1	q2	OK	1.35788	2.40689	0.825811	3.80484	5e-05	0.000174884	yes
FLJ20021	chr4:102268933-102270040	q1	q2	OK	19.0937	33.8426	0.825744	7.5219	5e-05	0.000174884	yes
SLC25A27	chr6:46620651-46645927	q1	q2	OK	1.44947	2.56719	0.824662	2.97938	5e-05	0.000174884	yes
LOC100130776	chr12:58118075-58135944	q1	q2	OK	17.2121	30.4741	0.824163	3.58109	5e-05	0.000174884	yes
LOC728431	chr1:37920479-37940044	q1	q2	OK	5.51179	9.74669	0.822392	5.0338	5e-05	0.000174884	yes
MIAT	chr22:27053445-27072440	q1	q2	OK	0.683428	1.20665	0.820143	4.15088	5e-05	0.000174884	yes
HOXD9	chr2:176987412-176989645	q1	q2	OK	4.12204	7.27775	0.820135	4.85499	5e-05	0.000174884	yes
PCDHB15	chr5:140625146-140627801	q1	q2	OK	0.479463	0.845625	0.818598	1.92628	0.0057	0.0130795	yes
SH2B3	chr12:111843751-111889427	q1	q2	OK	9.86931	17.3992	0.817997	6.14514	5e-05	0.000174884	yes
FAM21A	chr10:51827683-51893269	q1	q2	OK	0.651203	1.14741	0.817207	2.76345	5e-05	0.000174884	yes
HTRA1	chr10:124221040-124274424	q1	q2	OK	11.5857	20.4115	0.817032	8.49421	5e-05	0.000174884	yes
KCNJ15	chr21:39601836-39673746	q1	q2	OK	0.822263	1.44699	0.815383	1.97701	5e-05	0.000174884	yes
SPHK1	chr17:74380689-74383941	q1	q2	OK	9.24303	16.2504	0.814035	6.23299	5e-05	0.000174884	yes
ABL2	chr1:179068461-179198819	q1	q2	OK	9.74468	17.1158	0.812645	5.37188	5e-05	0.000174884	yes
NR4A1	chr12:52416615-52453291	q1	q2	OK	9.56726	16.8001	0.812289	7.65616	5e-05	0.000174884	yes
GPR126	chr6:142623055-142767403	q1	q2	OK	1.9563	3.43414	0.811818	5.59887	5e-05	0.000174884	yes
RHBDL1	chr16:726074-728267	q1	q2	OK	3.04644	5.34393	0.810775	3.78083	5e-05	0.000174884	yes
FAM86B3P	chr8:8086091-8102387	q1	q2	OK	0.705338	1.23705	0.810517	1.35827	0.02005	0.0393875	yes
ZNF688	chr16:30581018-30583728	q1	q2	OK	3.34081	5.85843	0.810316	2.54275	5e-05	0.000174884	yes
PAPL	chr19:39574944-39602128	q1	q2	OK	1.20697	2.11626	0.810123	3.186	5e-05	0.000174884	yes
ONECUT3	chr19:1753661-1775444	q1	q2	OK	0.550668	0.964799	0.809045	1.55133	0.02085	0.0407757	yes
TAF1D	chr11:93469095-93474703	q1	q2	OK	34.7452	60.8699	0.808917	8.93224	5e-05	0.000174884	yes
GGN	chr19:38874991-38878668	q1	q2	OK	1.04015	1.81949	0.806743	2.5227	0.00025	0.000778333	yes
RPUSD4	chr11:126071988-126081587	q1	q2	OK	8.41824	14.725	0.80668	7.08424	5e-05	0.000174884	yes
LOC645212	chr15:44826702-44829121	q1	q2	OK	7.38772	12.9191	0.806309	4.88064	5e-05	0.000174884	yes
C7orf63	chr7:89874487-89940377	q1	q2	OK	0.934433	1.63393	0.806187	2.54104	5e-05	0.000174884	yes
GRN	chr17:42422490-42430470	q1	q2	OK	158.421	276.938	0.805803	6.06693	5e-05	0.000174884	yes
NEDD4L	chr18:55711609-56068772	q1	q2	OK	10.0047	17.4728	0.804442	5.7451	5e-05	0.000174884	yes
LOC100507032	chr3:129612713-129627755	q1	q2	OK	0.560665	0.979141	0.804376	2.32908	0.00075	0.00211521	yes
ZMIZ1-AS1	chr10:80703082-80827205	q1	q2	OK	1.73953	3.03777	0.804313	2.88626	5e-05	0.000174884	yes
LINC00467	chr1:211556096-211605877	q1	q2	OK	4.93234	8.61085	0.803882	3.58802	0.0001	0.000333407	yes
SLC25A37	chr8:23386362-23430063	q1	q2	OK	10.2514	17.8913	0.803434	7.42272	5e-05	0.000174884	yes
GIGYF1	chr7:100277129-100286870	q1	q2	OK	30.2681	52.8227	0.803361	5.6882	5e-05	0.000174884	yes
STX1A	chr7:73113534-73134017	q1	q2	OK	11.6472	20.3084	0.802097	7.79411	5e-05	0.000174884	yes
PCDHB11	chr5:140579347-140582618	q1	q2	OK	4.69749	8.18703	0.801449	6.46444	5e-05	0.000174884	yes
NOP14-AS1	chr4:2937277-2965118	q1	q2	OK	2.36133	4.11522	0.801371	2.69213	5e-05	0.000174884	yes
VSTM1	chr19:54544079-54567207	q1	q2	OK	1.66619	2.90054	0.79977	2.31049	0.0024	0.00600688	yes
LOC388906	chr22:42665758-42670868	q1	q2	OK	0.985112	1.7139	0.798925	1.92938	0.0076	0.0168099	yes
SLC6A11	chr3:10857916-10980146	q1	q2	OK	0.492364	0.856115	0.798078	1.66134	0.0155	0.0314387	yes
CDKN1C	chr11:2904447-2906995	q1	q2	OK	5.16091	8.9679	0.797144	4.49317	5e-05	0.000174884	yes
OPTN	chr10:13142081-13180276	q1	q2	OK	23.4235	40.6793	0.796342	5.90392	5e-05	0.000174884	yes
ANTXR2	chr4:80822770-80994477	q1	q2	OK	4.81716	8.35949	0.79523	4.56235	5e-05	0.000174884	yes
SP110	chr2:231033644-231090444	q1	q2	OK	5.7251	9.93289	0.794911	5.14757	5e-05	0.000174884	yes
IGBP1	chrX:69353317-69386173	q1	q2	OK	35.2121	61.0609	0.794178	6.53949	5e-05	0.000174884	yes
ASGR1	chr17:7076750-7082883	q1	q2	OK	2.56052	4.43891	0.793768	2.69241	5e-05	0.000174884	yes
ST3GAL3	chr1:44173203-44396837	q1	q2	OK	4.0583	7.02503	0.791628	3.63644	5e-05	0.000174884	yes
PLXNA2	chr1:208195587-208417665	q1	q2	OK	0.961081	1.66339	0.791396	5.28562	5e-05	0.000174884	yes
CERS1	chr19:18979360-19006953	q1	q2	OK	2.70493	4.68142	0.791352	3.7521	5e-05	0.000174884	yes
SPTBN5	chr15:42120282-42186275	q1	q2	OK	1.61162	2.78916	0.791318	3.46626	5e-05	0.000174884	yes
APLF	chr2:68694690-68807294	q1	q2	OK	1.2417	2.14806	0.790714	3.52994	5e-05	0.000174884	yes
ATG16L2	chr11:72525450-72540680	q1	q2	OK	3.88758	6.72429	0.790509	4.80065	5e-05	0.000174884	yes
SHC2	chr19:416582-460996	q1	q2	OK	8.31415	14.375	0.789917	7.46053	5e-05	0.000174884	yes
FRMD5	chr15:44165729-44487429	q1	q2	OK	15.7975	27.3072	0.789592	7.49767	5e-05	0.000174884	yes
TIMM9	chr14:58862643-59015549	q1	q2	OK	30.0664	51.9624	0.789315	4.48661	5e-05	0.000174884	yes
EPG5	chr18:43427573-43547305	q1	q2	OK	3.09441	5.34594	0.788779	7.47573	5e-05	0.000174884	yes
TCP11L2	chr12:106696580-106740792	q1	q2	OK	2.57664	4.4502	0.788376	3.9303	5e-05	0.000174884	yes
SMPD3	chr16:68392229-68482409	q1	q2	OK	0.502945	0.868626	0.788334	2.62109	5e-05	0.000174884	yes
SETDB2	chr13:50018428-50069139	q1	q2	OK	0.791926	1.3675	0.788105	3.35306	5e-05	0.000174884	yes
CECR2	chr22:17956627-18033845	q1	q2	OK	1.70253	2.9393	0.787794	4.97244	5e-05	0.000174884	yes
MEF2D	chr1:156433512-156470634	q1	q2	OK	12.4438	21.4768	0.787353	5.83756	5e-05	0.000174884	yes
CDT1	chr16:88870185-88875666	q1	q2	OK	39.9277	68.8646	0.786371	5.74438	5e-05	0.000174884	yes
LINC00648	chr14:48234155-48264217	q1	q2	OK	4.60708	7.94497	0.786187	5.96737	5e-05	0.000174884	yes
DPY19L2	chr12:63952692-64062354	q1	q2	OK	0.466822	0.804926	0.785985	2.21777	0.0011	0.00297529	yes
ZNF20	chr19:12242167-12267546	q1	q2	OK	1.47309	2.53977	0.785857	1.68946	0.0093	0.0200334	yes
WDR19	chr4:39184023-39287430	q1	q2	OK	5.79697	9.99356	0.7857	7.56333	5e-05	0.000174884	yes
APOD	chr3:195295572-195311076	q1	q2	OK	0.977765	1.68493	0.785128	1.78967	0.01145	0.0240601	yes
CBLB	chr3:105377108-105587887	q1	q2	OK	4.6085	7.93514	0.783958	6.86261	5e-05	0.000174884	yes
NTN4	chr12:96043030-96184536	q1	q2	OK	4.14054	7.12847	0.783775	5.8394	5e-05	0.000174884	yes
ZNF808	chr19:53030908-53059303	q1	q2	OK	0.845302	1.45399	0.782483	2.64837	5e-05	0.000174884	yes
PAWR	chr12:79985744-80084790	q1	q2	OK	10.3249	17.7589	0.782415	7.35251	5e-05	0.000174884	yes
LPXN	chr11:58294343-58345639	q1	q2	OK	6.32049	10.8577	0.780606	5.03376	5e-05	0.000174884	yes
LIF	chr22:30636435-30642840	q1	q2	OK	24.8053	42.5797	0.779519	5.23684	5e-05	0.000174884	yes
C2orf16	chr2:27799388-27805589	q1	q2	OK	1.20261	2.0636	0.778997	4.32866	5e-05	0.000174884	yes
GRAMD1C	chr3:113557680-113666021	q1	q2	OK	3.55079	6.09246	0.778887	5.50213	5e-05	0.000174884	yes
LSM11	chr5:157170754-157183746	q1	q2	OK	1.86245	3.19492	0.778579	3.51482	5e-05	0.000174884	yes
KLF10	chr8:103661004-103667983	q1	q2	OK	46.7102	80.0831	0.77776	5.3253	5e-05	0.000174884	yes
RYR1	chr19:38924339-39078204	q1	q2	OK	1.62665	2.78715	0.776886	7.11803	5e-05	0.000174884	yes
LRRC37A4P	chr17_ctg5_hap1:1450905-1513884	q1	q2	OK	0.472637	0.80969	0.776635	2.9059	5e-05	0.000174884	yes
NPC1	chr18:21083433-21166581	q1	q2	OK	6.22579	10.6653	0.776593	6.37362	5e-05	0.000174884	yes
UBE2Q2P1	chr15:85070426-85123412	q1	q2	OK	0.574625	0.984065	0.776133	1.69917	0.01075	0.0227729	yes
SAT2	chr17:7494547-7536700	q1	q2	OK	23.3413	39.9712	0.776073	4.05402	5e-05	0.000174884	yes
KCNH8	chr3:19190016-19577135	q1	q2	OK	0.637347	1.09133	0.775933	2.70919	5e-05	0.000174884	yes
PNPLA2	chr11:818900-825571	q1	q2	OK	19.1362	32.7536	0.775352	7.544	5e-05	0.000174884	yes
TBC1D3P1-DHX40P1	chr17:58053384-58096336	q1	q2	OK	1.30657	2.23572	0.774948	2.0501	0.0038	0.0090989	yes
LOC100288911	chr2:36581891-36582713	q1	q2	OK	13.9222	23.8182	0.774682	5.7953	5e-05	0.000174884	yes
PCNXL2	chr1:233119881-233431459	q1	q2	OK	3.47344	5.93978	0.774046	7.595	5e-05	0.000174884	yes
PNRC1	chr6:89790428-89794879	q1	q2	OK	15.252	26.0597	0.772826	7.43099	5e-05	0.000174884	yes
MTRNR2L1	chr17:22022436-22023991	q1	q2	OK	13.0675	22.326	0.77274	7.41747	5e-05	0.000174884	yes
KCTD11	chr17:7255207-7258262	q1	q2	OK	9.56582	16.3428	0.772698	7.04569	5e-05	0.000174884	yes
NXNL2	chr9:91150015-91190704	q1	q2	OK	1.48974	2.54511	0.772669	1.40181	0.0149	0.0303536	yes
SH3PXD2A	chr10:105353783-105615164	q1	q2	OK	6.38793	10.9083	0.772006	5.37651	5e-05	0.000174884	yes
PRDM8	chr4:81106423-81125482	q1	q2	OK	1.32712	2.26557	0.771573	3.02376	5e-05	0.000174884	yes
MYADM	chr19:54369610-54379689	q1	q2	OK	36.256	61.8759	0.771159	5.23367	5e-05	0.000174884	yes
RIBC1	chrX:53449804-53458063	q1	q2	OK	2.42479	4.13671	0.770627	2.08704	0.0007	0.00198328	yes
LOC648987	chr5:43014830-43018913	q1	q2	OK	0.679554	1.15892	0.770115	1.78844	0.0045	0.0106062	yes
FAM21C	chr10:46222647-46288412	q1	q2	OK	2.97318	5.06999	0.769974	5.16717	5e-05	0.000174884	yes
PCDHA12	chr5:140165875-140391929	q1	q2	OK	0.929036	1.58394	0.769716	1.45265	0.01115	0.0235283	yes
VASN	chr16:4390251-4466962	q1	q2	OK	19.2705	32.8496	0.769484	3.50922	5e-05	0.000174884	yes
ARAP2	chr4:36067619-36245979	q1	q2	OK	4.05542	6.90944	0.768718	6.84621	5e-05	0.000174884	yes
LOC283174	chr11:133766329-133771635	q1	q2	OK	0.718916	1.22416	0.7679	2.89283	5e-05	0.000174884	yes
LPAR5	chr12:6728000-6745297	q1	q2	OK	3.46716	5.90351	0.767818	4.51806	5e-05	0.000174884	yes
SLC35E2B	chr1:1571099-1655791	q1	q2	OK	4.98287	8.48367	0.767711	4.56546	5e-05	0.000174884	yes
LOC100128822	chr7:152161208-152162630	q1	q2	OK	1.32588	2.25715	0.767555	2.2617	0.0015	0.00392703	yes
ZFAS1	chr20:47862438-47905795	q1	q2	OK	192.43	327.51	0.767204	5.3436	5e-05	0.000174884	yes
BFSP1	chr20:17474549-17539605	q1	q2	OK	0.487085	0.828363	0.766091	1.34868	0.01265	0.026284	yes
FAM110C	chr2:38813-46588	q1	q2	OK	1.58126	2.68843	0.765695	3.915	5e-05	0.000174884	yes
ZNF19	chr16:71507975-71523254	q1	q2	OK	1.25185	2.12791	0.765378	2.92421	0.0001	0.000333407	yes
LAMB1	chr7:107564245-107643804	q1	q2	OK	66.4489	112.94	0.765244	5.44047	5e-05	0.000174884	yes
SMAGP	chr12:51632507-51664202	q1	q2	OK	23.857	40.5487	0.765242	1.7986	0.00185	0.00474159	yes
PAPLN	chr14:73704204-73741347	q1	q2	OK	2.06187	3.50383	0.764978	5.39395	5e-05	0.000174884	yes
MRPL10	chr17:45900637-45908907	q1	q2	OK	36.3802	61.7847	0.764095	5.58495	5e-05	0.000174884	yes
LOC100505715	chr19:44395955-44405955	q1	q2	OK	4.50674	7.64959	0.763299	5.03344	5e-05	0.000174884	yes
GLUD1P3	chr10:75491298-75495367	q1	q2	OK	0.501838	0.851495	0.762777	2.24065	0.0008	0.00223897	yes
KIAA0355	chr19:34745455-34846471	q1	q2	OK	7.37674	12.5015	0.761043	6.09176	5e-05	0.000174884	yes
HP07349	chr5:108063525-108063962	q1	q2	OK	4.57208	7.74613	0.760624	2.86929	0.00935	0.0201251	yes
LOC100131096	chr17:76000317-76107880	q1	q2	OK	3.37929	5.72275	0.75999	4.07405	5e-05	0.000174884	yes
AKD1	chr6:109814058-110012415	q1	q2	OK	1.58203	2.67762	0.759173	2.87512	5e-05	0.000174884	yes
GIMAP2	chr7:150382793-150390728	q1	q2	OK	0.705332	1.19376	0.759138	1.63802	0.0237	0.0456765	yes
IGF1R	chr15:99192760-99507759	q1	q2	OK	19.7388	33.4051	0.759037	5.21625	5e-05	0.000174884	yes
PEX6	chr6:42928499-42946981	q1	q2	OK	1.38797	2.34801	0.758461	3.01673	5e-05	0.000174884	yes
IER3	chr6_ssto_hap7:2043292-2044644	q1	q2	OK	203.529	344.289	0.758385	6.23515	5e-05	0.000174884	yes
EAPP	chr14:34985134-35008943	q1	q2	OK	16.3494	27.6559	0.758352	7.63649	5e-05	0.000174884	yes
LACC1	chr13:44410488-44468068	q1	q2	OK	0.609295	1.03061	0.758283	1.84967	0.00205	0.00521374	yes
NRP1	chr10:33466418-33623833	q1	q2	OK	12.4811	21.1109	0.758244	4.79017	5e-05	0.000174884	yes
LONRF1	chr8:12579405-12612992	q1	q2	OK	3.08436	5.21352	0.757287	4.8648	5e-05	0.000174884	yes
MORN1	chr1:2252695-2322993	q1	q2	OK	3.76818	6.36826	0.757033	3.60847	5e-05	0.000174884	yes
KIF1A	chr2:241653180-241759725	q1	q2	OK	1.97002	3.32916	0.756945	6.08323	5e-05	0.000174884	yes
CASP1	chr11:104896236-104905884	q1	q2	OK	2.24792	3.79571	0.755778	1.59454	0.00105	0.00285545	yes
ARL10	chr5:175792501-175800503	q1	q2	OK	4.52514	7.64075	0.75575	5.19037	5e-05	0.000174884	yes
IGFBP7	chr4:57845108-58071465	q1	q2	OK	83.5076	140.845	0.754133	2.88835	5e-05	0.000174884	yes
BTBD19	chr1:45274153-45279801	q1	q2	OK	10.7013	18.0485	0.754088	6.55742	5e-05	0.000174884	yes
C1RL-AS1	chr12:7247145-7274447	q1	q2	OK	1.66499	2.80719	0.75361	1.91014	0.00135	0.0035772	yes
ING4	chr12:6759703-6772308	q1	q2	OK	21.3164	35.9225	0.752925	6.2384	5e-05	0.000174884	yes
NR1D1	chr17:38218445-38256978	q1	q2	OK	28.0443	47.2357	0.752172	3.85623	5e-05	0.000174884	yes
FAIM3	chr1:207070787-207095378	q1	q2	OK	0.471897	0.79477	0.752065	1.54411	0.0073	0.0162205	yes
COL4A2	chr13:110959630-111165373	q1	q2	OK	161.914	272.578	0.751441	4.97899	5e-05	0.000174884	yes
ARHGAP4	chrX:153172829-153191714	q1	q2	OK	0.715582	1.20418	0.75086	2.14932	0.0003	0.000916306	yes
CDKL5	chrX:18443724-18690223	q1	q2	OK	0.557151	0.937498	0.750748	1.85871	0.00145	0.00381234	yes
GUSBP5	chr4:144480624-144482613	q1	q2	OK	2.21397	3.72457	0.750437	3.31695	5e-05	0.000174884	yes
C16orf46	chr16:81087101-81110872	q1	q2	OK	1.93927	3.25968	0.749216	2.49562	0.0002	0.000634779	yes
DENND3	chr8:142138719-142205900	q1	q2	OK	2.96517	4.9833	0.748985	6.08381	5e-05	0.000174884	yes
LIAS	chr4:39460664-39479271	q1	q2	OK	9.58483	16.1068	0.748841	5.42539	5e-05	0.000174884	yes
EREG	chr4:75230859-75254477	q1	q2	OK	3.96619	6.66366	0.748561	6.49876	5e-05	0.000174884	yes
TTC12	chr11:113185250-113237114	q1	q2	OK	4.87312	8.18722	0.748529	5.23768	5e-05	0.000174884	yes
CATSPER2	chr15:43922771-43941039	q1	q2	OK	0.729282	1.22521	0.748487	1.53118	0.01055	0.0223667	yes
NAV2	chr11:19372270-20143147	q1	q2	OK	4.58332	7.69937	0.748348	6.38355	5e-05	0.000174884	yes
MYO7B	chr2:128293377-128395303	q1	q2	OK	1.62867	2.73483	0.747752	4.99594	5e-05	0.000174884	yes
KIAA1211	chr4:57036360-57196890	q1	q2	OK	2.51204	4.21743	0.747507	6.31002	5e-05	0.000174884	yes
SLFN13	chr17:33762114-33775856	q1	q2	OK	0.551384	0.925663	0.747431	3.24399	5e-05	0.000174884	yes
DOK5	chr20:53092265-53267710	q1	q2	OK	4.24011	7.1174	0.747247	4.3858	5e-05	0.000174884	yes
BRWD1	chr21:40557403-40685712	q1	q2	OK	2.45475	4.11958	0.74692	3.06735	5e-05	0.000174884	yes
PRKAR1B	chr7:588833-826116	q1	q2	OK	6.00981	10.0854	0.74688	2.25202	0.0007	0.00198328	yes
LOC254128	chr2:122407229-122494503	q1	q2	OK	10.6088	17.7951	0.746214	2.79666	5e-05	0.000174884	yes
TESK2	chr1:45794913-45956840	q1	q2	OK	3.04941	5.11251	0.745505	2.37388	0.0001	0.000333407	yes
ZFHX3	chr16:72816785-73092534	q1	q2	OK	3.94836	6.61963	0.745497	5.27306	5e-05	0.000174884	yes
PSMG3-AS1	chr7:1609708-1629261	q1	q2	OK	2.35059	3.94042	0.745327	4.37235	5e-05	0.000174884	yes
ADPRHL1	chr13:114076259-114107839	q1	q2	OK	1.74227	2.92035	0.745171	2.3131	0.0002	0.000634779	yes
ZSWIM6	chr5:60628099-60841999	q1	q2	OK	5.18489	8.69039	0.745107	6.90399	5e-05	0.000174884	yes
MDGA1	chr6:37600283-37665766	q1	q2	OK	0.717847	1.203	0.744889	3.79613	5e-05	0.000174884	yes
KCNF1	chr2:11052062-11054351	q1	q2	OK	2.09895	3.51744	0.744857	3.38704	5e-05	0.000174884	yes
ZNF573	chr19:38229202-38270230	q1	q2	OK	0.496916	0.83256	0.744552	1.21955	0.0138	0.0283645	yes
AAMDC	chr11:77532207-77583398	q1	q2	OK	31.8106	53.2937	0.744456	7.67834	5e-05	0.000174884	yes
TGFB2	chr1:218517537-218617961	q1	q2	OK	37.1024	62.083	0.742686	5.13001	5e-05	0.000174884	yes
IL17RD	chr3:57124009-57199403	q1	q2	OK	3.07918	5.15085	0.742267	7.08411	5e-05	0.000174884	yes
VAT1	chr17:41166621-41174459	q1	q2	OK	106.031	177.156	0.740534	5.49718	5e-05	0.000174884	yes
ACSS3	chr12:81471808-81649582	q1	q2	OK	4.66594	7.79432	0.740253	5.31893	5e-05	0.000174884	yes
TTLL11	chr9:124584203-124855885	q1	q2	OK	0.53375	0.891158	0.739517	1.40415	0.0195	0.0384913	yes
LINC00552	chr13:114451483-114454062	q1	q2	OK	0.567553	0.947171	0.73887	1.86362	0.0055	0.0126678	yes
BHLHE41	chr12:26272958-26278003	q1	q2	OK	9.2818	15.4806	0.737984	6.99073	5e-05	0.000174884	yes
C17orf82	chr17:59489111-59490641	q1	q2	OK	1.26878	2.11539	0.737487	2.18084	0.00155	0.00404619	yes
GALNT4	chr12:89813497-89920039	q1	q2	OK	2.56654	4.27837	0.737239	3.19731	5e-05	0.000174884	yes
SUMF1	chr3:4402828-4508966	q1	q2	OK	6.074	10.1239	0.737039	4.9123	5e-05	0.000174884	yes
GHDC	chr17:40341104-40346550	q1	q2	OK	8.7869	14.6437	0.736852	6.42007	5e-05	0.000174884	yes
OBSCN	chr1:228391206-228566575	q1	q2	OK	3.40702	5.67767	0.736789	5.03788	5e-05	0.000174884	yes
MYL10	chr7:101256604-101272576	q1	q2	OK	1.04647	1.74305	0.736089	1.65472	0.02515	0.0480607	yes
TXNRD3	chr3:126290621-126373967	q1	q2	OK	0.945132	1.57397	0.735823	2.14091	0.00015	0.000486342	yes
C6orf15	chr6_qbl_hap6:2374817-2376150	q1	q2	OK	2.08051	3.46405	0.73552	2.47414	0.00105	0.00285545	yes
CARNS1	chr11:67183148-67193078	q1	q2	OK	1.32609	2.20705	0.73494	3.21246	5e-05	0.000174884	yes
CHGB	chr20:5891973-5906005	q1	q2	OK	1.55071	2.58078	0.734882	3.08255	5e-05	0.000174884	yes
ZBTB20	chr3:114056946-114866127	q1	q2	OK	0.772449	1.28541	0.734719	2.12024	0.00015	0.000486342	yes
RASA4CP	chr7:44068485-44083895	q1	q2	OK	1.29872	2.16114	0.734701	2.17733	0.0017	0.00439624	yes
LOC100507634	chr1:55681080-55683128	q1	q2	OK	1.04449	1.73793	0.73457	2.25365	0.00105	0.00285545	yes
MGP	chr12:15034114-15038853	q1	q2	OK	3.62894	6.03805	0.734534	3.00021	5e-05	0.000174884	yes
TMEM150A	chr2:85825669-85829822	q1	q2	OK	6.01045	9.99739	0.73408	4.02978	5e-05	0.000174884	yes
UBXN1	chr11:62443971-62446527	q1	q2	OK	76.5013	127.223	0.733807	6.23446	5e-05	0.000174884	yes
CLIP2	chr7:73703804-73820273	q1	q2	OK	22.7848	37.8759	0.73321	4.9786	5e-05	0.000174884	yes
RGS4	chr1:163038395-163046592	q1	q2	OK	4.42186	7.34751	0.732604	5.04126	5e-05	0.000174884	yes
CASC2	chr10:119806331-119969665	q1	q2	OK	0.531076	0.882361	0.73245	1.54447	0.01055	0.0223667	yes
C3orf52	chr3:111805181-111837073	q1	q2	OK	3.13791	5.21286	0.732271	3.52893	5e-05	0.000174884	yes
IFNGR2	chr21:34775201-34852316	q1	q2	OK	49.8992	82.891	0.732198	5.04955	5e-05	0.000174884	yes
LOC100506990	chr8:12294521-12523120	q1	q2	OK	1.36954	2.27491	0.73212	2.51136	0.00015	0.000486342	yes
GATA3	chr10:8096666-8117164	q1	q2	OK	1.47938	2.45636	0.731525	2.70906	5e-05	0.000174884	yes
C4orf26	chr4:76481257-76491103	q1	q2	OK	1.29377	2.14817	0.731521	1.98979	0.0007	0.00198328	yes
GFPT2	chr5:179727699-179780315	q1	q2	OK	21.4452	35.5665	0.729867	5.727	5e-05	0.000174884	yes
KBTBD11	chr8:1922043-1955109	q1	q2	OK	0.826801	1.37041	0.728996	3.45278	5e-05	0.000174884	yes
CYB5D2	chr17:4046461-4060995	q1	q2	OK	6.45924	10.7046	0.728788	3.95871	5e-05	0.000174884	yes
RAC2	chr22:37621309-37640305	q1	q2	OK	26.3295	43.6342	0.728778	7.5875	5e-05	0.000174884	yes
ETV4	chr17:41605210-41623800	q1	q2	OK	58.7566	97.3635	0.72863	4.8817	5e-05	0.000174884	yes
FOXO1	chr13:41129800-41240734	q1	q2	OK	1.56522	2.59278	0.728136	4.40636	5e-05	0.000174884	yes
FNIP1	chr5:130977406-131132756	q1	q2	OK	8.15425	13.5031	0.727664	5.26176	5e-05	0.000174884	yes
THBS3	chr1:155165378-155177772	q1	q2	OK	4.91612	8.14041	0.727583	5.22202	5e-05	0.000174884	yes
EXOSC5	chr19:41892275-41903256	q1	q2	OK	18.6047	30.7913	0.726859	6.92891	5e-05	0.000174884	yes
PLEKHN1	chr1:901876-910484	q1	q2	OK	1.59268	2.63491	0.726297	2.60038	5e-05	0.000174884	yes
LTB4R2	chr14:24774392-24787242	q1	q2	OK	1.93271	3.1974	0.726273	2.22436	0.00085	0.0023662	yes
MAGEL2	chr15:23888695-23892993	q1	q2	OK	0.861118	1.42431	0.725977	2.82898	5e-05	0.000174884	yes
ZEB1-AS1	chr10:31605456-31608024	q1	q2	OK	4.19601	6.93579	0.725041	4.60444	5e-05	0.000174884	yes
RNASE4	chr14:21152335-21168758	q1	q2	OK	4.43677	7.33338	0.724968	2.6931	5e-05	0.000174884	yes
CCDC159	chr19:11457180-11465620	q1	q2	OK	2.3013	3.80183	0.724248	2.49377	0.001	0.0027332	yes
FHL3	chr1:38462441-38471187	q1	q2	OK	25.5215	42.1406	0.723497	6.47734	5e-05	0.000174884	yes
UST	chr6:149068270-149398126	q1	q2	OK	1.18626	1.95819	0.723105	3.17638	5e-05	0.000174884	yes
SHISA9	chr16:12995476-13334273	q1	q2	OK	0.790474	1.30437	0.722566	2.54965	5e-05	0.000174884	yes
CHMP1B	chr18:11689013-11908796	q1	q2	OK	28.5854	47.1617	0.722334	4.20765	5e-05	0.000174884	yes
CAV1	chr7:116164838-116201239	q1	q2	OK	118.757	195.919	0.722245	4.93807	5e-05	0.000174884	yes
LRRC37B	chr17:30348154-30380519	q1	q2	OK	1.2094	1.99498	0.722087	2.79589	5e-05	0.000174884	yes
CCDC74B-AS1	chr2:130887195-130902707	q1	q2	OK	1.05206	1.73497	0.721691	1.83045	0.0053	0.0122697	yes
FGF1	chr5:141971742-142077635	q1	q2	OK	4.96865	8.19304	0.721544	5.80415	5e-05	0.000174884	yes
NTRK1	chr1:156776034-156851642	q1	q2	OK	0.747529	1.23222	0.721054	1.78446	0.00215	0.0054415	yes
R3HDM2	chr12:57647547-57704246	q1	q2	OK	14.0801	23.199	0.720408	5.49529	5e-05	0.000174884	yes
LOC652276	chr16:2653384-2680495	q1	q2	OK	0.793116	1.30532	0.718804	2.17453	0.001	0.0027332	yes
AMT	chr3:49454210-49466757	q1	q2	OK	2.2487	3.69938	0.718193	1.84407	0.00135	0.0035772	yes
IFT140	chr16:1543351-1662109	q1	q2	OK	8.20666	13.4974	0.717819	3.0726	5e-05	0.000174884	yes
CPAMD8	chr19:17003761-17137625	q1	q2	OK	0.703589	1.15682	0.717364	2.9416	5e-05	0.000174884	yes
CCNB1IP1	chr14:20779526-20801471	q1	q2	OK	33.682	55.3723	0.717187	5.90934	5e-05	0.000174884	yes
DPH1	chr17:1933430-1946725	q1	q2	OK	9.66878	15.8931	0.716995	4.54622	5e-05	0.000174884	yes
ARHGAP27	chr17_ctg5_hap1:121842-125407	q1	q2	OK	2.86735	4.70781	0.715341	4.71568	5e-05	0.000174884	yes
SERINC1	chr6:122764492-122792952	q1	q2	OK	48.3914	79.4418	0.715148	5.2195	5e-05	0.000174884	yes
OSCP1	chr1:36883506-36916086	q1	q2	OK	2.61071	4.28376	0.714437	1.88557	0.00105	0.00285545	yes
SIM2	chr21:38071990-38122510	q1	q2	OK	1.18697	1.94653	0.713627	2.46339	5e-05	0.000174884	yes
COL11A2	chr6_ssto_hap7:4610635-4637414	q1	q2	OK	1.4146	2.31868	0.712906	3.3173	5e-05	0.000174884	yes
LOC282997	chr10:112628647-112630662	q1	q2	OK	1.94278	3.18355	0.712512	2.96363	5e-05	0.000174884	yes
C6orf1	chr6:34214156-34216904	q1	q2	OK	26.2561	43.012	0.71209	6.24876	5e-05	0.000174884	yes
KLHDC1	chr14:50159822-50219870	q1	q2	OK	0.892161	1.46109	0.711674	2.27249	0.0008	0.00223897	yes
GBAP1	chr1:155178489-155197325	q1	q2	OK	0.773659	1.2666	0.71119	1.55157	0.0085	0.018555	yes
TRPC1	chr3:142443265-142526729	q1	q2	OK	1.36676	2.23639	0.710416	3.09333	5e-05	0.000174884	yes
ZBTB10	chr8:81398447-81434610	q1	q2	OK	5.92109	9.68235	0.709495	6.4123	5e-05	0.000174884	yes
PEX11G	chr19:7541755-7553924	q1	q2	OK	1.34495	2.19909	0.709353	1.41976	0.01585	0.0320622	yes
ARRDC1	chr9:140500095-140513308	q1	q2	OK	11.3442	18.541	0.708764	4.96465	5e-05	0.000174884	yes
ATP8A2	chr13:25946208-26595420	q1	q2	OK	0.912183	1.49063	0.708524	3.04304	5e-05	0.000174884	yes
TRMT44	chr4:8442531-8478282	q1	q2	OK	1.54608	2.52596	0.708221	3.04474	5e-05	0.000174884	yes
SLC2A3	chr12:8071823-8088892	q1	q2	OK	16.7755	27.4064	0.708162	5.48126	5e-05	0.000174884	yes
NRG3	chr10:83635069-84746935	q1	q2	OK	0.797702	1.30312	0.708043	2.27533	0.00035	0.00105475	yes
SYT14	chr1:210111518-210337633	q1	q2	OK	2.88549	4.71255	0.707691	5.20851	5e-05	0.000174884	yes
LRRK1	chr15:101459459-101610317	q1	q2	OK	1.60734	2.62447	0.707357	4.97835	5e-05	0.000174884	yes
ZNF16	chr8:146155743-146176274	q1	q2	OK	9.26703	15.13	0.707232	6.29737	5e-05	0.000174884	yes
NLE1	chr17:33458367-33469322	q1	q2	OK	12.2204	19.9513	0.70719	6.09867	5e-05	0.000174884	yes
FAM161B	chr14:74399694-74429813	q1	q2	OK	4.81905	7.86764	0.707182	3.5254	5e-05	0.000174884	yes
ADAMTSL1	chr9:18474078-18910947	q1	q2	OK	0.647697	1.05697	0.706545	1.41807	0.0196	0.0386436	yes
CIR1	chr2:175212877-175260443	q1	q2	OK	14.4968	23.6503	0.706127	7.52722	5e-05	0.000174884	yes
ZNF160	chr19:53569866-53606687	q1	q2	OK	5.22175	8.51791	0.705966	6.40109	5e-05	0.000174884	yes
SLC35E2	chr1:1656276-1677438	q1	q2	OK	1.70311	2.77772	0.705733	3.68204	5e-05	0.000174884	yes
LINC00226	chr14:106744268-106744966	q1	q2	OK	2.51265	4.09796	0.705693	2.06637	0.0173	0.0346486	yes
C2orf81	chr2:74641302-74644844	q1	q2	OK	2.96979	4.84162	0.705127	3.74579	5e-05	0.000174884	yes
SEMA7A	chr15:74701629-74726299	q1	q2	OK	13.8926	22.6485	0.705104	6.64418	5e-05	0.000174884	yes
KIAA0141	chr5:141303384-141321612	q1	q2	OK	10.1281	16.5038	0.704434	5.61644	5e-05	0.000174884	yes
ELP2	chr18:33709836-33754688	q1	q2	OK	18.7498	30.5418	0.703913	5.69579	5e-05	0.000174884	yes
NECAB2	chr16:84002236-84036379	q1	q2	OK	1.907	3.10135	0.701594	2.5941	0.00055	0.00159057	yes
ZNF135	chr19:58570606-58581110	q1	q2	OK	3.21891	5.23345	0.70119	2.27946	0.00035	0.00105475	yes
SLC16A9	chr10:61410521-61469649	q1	q2	OK	1.48047	2.40624	0.700726	3.46377	5e-05	0.000174884	yes
KDM5B-AS1	chr1:202780073-202781041	q1	q2	OK	3.68472	5.98688	0.70025	1.77358	0.00235	0.00589699	yes
SENP8	chr15:72118360-72433311	q1	q2	OK	1.86352	3.02728	0.699991	1.44777	0.009	0.0194988	yes
BMPR1B	chr4:95679127-96079601	q1	q2	OK	0.694652	1.12842	0.699945	2.44419	5e-05	0.000174884	yes
GPR27	chr3:71728439-71804328	q1	q2	OK	2.96111	4.80854	0.699463	1.75507	0.00675	0.0151701	yes
TMEM159	chr16:20944475-21191937	q1	q2	OK	7.48811	12.1576	0.699188	4.88282	5e-05	0.000174884	yes
KLHDC8A	chr1:205305192-205326218	q1	q2	OK	1.58041	2.56566	0.699031	2.59713	5e-05	0.000174884	yes
DCDC2B	chr1:32674694-32681797	q1	q2	OK	0.989546	1.60613	0.698753	1.70714	0.01255	0.0260962	yes
PHLDB2	chr3:111393522-111695364	q1	q2	OK	45.9116	74.5052	0.698484	4.77371	5e-05	0.000174884	yes
WDR81	chr17:1619816-1641893	q1	q2	OK	6.84064	11.1001	0.698367	5.61944	5e-05	0.000174884	yes
FAM131B	chr7:143050492-143059840	q1	q2	OK	1.23561	2.00479	0.698231	3.0566	5e-05	0.000174884	yes
IRF2BP2	chr1:234740014-234745271	q1	q2	OK	24.9417	40.4657	0.698136	4.71065	5e-05	0.000174884	yes
EPHX2	chr8:27348518-27402439	q1	q2	OK	6.90196	11.197	0.698036	4.93681	5e-05	0.000174884	yes
VIPAS39	chr14:77893017-77923983	q1	q2	OK	10.1937	16.5353	0.697872	6.5957	5e-05	0.000174884	yes
KIAA1549L	chr11:33563876-33695646	q1	q2	OK	3.1882	5.17064	0.697602	6.49629	5e-05	0.000174884	yes
JUN	chr1:59246462-59249785	q1	q2	OK	51.5744	83.6005	0.696856	5.07971	5e-05	0.000174884	yes
HHIP-AS1	chr4:145564067-145659881	q1	q2	OK	8.21728	13.3178	0.696618	3.06602	5e-05	0.000174884	yes
PLK3	chr1:45266035-45272957	q1	q2	OK	10.0476	16.2773	0.696014	6.21103	5e-05	0.000174884	yes
BEND5	chr1:48998526-50489626	q1	q2	OK	3.77202	6.10849	0.695479	2.70821	5e-05	0.000174884	yes
LOC100506548	chr5:40825364-40829244	q1	q2	OK	5.86132	9.49142	0.695399	6.71529	5e-05	0.000174884	yes
PPP1R3B	chr8:8993763-9009152	q1	q2	OK	3.78866	6.13464	0.695291	6.03359	5e-05	0.000174884	yes
N4BP3	chr5:177540555-177553107	q1	q2	OK	1.47527	2.38855	0.695154	4.15532	5e-05	0.000174884	yes
PPFIBP1	chr12:27677044-27848497	q1	q2	OK	21.9324	35.5046	0.694941	4.73367	5e-05	0.000174884	yes
FAHD2B	chr2:97749322-97760582	q1	q2	OK	4.55666	7.37596	0.694854	3.57285	5e-05	0.000174884	yes
HIVEP1	chr6:12012723-12165232	q1	q2	OK	3.68095	5.95684	0.694468	6.28037	5e-05	0.000174884	yes
HOXB8	chr17:46689707-46692301	q1	q2	OK	1.07544	1.73937	0.693641	2.00778	0.0035	0.00845532	yes
SBF2-AS1	chr11:9776316-10315754	q1	q2	OK	1.73921	2.81227	0.693305	1.29909	0.0252	0.0481495	yes
ZBTB38	chr3:141043054-141168632	q1	q2	OK	9.44508	15.2694	0.693008	5.2912	5e-05	0.000174884	yes
MMP25	chr16:3096681-3110724	q1	q2	OK	0.874457	1.41345	0.692757	2.44358	5e-05	0.000174884	yes
LTB4R	chr14:24774392-24787242	q1	q2	OK	3.22514	5.21178	0.692413	4.30691	5e-05	0.000174884	yes
EZH1	chr17:40852292-40897071	q1	q2	OK	4.86215	7.85651	0.692293	6.62187	5e-05	0.000174884	yes
FMN1	chr15:33057746-33360085	q1	q2	OK	0.877372	1.41758	0.692171	4.53971	5e-05	0.000174884	yes
DDX60	chr4:169137441-169239958	q1	q2	OK	1.55026	2.50462	0.69208	4.26008	5e-05	0.000174884	yes
TRAF3IP2	chr6:111804674-111927477	q1	q2	OK	2.27784	3.67704	0.690878	4.56235	5e-05	0.000174884	yes
MOB3C	chr1:47073386-47082563	q1	q2	OK	4.36575	7.04666	0.69071	4.56778	5e-05	0.000174884	yes
TJP2	chr9:71736179-71870124	q1	q2	OK	22.2516	35.9128	0.690586	4.61927	5e-05	0.000174884	yes
OR4N3P	chr15:22413461-22414395	q1	q2	OK	1.28126	2.06782	0.690551	1.66432	0.02625	0.0498953	yes
BOK	chr2:242483800-242513553	q1	q2	OK	36.5198	58.9355	0.690458	4.62899	5e-05	0.000174884	yes
A2M	chr12:9217772-9268558	q1	q2	OK	4.16783	6.72482	0.690198	5.51753	5e-05	0.000174884	yes
NAP1L6	chrX:72345875-72347919	q1	q2	OK	4.11964	6.64688	0.690158	4.16659	5e-05	0.000174884	yes
WDSUB1	chr2:160092303-160143236	q1	q2	OK	6.17814	9.96457	0.689635	4.24676	5e-05	0.000174884	yes
PIK3CD	chr1:9711789-9884550	q1	q2	OK	5.166	8.32547	0.688485	1.39763	0.01625	0.0327735	yes
METTL12	chr11:62430288-62441162	q1	q2	OK	5.57347	8.98093	0.688289	2.13289	0.00375	0.0089919	yes
METTL21B	chr12:58166382-58176324	q1	q2	OK	3.24766	5.23126	0.687758	3.79541	5e-05	0.000174884	yes
CD55	chr1:207494816-207534311	q1	q2	OK	13.1698	21.2089	0.687435	6.20262	5e-05	0.000174884	yes
TPP1	chr11:6633996-6640692	q1	q2	OK	53.0483	85.4077	0.687059	4.99742	5e-05	0.000174884	yes
RBPMS	chr8:30239634-30429734	q1	q2	OK	1.76823	2.84657	0.686918	1.94634	0.00085	0.0023662	yes
LOC100134229	chr7:139877060-139879440	q1	q2	OK	0.516737	0.831847	0.686889	1.57276	0.0169	0.0339378	yes
SCN5A	chr3:38589552-38691164	q1	q2	OK	2.8861	4.64511	0.686592	6.48812	5e-05	0.000174884	yes
RAB11FIP4	chr17:29718641-29865232	q1	q2	OK	4.44902	7.15978	0.686427	6.32264	5e-05	0.000174884	yes
CLK1	chr2:201717731-201729467	q1	q2	OK	18.5144	29.7812	0.685753	5.65099	5e-05	0.000174884	yes
LIPT1	chr2:99771417-99779613	q1	q2	OK	4.07756	6.55853	0.685667	2.67957	5e-05	0.000174884	yes
CYHR1	chr8:145675314-145691031	q1	q2	OK	41.4294	66.6205	0.685311	5.20188	5e-05	0.000174884	yes
ZFPM2	chr8:106331146-106816767	q1	q2	OK	0.763026	1.22684	0.685139	2.55942	5e-05	0.000174884	yes
CHMP4C	chr8:82644687-82671748	q1	q2	OK	8.93588	14.3657	0.684947	5.79225	5e-05	0.000174884	yes
CBX7	chr22:39526778-39548538	q1	q2	OK	17.16	27.5847	0.684818	5.30748	5e-05	0.000174884	yes
PPP1R9A	chr7:94536948-94925727	q1	q2	OK	2.24147	3.59891	0.683115	6.22653	5e-05	0.000174884	yes
RTN2	chr19:45988545-46000313	q1	q2	OK	7.00146	11.236	0.682402	2.68642	5e-05	0.000174884	yes
IER5L	chr9:131937830-131940540	q1	q2	OK	7.10133	11.3956	0.68231	6.10219	5e-05	0.000174884	yes
EFHA2	chr8:16884746-16980148	q1	q2	OK	0.611855	0.981534	0.681849	2.1646	0.00065	0.00185481	yes
GREB1	chr2:11674241-11782912	q1	q2	OK	1.80155	2.88939	0.681525	4.8934	5e-05	0.000174884	yes
CAPRIN2	chr12:30862485-30907448	q1	q2	OK	6.19467	9.93437	0.681402	6.7227	5e-05	0.000174884	yes
INO80B-WBP1	chr2:74682149-74688018	q1	q2	OK	17.2047	27.5689	0.680241	1.80106	0.0058	0.0132954	yes
KTN1-AS1	chr14:56042874-56046810	q1	q2	OK	2.07267	3.32125	0.680237	2.53863	0.00025	0.000778333	yes
KDM5B	chr1:202696531-202777549	q1	q2	OK	15.061	24.1238	0.679638	4.71999	5e-05	0.000174884	yes
CIRBP	chr19:1267469-1274809	q1	q2	OK	73.4307	117.541	0.678703	4.07999	5e-05	0.000174884	yes
INO80B	chr2:74682149-74688018	q1	q2	OK	18.6252	29.7686	0.676538	2.20141	0.00185	0.00474159	yes
ROBO3	chr11:124735304-124751370	q1	q2	OK	3.70432	5.92003	0.676397	5.60079	5e-05	0.000174884	yes
ITGB5	chr3:124481794-124606144	q1	q2	OK	137.02	218.671	0.674373	4.91572	5e-05	0.000174884	yes
ACP6	chr1:147119167-147142634	q1	q2	OK	8.78589	14.0211	0.674336	5.60166	5e-05	0.000174884	yes
SLC41A3	chr3:125725199-125820391	q1	q2	OK	24.637	39.3086	0.674018	5.35485	5e-05	0.000174884	yes
CREB5	chr7:28338939-28865511	q1	q2	OK	4.8229	7.6949	0.674001	6.17694	5e-05	0.000174884	yes
FBXO48	chr2:68689504-68694390	q1	q2	OK	1.5262	2.43499	0.673974	2.79902	5e-05	0.000174884	yes
TCERG1L	chr10:132890654-133109984	q1	q2	OK	0.714649	1.13872	0.672112	1.89396	0.00375	0.0089919	yes
FGFBP3	chr10:93666344-93669258	q1	q2	OK	1.1743	1.87094	0.671962	2.39461	0.0008	0.00223897	yes
FAM83G	chr17:18853988-18950336	q1	q2	OK	15.9539	25.418	0.671945	5.19547	5e-05	0.000174884	yes
HEMK1	chr3:50595455-50622421	q1	q2	OK	4.95372	7.89069	0.671638	3.99509	5e-05	0.000174884	yes
NPDC1	chr9:139933908-139940676	q1	q2	OK	23.6964	37.7401	0.671428	6.8084	5e-05	0.000174884	yes
LOC145783	chr15:57178367-57210697	q1	q2	OK	3.77097	6.00554	0.671358	4.61547	5e-05	0.000174884	yes
CLIP3	chr19:36505561-36523797	q1	q2	OK	27.5807	43.8603	0.669255	4.49369	5e-05	0.000174884	yes
POU2F2	chr19:42590261-42636625	q1	q2	OK	0.565136	0.89816	0.668375	1.68109	0.0016	0.00416227	yes
LAMA1	chr18:6941742-7117813	q1	q2	OK	12.7469	20.2552	0.66814	4.63094	5e-05	0.000174884	yes
PIGV	chr1:27114453-27124894	q1	q2	OK	7.59398	12.0654	0.667942	5.35116	5e-05	0.000174884	yes
PHC2	chr1:33789223-33841194	q1	q2	OK	47.0632	74.7625	0.667715	4.68302	5e-05	0.000174884	yes
CDK19	chr6:110931180-111136412	q1	q2	OK	8.23504	13.0817	0.667698	5.6436	5e-05	0.000174884	yes
CTSB	chr8:11700033-11725646	q1	q2	OK	275.293	437.142	0.667135	4.43023	5e-05	0.000174884	yes
C19orf33	chr19:38794199-38806606	q1	q2	OK	118.037	187.427	0.66709	2.51028	5e-05	0.000174884	yes
MARCO	chr2:119699744-119752236	q1	q2	OK	0.859535	1.3644	0.666641	1.74817	0.01035	0.0219978	yes
PELI2	chr14:56585092-56768031	q1	q2	OK	3.4259	5.43437	0.665631	5.86462	5e-05	0.000174884	yes
CTU1	chr19:51600862-51611647	q1	q2	OK	2.96108	4.6961	0.66534	3.43952	5e-05	0.000174884	yes
ZNF667	chr19:56950692-56988770	q1	q2	OK	1.84938	2.93077	0.664239	3.45655	5e-05	0.000174884	yes
LOC100272217	chr9:133452736-133454881	q1	q2	OK	0.781938	1.23686	0.661555	1.75047	0.00615	0.0139888	yes
DKFZP434I0714	chr4:153457415-153460415	q1	q2	OK	2.48477	3.93013	0.661467	3.41741	5e-05	0.000174884	yes
BBC3	chr19:47724078-47736023	q1	q2	OK	15.003	23.7284	0.661363	6.3806	5e-05	0.000174884	yes
DYRK1B	chr19:40315989-40324841	q1	q2	OK	6.49698	10.2714	0.660791	4.88737	5e-05	0.000174884	yes
ATP9A	chr20:50213313-50384908	q1	q2	OK	13.4487	21.2472	0.659803	4.57095	5e-05	0.000174884	yes
LOC100506746	chr4:87846045-87856002	q1	q2	OK	1.44204	2.27767	0.659448	2.29553	0.00105	0.00285545	yes
IFI16	chr1:158979681-159024945	q1	q2	OK	23.8309	37.6362	0.659291	4.8136	5e-05	0.000174884	yes
DYNC2H1	chr11:102980159-103350591	q1	q2	OK	1.46372	2.31141	0.659135	5.72081	5e-05	0.000174884	yes
CNNM2	chr10:104678074-104838344	q1	q2	OK	5.09615	8.04642	0.658941	4.80384	5e-05	0.000174884	yes
ZCCHC7	chr9:37120468-37358145	q1	q2	OK	8.77196	13.8465	0.658547	6.5168	5e-05	0.000174884	yes
DHRS7	chr14:60611499-60632211	q1	q2	OK	31.0304	48.9696	0.658204	7.0589	5e-05	0.000174884	yes
PPP4R1L	chr20:56807832-56884495	q1	q2	OK	3.56144	5.61721	0.657393	3.9539	5e-05	0.000174884	yes
SEMA6C	chr1:151104162-151119140	q1	q2	OK	2.95254	4.65637	0.657248	4.17003	5e-05	0.000174884	yes
TMEM59	chr1:54497348-54519111	q1	q2	OK	65.3005	102.972	0.657083	5.03142	5e-05	0.000174884	yes
PPP1R18	chr6_ssto_hap7:1976469-1979473	q1	q2	OK	37.5072	59.1024	0.65605	4.32228	5e-05	0.000174884	yes
PRDM1	chr6:106534194-106557814	q1	q2	OK	2.54886	4.01471	0.655444	4.45538	5e-05	0.000174884	yes
P2RX4	chr12:121647663-121671909	q1	q2	OK	12.8212	20.1931	0.655333	6.15844	5e-05	0.000174884	yes
ALS2CR8	chr2:203776977-203851060	q1	q2	OK	0.730277	1.15005	0.655181	2.3681	5e-05	0.000174884	yes
NFATC4	chr14:24836144-24848810	q1	q2	OK	3.73842	5.88532	0.654693	5.46116	5e-05	0.000174884	yes
CNRIP1	chr2:68511302-68547183	q1	q2	OK	6.76074	10.6414	0.65444	4.03836	5e-05	0.000174884	yes
FJX1	chr11:35639734-35642421	q1	q2	OK	14.5526	22.9008	0.654119	6.44881	5e-05	0.000174884	yes
CRBN	chr3:3191316-3221401	q1	q2	OK	8.29934	13.0586	0.65393	5.60604	5e-05	0.000174884	yes
KIAA0430	chr16:15688225-15737023	q1	q2	OK	6.63802	10.4406	0.653386	5.35219	5e-05	0.000174884	yes
CCNI	chr4:77969176-77997125	q1	q2	OK	139.108	218.725	0.65291	5.03836	5e-05	0.000174884	yes
BIRC3	chr11:102188180-102210135	q1	q2	OK	1.83561	2.88601	0.652821	3.39414	5e-05	0.000174884	yes
CEBPD	chr8:48649475-48650726	q1	q2	OK	2.04611	3.21589	0.652335	2.24606	0.00165	0.00428001	yes
ASAP2	chr2:9346893-9545812	q1	q2	OK	2.29857	3.6125	0.652264	4.45647	5e-05	0.000174884	yes
SLU7	chr5:159828647-159846168	q1	q2	OK	16.3975	25.7706	0.652248	5.01623	5e-05	0.000174884	yes
CCNDBP1	chr15:43477465-43489375	q1	q2	OK	8.07198	12.6777	0.651298	6.14541	5e-05	0.000174884	yes
NCF2	chr1:183524696-183560056	q1	q2	OK	15.7641	24.7564	0.651163	5.65794	5e-05	0.000174884	yes
RRAS	chr19:50138551-50143400	q1	q2	OK	49.6357	77.9382	0.650954	7.60807	5e-05	0.000174884	yes
FAXC	chr6:99720792-99797531	q1	q2	OK	1.01808	1.59763	0.650082	4.07831	5e-05	0.000174884	yes
C17orf76-AS1	chr17:16342300-16395505	q1	q2	OK	491.889	771.741	0.649784	3.77817	5e-05	0.000174884	yes
MAP3K14	chr17:43325302-43394414	q1	q2	OK	13.4149	21.0373	0.649109	4.71469	5e-05	0.000174884	yes
LOC253039	chr9:123605319-123616651	q1	q2	OK	3.89439	6.1063	0.6489	5.01335	5e-05	0.000174884	yes
HID1	chr17:72946838-72968900	q1	q2	OK	0.912341	1.43005	0.648424	2.28736	0.00035	0.00105475	yes
CTDSP1	chr2:219263060-219270664	q1	q2	OK	47.3684	74.1815	0.647134	4.31765	5e-05	0.000174884	yes
FRMD4A	chr10:13685705-14372866	q1	q2	OK	2.24563	3.51573	0.646706	5.0237	5e-05	0.000174884	yes
NFKBIL1	chr6_ssto_hap7:2845432-2857408	q1	q2	OK	21.9184	34.3112	0.646538	6.09534	5e-05	0.000174884	yes
TFPI	chr2:188328957-188419219	q1	q2	OK	10.3869	16.2593	0.646498	3.3216	5e-05	0.000174884	yes
PIFO	chr1:111889194-111895639	q1	q2	OK	1.00455	1.57242	0.646437	2.04599	0.00155	0.00404619	yes
CORO2B	chr15:68871307-69020144	q1	q2	OK	6.95739	10.8864	0.645911	5.89198	5e-05	0.000174884	yes
LOC155060	chr7:148982371-148994403	q1	q2	OK	1.92942	3.01864	0.64573	3.24331	5e-05	0.000174884	yes
BEGAIN	chr14:101003483-101036131	q1	q2	OK	3.68852	5.77004	0.645538	3.73534	5e-05	0.000174884	yes
KLHDC2	chr14:50234786-50249856	q1	q2	OK	24.4631	38.2652	0.645428	6.75811	5e-05	0.000174884	yes
D2HGDH	chr2:242674029-242708231	q1	q2	OK	7.52403	11.7616	0.644509	5.79605	5e-05	0.000174884	yes
RPL13	chr16:89627064-89633237	q1	q2	OK	88.1478	137.775	0.644312	4.61171	5e-05	0.000174884	yes
RINL	chr19:39358471-39368919	q1	q2	OK	0.961742	1.50319	0.644303	2.00261	0.0009	0.00248597	yes
CARD11	chr7:2945709-3083509	q1	q2	OK	11.2837	17.634	0.644126	5.48421	5e-05	0.000174884	yes
BCKDHA	chr19:41903693-41930910	q1	q2	OK	23.101	36.0784	0.643179	5.91918	5e-05	0.000174884	yes
CRIM1	chr2:36583369-36778278	q1	q2	OK	38.3997	59.9502	0.64267	4.57909	5e-05	0.000174884	yes
ZNF234	chr19:44645709-44664462	q1	q2	OK	2.41097	3.76235	0.642018	4.03007	5e-05	0.000174884	yes
IRAK2	chr3:10206562-10285427	q1	q2	OK	0.835993	1.30455	0.641985	2.19182	0.0008	0.00223897	yes
HCN2	chr19:589892-617159	q1	q2	OK	2.08778	3.25768	0.641875	3.45139	5e-05	0.000174884	yes
IDUA	chr4:972862-998317	q1	q2	OK	5.2156	8.13479	0.641271	3.69239	5e-05	0.000174884	yes
TSHZ2	chr20:51588945-52111869	q1	q2	OK	3.00295	4.68138	0.640552	5.82188	5e-05	0.000174884	yes
HLA-E	chr6_ssto_hap7:1789472-1794272	q1	q2	OK	33.8201	52.7086	0.640158	4.96089	5e-05	0.000174884	yes
DUSP15	chr20:30448869-30458479	q1	q2	OK	7.45089	11.6109	0.639993	3.35777	5e-05	0.000174884	yes
TYSND1	chr10:71897736-71906496	q1	q2	OK	2.90513	4.52379	0.638927	3.32158	5e-05	0.000174884	yes
RFX3	chr9:3224646-3525983	q1	q2	OK	3.84853	5.99224	0.63879	4.0614	5e-05	0.000174884	yes
C9orf9	chr9:135754289-135765418	q1	q2	OK	7.34001	11.428	0.638713	3.39432	5e-05	0.000174884	yes
VILL	chr3:38035077-38048676	q1	q2	OK	0.606572	0.944377	0.638684	1.69626	0.0095	0.0204123	yes
LOXL4	chr10:100007442-100028007	q1	q2	OK	44.6808	69.5587	0.638576	4.62194	5e-05	0.000174884	yes
DLGAP4	chr20:34995443-35157040	q1	q2	OK	43.5796	67.8316	0.638305	4.30356	5e-05	0.000174884	yes
CROCCP3	chr1:16793930-16819196	q1	q2	OK	0.698464	1.08706	0.63817	2.46756	0.0001	0.000333407	yes
MROH1	chr8:145202918-145316843	q1	q2	OK	13.6127	21.1821	0.63789	5.68826	5e-05	0.000174884	yes
PHLDB3	chr19:43979254-44008985	q1	q2	OK	4.15343	6.46205	0.637688	4.20062	5e-05	0.000174884	yes
SERTAD4-AS1	chr1:210404803-210416440	q1	q2	OK	24.7202	38.4555	0.637497	3.44688	5e-05	0.000174884	yes
ZNF836	chr19:52658124-52674896	q1	q2	OK	1.34475	2.09169	0.637327	2.7143	5e-05	0.000174884	yes
TMEM176A	chr7:150488375-150502208	q1	q2	OK	3.64812	5.67372	0.637142	1.75144	0.00445	0.0105067	yes
FRMD6	chr14:51921229-52197444	q1	q2	OK	40.3152	62.6916	0.636949	4.17615	5e-05	0.000174884	yes
LINC00842	chr10:47096453-47151400	q1	q2	OK	4.81539	7.48459	0.636269	4.41273	5e-05	0.000174884	yes
KLF7	chr2:207938861-208031970	q1	q2	OK	7.33349	11.3977	0.636168	4.62859	5e-05	0.000174884	yes
TMEM176B	chr7:150488375-150502208	q1	q2	OK	3.76722	5.85445	0.636034	2.4949	0.00065	0.00185481	yes
RSPH3	chr6:159398265-159421198	q1	q2	OK	6.5306	10.1468	0.635736	4.94121	5e-05	0.000174884	yes
TMEM173	chr5:138855112-138862343	q1	q2	OK	2.85782	4.43909	0.63535	3.26194	5e-05	0.000174884	yes
ZNF282	chr7:148892576-148923339	q1	q2	OK	4.86588	7.55775	0.635256	5.43215	5e-05	0.000174884	yes
CAMK2N1	chr1:20808883-20812728	q1	q2	OK	48.409	75.1336	0.634185	4.68578	5e-05	0.000174884	yes
CELF2	chr10:11047258-11378672	q1	q2	OK	1.63522	2.5378	0.634092	4.42406	5e-05	0.000174884	yes
EPB41L4A	chr5:111498314-111755010	q1	q2	OK	2.23546	3.46855	0.633757	4.12551	5e-05	0.000174884	yes
CEP57	chr11:95523624-95565857	q1	q2	OK	23.8947	37.0495	0.63276	4.68994	5e-05	0.000174884	yes
ZER1	chr9:131486740-131534213	q1	q2	OK	6.87606	10.6566	0.632092	5.03214	5e-05	0.000174884	yes
MGEA5	chr10:103544199-103578222	q1	q2	OK	28.9556	44.8752	0.632076	4.31304	5e-05	0.000174884	yes
EIF2A	chr3:150264573-150303803	q1	q2	OK	20.9905	32.5205	0.631615	4.96061	5e-05	0.000174884	yes
C20orf194	chr20:3229947-3388309	q1	q2	OK	2.6823	4.15325	0.630768	5.37712	5e-05	0.000174884	yes
TMPRSS5	chr11:113558267-113577068	q1	q2	OK	0.590224	0.913767	0.630563	1.47876	0.0258	0.0491849	yes
FANK1	chr10:127585107-127698161	q1	q2	OK	1.77028	2.74068	0.630556	2.04656	0.0045	0.0106062	yes
LIMA1	chr12:50569562-50677353	q1	q2	OK	30.7761	47.6314	0.630103	4.25256	5e-05	0.000174884	yes
ERCC6	chr10:50664490-50747147	q1	q2	OK	3.69819	5.72349	0.630076	4.43042	5e-05	0.000174884	yes
PTPRCAP	chr11:67202980-67205153	q1	q2	OK	3.55961	5.50816	0.629852	2.50767	0.0016	0.00416227	yes
MIF4GD	chr17:73232693-73267311	q1	q2	OK	16.837	26.0537	0.629851	1.5319	0.0102	0.0217199	yes
RNF170	chr8:42704779-42751866	q1	q2	OK	3.03199	4.69059	0.629506	3.8914	5e-05	0.000174884	yes
SYN2	chr3:12045861-12233532	q1	q2	OK	1.71655	2.65384	0.628567	2.99524	5e-05	0.000174884	yes
LINC00847	chr5:180256953-180262726	q1	q2	OK	6.20728	9.59625	0.62851	2.91768	5e-05	0.000174884	yes
APOBEC3B	chr22:39353526-39388784	q1	q2	OK	53.0891	82.0674	0.628393	4.62087	5e-05	0.000174884	yes
CSNK2A2	chr16:58191811-58231782	q1	q2	OK	36.4118	56.2686	0.627925	5.90503	5e-05	0.000174884	yes
GABPB1-AS1	chr15:50569388-50650503	q1	q2	OK	2.16133	3.33957	0.62774	1.62971	0.0063	0.014282	yes
HMGA1	chr6:34204576-34214008	q1	q2	OK	310.996	480.115	0.626484	4.27059	5e-05	0.000174884	yes
ZNF662	chr3:42947401-42960825	q1	q2	OK	1.99926	3.08462	0.625627	3.91848	5e-05	0.000174884	yes
RPL13A	chr19:49990810-49995564	q1	q2	OK	300.774	464.046	0.625588	5.22248	5e-05	0.000174884	yes
RPL3	chr22:39708886-39715670	q1	q2	OK	685.06	1056.8	0.625395	4.98704	5e-05	0.000174884	yes
NEU1	chr6_ssto_hap7:3159576-3163457	q1	q2	OK	32.916	50.7757	0.62535	5.06797	5e-05	0.000174884	yes
ZNF280D	chr15:56922373-57025787	q1	q2	OK	10.4633	16.1405	0.625348	4.98338	5e-05	0.000174884	yes
SERINC3	chr20:43124863-43150726	q1	q2	OK	42.6013	65.7098	0.62521	4.03006	5e-05	0.000174884	yes
TSPAN5	chr4:99391517-99579812	q1	q2	OK	21.1593	32.6356	0.625156	4.90005	5e-05	0.000174884	yes
INSR	chr19:7112265-7294011	q1	q2	OK	1.55236	2.39313	0.624437	4.51451	5e-05	0.000174884	yes
YJEFN3	chr19:19639669-19648393	q1	q2	OK	7.6282	11.7549	0.623844	2.83864	5e-05	0.000174884	yes
KCTD8	chr4:44175919-44450824	q1	q2	OK	0.548398	0.84478	0.623354	1.51159	0.0182	0.0362261	yes
DOCK9	chr13:99445740-99738660	q1	q2	OK	2.60758	4.01597	0.623041	5.01221	5e-05	0.000174884	yes
MACF1	chr1:39547088-39952810	q1	q2	OK	13.657	21.0295	0.622776	4.07922	5e-05	0.000174884	yes
DIRC2	chr3:122513900-122599986	q1	q2	OK	4.7565	7.32403	0.622738	5.01368	5e-05	0.000174884	yes
ACBD4	chr17:43209966-43221543	q1	q2	OK	4.84899	7.46596	0.622643	3.13608	5e-05	0.000174884	yes
SLC27A1	chr19:17581299-17616977	q1	q2	OK	11.7571	18.101	0.622544	6.12045	5e-05	0.000174884	yes
CSF2	chr5:131409484-131411863	q1	q2	OK	5.82205	8.96336	0.622512	3.00713	0.0002	0.000634779	yes
PCSK4	chr19:1481426-1490407	q1	q2	OK	1.58919	2.44555	0.621867	2.5872	5e-05	0.000174884	yes
ADIRF	chr10:88728187-88769960	q1	q2	OK	6.74423	10.3754	0.621438	2.06575	0.0003	0.000916306	yes
RAB40B	chr17:80614942-80656598	q1	q2	OK	4.73371	7.27864	0.620699	3.73779	5e-05	0.000174884	yes
IBA57	chr1:228353428-228369958	q1	q2	OK	2.17223	3.33999	0.620663	5.06915	5e-05	0.000174884	yes
LOC375295	chr2:177494308-177502302	q1	q2	OK	9.46668	14.5549	0.620577	4.30334	5e-05	0.000174884	yes
MMP9	chr20:44637546-44645200	q1	q2	OK	6.16573	9.47815	0.620334	4.78458	5e-05	0.000174884	yes
DYM	chr18:46570171-46987079	q1	q2	OK	8.30858	12.7676	0.619814	5.41776	5e-05	0.000174884	yes
LOC400752	chr1:45769581-45771291	q1	q2	OK	1.22955	1.88927	0.6197	1.87861	0.0061	0.0138821	yes
ITGAX	chr16:31366508-31394318	q1	q2	OK	1.02241	1.57056	0.619302	2.69123	5e-05	0.000174884	yes
MGC2889	chr3:192958916-192988644	q1	q2	OK	0.896617	1.37686	0.618819	1.48483	0.01115	0.0235283	yes
LMBRD1	chr6:70385640-70507049	q1	q2	OK	13.2016	20.2705	0.618667	6.41159	5e-05	0.000174884	yes
TP53I13	chr17:27895738-27900175	q1	q2	OK	29.4449	45.2044	0.618446	6.56748	5e-05	0.000174884	yes
USP51	chrX:55511048-55515631	q1	q2	OK	1.93181	2.96509	0.618123	3.61944	5e-05	0.000174884	yes
ZKSCAN1	chr7:99613218-99635403	q1	q2	OK	16.9115	25.9551	0.618018	4.28998	5e-05	0.000174884	yes
PGAP2	chr11:3696239-3847601	q1	q2	OK	12.754	19.5692	0.617634	1.35556	0.0193	0.0381354	yes
DRAXIN	chr1:11751780-11780336	q1	q2	OK	3.69633	5.66973	0.617188	3.27823	5e-05	0.000174884	yes
RB1CC1	chr8:53535017-53627026	q1	q2	OK	20.611	31.6066	0.616811	4.22597	5e-05	0.000174884	yes
ZNF396	chr18:32946660-32957301	q1	q2	OK	0.646018	0.990227	0.616184	1.66038	0.0086	0.0187281	yes
C11orf68	chr11:65684282-65686531	q1	q2	OK	46.6469	71.5001	0.616164	4.5351	5e-05	0.000174884	yes
TK2	chr16:66541905-66584315	q1	q2	OK	7.14517	10.9514	0.616078	5.34209	5e-05	0.000174884	yes
SRGAP1	chr12:64238540-64541613	q1	q2	OK	1.15391	1.76859	0.616076	3.80811	5e-05	0.000174884	yes
PDZD2	chr5:31799030-32111038	q1	q2	OK	1.0666	1.63452	0.615846	4.19991	5e-05	0.000174884	yes
PCMTD1	chr8:52730139-52811735	q1	q2	OK	3.78198	5.79301	0.615171	4.90313	5e-05	0.000174884	yes
SLC2A11	chr22:24199058-24227725	q1	q2	OK	2.51032	3.84465	0.614981	2.67581	5e-05	0.000174884	yes
FBXL4	chr6:99321600-99395849	q1	q2	OK	4.27462	6.54452	0.614493	4.29599	5e-05	0.000174884	yes
PDE8B	chr5:76506705-76724080	q1	q2	OK	0.9116	1.39498	0.613767	2.10044	0.0001	0.000333407	yes
MICAL2	chr11:12132137-12285331	q1	q2	OK	24.0561	36.7984	0.613239	4.33237	5e-05	0.000174884	yes
HTR2C	chrX:113818550-114144624	q1	q2	OK	0.794092	1.21429	0.61274	2.20933	0.0002	0.000634779	yes
STAT6	chr12:57482676-57505196	q1	q2	OK	29.4771	45.059	0.612223	2.78567	5e-05	0.000174884	yes
ACCS	chr11:44087728-44105569	q1	q2	OK	2.82194	4.31281	0.611943	2.53965	5e-05	0.000174884	yes
ZFP36	chr19:39897486-39900052	q1	q2	OK	6.12372	9.35846	0.611863	4.16427	5e-05	0.000174884	yes
MYO7A	chr11:76839309-76926286	q1	q2	OK	1.9317	2.95208	0.611861	4.43662	5e-05	0.000174884	yes
LAMB2	chr3:49158546-49170599	q1	q2	OK	34.7097	53.0437	0.611845	4.34877	5e-05	0.000174884	yes
CTBS	chr1:85018803-85040163	q1	q2	OK	5.47097	8.35864	0.611471	5.06444	5e-05	0.000174884	yes
ZDHHC24	chr11:66306734-66313671	q1	q2	OK	7.81047	11.9228	0.610237	4.16494	5e-05	0.000174884	yes
PPOX	chr1:161136180-161141010	q1	q2	OK	8.5709	13.0692	0.608655	4.2481	5e-05	0.000174884	yes
CHRNA9	chr4:40337345-40357234	q1	q2	OK	0.739992	1.12821	0.608458	1.60388	0.01405	0.0288214	yes
NEDD9	chr6:11183530-11382581	q1	q2	OK	26.282	40.0695	0.608432	3.87907	5e-05	0.000174884	yes
ACER2	chr9:19408924-19452500	q1	q2	OK	1.24259	1.89363	0.607798	2.31948	0.00055	0.00159057	yes
AMDHD2	chr16:2570362-2581409	q1	q2	OK	15.1801	23.1334	0.607794	4.47036	5e-05	0.000174884	yes
BMS1P4	chr10:75458908-75490272	q1	q2	OK	1.04252	1.58795	0.607093	1.7789	0.00745	0.0165159	yes
GAS6	chr13:114518582-114567046	q1	q2	OK	45.7492	69.6641	0.606668	3.97281	5e-05	0.000174884	yes
SEPSECS	chr4:25121626-25162204	q1	q2	OK	1.8721	2.85021	0.606416	3.93371	5e-05	0.000174884	yes
ZNF766	chr19:52772823-52795976	q1	q2	OK	6.00272	9.1372	0.606135	4.80912	5e-05	0.000174884	yes
GPCPD1	chr20:5525079-5591672	q1	q2	OK	4.26676	6.49064	0.60522	5.81048	5e-05	0.000174884	yes
TENM4	chr11:78364327-79151695	q1	q2	OK	0.962006	1.46276	0.604572	4.21838	5e-05	0.000174884	yes
DALRD3	chr3:49044636-49060926	q1	q2	OK	22.3038	33.9132	0.604553	1.46122	0.02425	0.0466039	yes
SYCP2L	chr6:10887063-10974541	q1	q2	OK	0.64143	0.975287	0.604535	1.70853	0.00655	0.0147574	yes
LOC401321	chr7:32797897-32802536	q1	q2	OK	1.4776	2.24663	0.604504	3.16286	5e-05	0.000174884	yes
TSPAN1	chr1:46640748-46651634	q1	q2	OK	2.13104	3.23979	0.604341	2.33128	0.0009	0.00248597	yes
LOC400043	chr12:54519854-54526626	q1	q2	OK	7.35635	11.1832	0.604273	4.09221	5e-05	0.000174884	yes
CNTNAP4	chr16:76311175-76593135	q1	q2	OK	1.11283	1.69118	0.6038	2.4928	5e-05	0.000174884	yes
LOC374443	chr12:9769879-9811010	q1	q2	OK	5.01441	7.61922	0.603564	3.45588	5e-05	0.000174884	yes
TP53I3	chr2:24300302-24308085	q1	q2	OK	83.6804	127.088	0.602863	3.69513	5e-05	0.000174884	yes
KCTD18	chr2:201353683-201374792	q1	q2	OK	3.90673	5.92727	0.601406	4.11336	5e-05	0.000174884	yes
INPP5K	chr17:1397870-1420182	q1	q2	OK	10.1679	15.4237	0.601128	5.70439	5e-05	0.000174884	yes
RIN3	chr14:92980124-93155334	q1	q2	OK	8.98021	13.6206	0.600966	5.61317	5e-05	0.000174884	yes
ZNF496	chr1:247463621-247495045	q1	q2	OK	16.1689	24.5176	0.600594	5.9447	5e-05	0.000174884	yes
BMP8A	chr1:39957317-40025370	q1	q2	OK	0.514376	0.779908	0.60048	1.75946	0.0034	0.00823872	yes
ANKZF1	chr2:220094478-220101391	q1	q2	OK	8.63764	13.0934	0.600133	5.18702	5e-05	0.000174884	yes
LOC100130093	chr1:227916239-227968932	q1	q2	OK	5.13422	7.7818	0.599959	1.56861	0.0166	0.0333898	yes
ZNF570	chr19:37959981-37976242	q1	q2	OK	1.24186	1.88207	0.599817	2.05563	0.00175	0.00451433	yes
RMND1	chr6:151725896-151773316	q1	q2	OK	15.8308	23.9918	0.599802	5.44444	5e-05	0.000174884	yes
FHL2	chr2:105977282-106055230	q1	q2	OK	127.625	193.406	0.599723	4.0936	5e-05	0.000174884	yes
ZMYM6NB	chr1:35447126-35450948	q1	q2	OK	26.3371	39.9115	0.599712	6.50811	5e-05	0.000174884	yes
IFIH1	chr2:163123588-163175218	q1	q2	OK	1.79977	2.72711	0.599556	3.05846	5e-05	0.000174884	yes
TBC1D15	chr12:72233486-72320629	q1	q2	OK	6.17398	9.35476	0.599501	5.52669	5e-05	0.000174884	yes
LOC100506190	chr9:132250938-132275965	q1	q2	OK	26.0302	39.4377	0.599389	5.41691	5e-05	0.000174884	yes
GRAMD1A	chr19:35491245-35517373	q1	q2	OK	27.1815	41.1741	0.599111	4.42234	5e-05	0.000174884	yes
MPG	chr16:127017-188697	q1	q2	OK	59.3073	89.8318	0.599016	3.29755	5e-05	0.000174884	yes
IFT172	chr2:27665232-27712571	q1	q2	OK	0.895986	1.35667	0.598527	2.29827	0.0001	0.000333407	yes
CCDC65	chr12:49297892-49315359	q1	q2	OK	0.959276	1.45216	0.598178	1.62799	0.01535	0.0311625	yes
THAP8	chr19:36525886-36545664	q1	q2	OK	4.16307	6.30193	0.598146	3.43176	5e-05	0.000174884	yes
CCDC78	chr16:771141-776473	q1	q2	OK	1.41579	2.14242	0.597637	1.56653	0.00815	0.0178717	yes
PABPC1	chr8:101715143-101734315	q1	q2	OK	318.191	481.192	0.596721	4.31402	5e-05	0.000174884	yes
FAM218A	chr4:165875597-165898818	q1	q2	OK	0.983803	1.48667	0.595644	1.58631	0.006	0.0136913	yes
TSSK3	chr1:32827861-32829924	q1	q2	OK	3.1081	4.69418	0.59484	2.53603	0.0005	0.00145718	yes
RHOF	chr12:122150657-122231594	q1	q2	OK	30.6687	46.3165	0.594761	3.13895	5e-05	0.000174884	yes
CREBL2	chr12:12764830-12798041	q1	q2	OK	14.6891	22.1805	0.594541	4.89631	5e-05	0.000174884	yes
CTC1	chr17:8128138-8151413	q1	q2	OK	3.0091	4.54359	0.594502	5.23889	5e-05	0.000174884	yes
MFSD6	chr2:191273080-191367041	q1	q2	OK	3.57859	5.40297	0.594363	4.86734	5e-05	0.000174884	yes
RORB	chr9:77112251-77302117	q1	q2	OK	0.717901	1.08389	0.594357	1.9141	0.0029	0.00711627	yes
TRIM66	chr11:8633583-8680383	q1	q2	OK	2.06591	3.11904	0.59432	5.23783	5e-05	0.000174884	yes
SSR4P1	chr21:46490870-46493126	q1	q2	OK	0.590876	0.892061	0.594287	1.38455	0.0258	0.0491849	yes
PION	chr7:76940067-77045717	q1	q2	OK	2.41987	3.65299	0.594152	3.36232	5e-05	0.000174884	yes
C1orf85	chr1:156262477-156265480	q1	q2	OK	12.2069	18.4256	0.594014	4.42314	5e-05	0.000174884	yes
TOB2P1	chr6:28183115-28186707	q1	q2	OK	2.13529	3.22262	0.593802	3.31666	5e-05	0.000174884	yes
CNTRL	chr9:123850573-123939886	q1	q2	OK	6.155	9.28742	0.593518	5.13745	5e-05	0.000174884	yes
SATB1	chr3:18389132-18480265	q1	q2	OK	5.40497	8.15026	0.592559	4.85396	5e-05	0.000174884	yes
C1RL	chr12:7247145-7274447	q1	q2	OK	14.8498	22.3833	0.591984	3.93555	5e-05	0.000174884	yes
TCTN1	chr12:111051831-111127617	q1	q2	OK	6.24156	9.40532	0.591571	3.71172	5e-05	0.000174884	yes
ABHD14B	chr3:52002525-52008646	q1	q2	OK	39.5032	59.523	0.591477	4.18069	5e-05	0.000174884	yes
CRHR1	chr17_ctg5_hap1:954314-1170453	q1	q2	OK	1.51182	2.27793	0.591443	1.67911	0.0041	0.00975686	yes
WASH2P	chr2:114341229-114361294	q1	q2	OK	1.46765	2.2107	0.590992	1.78537	0.00755	0.0167102	yes
DUSP19	chr2:183943286-183964722	q1	q2	OK	0.790114	1.18997	0.590788	2.12431	0.0001	0.000333407	yes
ELFN1	chr7:1748797-1787590	q1	q2	OK	22.181	33.4048	0.590734	4.64871	5e-05	0.000174884	yes
ARHGEF16	chr1:3371146-3397677	q1	q2	OK	2.94178	4.43013	0.590659	3.51011	5e-05	0.000174884	yes
ZNF697	chr1:120161999-120190390	q1	q2	OK	10.2171	15.3839	0.590438	5.02768	5e-05	0.000174884	yes
LSR	chr19:35739558-35758867	q1	q2	OK	40.4732	60.9288	0.590159	4.16514	5e-05	0.000174884	yes
ADCK2	chr7:140372952-140394908	q1	q2	OK	6.15743	9.26421	0.58934	4.55697	5e-05	0.000174884	yes
ORAI3	chr16:30960404-30966259	q1	q2	OK	4.58756	6.90193	0.589271	3.8157	5e-05	0.000174884	yes
SEPP1	chr5:42756919-42812024	q1	q2	OK	4.08036	6.13869	0.589232	1.85026	0.00085	0.0023662	yes
PXDC1	chr6:3722835-3752246	q1	q2	OK	19.4415	29.2394	0.588776	5.98844	5e-05	0.000174884	yes
GPSM3	chr6_ssto_hap7:3506268-3539573	q1	q2	OK	9.01213	13.5493	0.588277	4.07506	5e-05	0.000174884	yes
MET	chr7:116312458-116438440	q1	q2	OK	18.1818	27.331	0.588047	3.98485	5e-05	0.000174884	yes
GPRC5C	chr17:72427666-72443568	q1	q2	OK	7.12269	10.7059	0.587915	3.85687	5e-05	0.000174884	yes
CCDC17	chr1:46085715-46089731	q1	q2	OK	0.817966	1.22922	0.587631	1.42779	0.0139	0.0285397	yes
PDGFA	chr7:536896-559481	q1	q2	OK	12.0524	18.1104	0.587497	5.09512	5e-05	0.000174884	yes
TRIM9	chr14:51441980-51562422	q1	q2	OK	0.931158	1.3991	0.587398	2.27225	0.0002	0.000634779	yes
SDHAP2	chr3:195384909-195415735	q1	q2	OK	1.05911	1.59059	0.586713	1.86929	0.0045	0.0106062	yes
WBP2	chr17:73841779-73851501	q1	q2	OK	63.3471	95.0712	0.58573	4.4259	5e-05	0.000174884	yes
TCEAL4	chrX:102840418-102842655	q1	q2	OK	27.818	41.7441	0.585553	5.24743	5e-05	0.000174884	yes
UNC5C	chr4:96083655-96470361	q1	q2	OK	0.726112	1.08923	0.585046	3.08939	5e-05	0.000174884	yes
WDR31	chr9:116077930-116102620	q1	q2	OK	1.77844	2.66762	0.584944	2.24426	0.0003	0.000916306	yes
FST	chr5:52776263-52782304	q1	q2	OK	30.0572	45.0848	0.58493	4.73834	5e-05	0.000174884	yes
DYNC1H1	chr14:102430864-102517135	q1	q2	OK	18.851	28.2729	0.584779	4.07134	5e-05	0.000174884	yes
RPS2	chr16:2012061-2014827	q1	q2	OK	296.395	444.507	0.584687	5.10063	5e-05	0.000174884	yes
CXXC5	chr5:139028300-139062680	q1	q2	OK	20.3021	30.4418	0.584428	6.62459	5e-05	0.000174884	yes
ABI1	chr10:26986594-27150016	q1	q2	OK	21.5921	32.3753	0.584389	3.82888	5e-05	0.000174884	yes
NPC2	chr14:74946642-74960084	q1	q2	OK	387.4	580.736	0.58406	4.01722	5e-05	0.000174884	yes
LINC00707	chr10:6821559-6884868	q1	q2	OK	2.32123	3.47945	0.583971	3.14916	5e-05	0.000174884	yes
ITGB2	chr21:46305867-46349595	q1	q2	OK	3.77576	5.65881	0.583731	3.54032	5e-05	0.000174884	yes
FAM8A1	chr6:17600517-17611950	q1	q2	OK	3.9847	5.97148	0.583616	5.0188	5e-05	0.000174884	yes
FLCN	chr17:17115526-17140502	q1	q2	OK	16.8617	25.2675	0.58353	4.13364	5e-05	0.000174884	yes
OTUD1	chr10:23728197-23731310	q1	q2	OK	4.17812	6.26028	0.583375	4.22721	5e-05	0.000174884	yes
TOM1	chr22:35695267-35743987	q1	q2	OK	34.3806	51.508	0.583201	4.30952	5e-05	0.000174884	yes
ZNF165	chr6:28048481-28057340	q1	q2	OK	1.33848	2.0048	0.582861	2.10902	0.0018	0.00462921	yes
GLB1L	chr2:220101502-220110131	q1	q2	OK	7.03404	10.5351	0.582781	4.9471	5e-05	0.000174884	yes
ETS1	chr11:128328655-128457453	q1	q2	OK	18.5095	27.7199	0.582658	3.9268	5e-05	0.000174884	yes
TNFAIP3	chr6:138144806-138204451	q1	q2	OK	2.82877	4.23629	0.58263	3.91572	5e-05	0.000174884	yes
CCDC85B	chr11:65657874-65659106	q1	q2	OK	41.8064	62.6049	0.582553	5.75136	5e-05	0.000174884	yes
TEAD1	chr11:12695968-12966284	q1	q2	OK	35.0634	52.5045	0.582474	4.0943	5e-05	0.000174884	yes
MIR100HG	chr11:121959810-122073770	q1	q2	OK	2.19894	3.29263	0.582432	3.03117	5e-05	0.000174884	yes
HSD17B11	chr4:88257690-88312455	q1	q2	OK	43.5255	65.1691	0.582326	4.83479	5e-05	0.000174884	yes
RSG1	chr1:16558181-16563659	q1	q2	OK	2.5478	3.8139	0.582014	2.41512	0.00045	0.00132256	yes
JMJD1C	chr10:64926987-65226322	q1	q2	OK	12.3835	18.5348	0.581815	3.91496	5e-05	0.000174884	yes
YIPF4	chr2:32502957-32531658	q1	q2	OK	18.1603	27.1757	0.58153	5.70098	5e-05	0.000174884	yes
IRF9	chr14:24630421-24635774	q1	q2	OK	11.8677	17.7555	0.581228	5.34737	5e-05	0.000174884	yes
HCG27	chr6_ssto_hap7:2500481-2506687	q1	q2	OK	0.939996	1.40572	0.580586	1.51109	0.01905	0.0376909	yes
RASGEF1C	chr5:179527794-179636130	q1	q2	OK	2.98908	4.46972	0.580481	3.03593	5e-05	0.000174884	yes
LOC100292680	chr12:1609656-1613590	q1	q2	OK	1.17154	1.75094	0.579724	1.92317	0.00395	0.00943139	yes
LOC642361	chr10:81585657-81587358	q1	q2	OK	1.64785	2.46198	0.579232	2.01234	0.0044	0.0103977	yes
TBC1D19	chr4:26585545-26756918	q1	q2	OK	2.61853	3.91112	0.578823	2.82083	5e-05	0.000174884	yes
ATXN7L1	chr7:105245220-105517031	q1	q2	OK	3.56949	5.33111	0.57872	2.72609	5e-05	0.000174884	yes
GAB2	chr11:77926335-78128868	q1	q2	OK	1.85583	2.77153	0.578617	3.68422	5e-05	0.000174884	yes
RAPGEF3	chr12:48128452-48152889	q1	q2	OK	0.529645	0.790737	0.578171	1.87451	0.0011	0.00297529	yes
TGFBR3L	chr19:7981031-7983980	q1	q2	OK	1.75388	2.61818	0.578014	1.82178	0.01125	0.023706	yes
PEX10	chr1:2323213-2344010	q1	q2	OK	9.064	13.5302	0.577963	1.63158	0.0054	0.0124714	yes
LOC100132247	chr16:22524843-22547841	q1	q2	OK	0.561381	0.837745	0.577532	1.67404	0.00605	0.0137892	yes
PCDHB9	chr5:140566892-140571111	q1	q2	OK	0.766573	1.14376	0.577295	2.03785	0.00125	0.00333178	yes
SNHG8	chr4:119199916-119200978	q1	q2	OK	212.125	316.392	0.576798	9.69369	5e-05	0.000174884	yes
FAR2	chr12:29301935-29488549	q1	q2	OK	0.937539	1.39832	0.57674	1.91634	0.0008	0.00223897	yes
IQGAP3	chr1:156495196-156542396	q1	q2	OK	27.2951	40.6781	0.575611	4.07043	5e-05	0.000174884	yes
SGSH	chr17:78143790-78194199	q1	q2	OK	6.43325	9.58717	0.575558	4.42619	5e-05	0.000174884	yes
ITGA3	chr17:48133339-48167849	q1	q2	OK	234.438	349.342	0.575431	3.78979	5e-05	0.000174884	yes
ADAM12	chr10:127702901-128077127	q1	q2	OK	2.72967	4.06613	0.574928	4.11637	5e-05	0.000174884	yes
SMURF2	chr17:62540734-62658386	q1	q2	OK	30.128	44.8768	0.574866	4.10422	5e-05	0.000174884	yes
CDH2	chr18:25530929-25757445	q1	q2	OK	23.6121	35.1647	0.574604	4.0585	5e-05	0.000174884	yes
AHRR	chr5:271735-438405	q1	q2	OK	3.48197	5.18479	0.574381	2.24434	0.0003	0.000916306	yes
EIF1B	chr3:39851302-40353915	q1	q2	OK	37.418	55.7097	0.574199	4.93228	5e-05	0.000174884	yes
FOXD1	chr5:72742084-72744352	q1	q2	OK	27.1772	40.4601	0.574104	4.74684	5e-05	0.000174884	yes
GRASP	chr12:52400728-52409673	q1	q2	OK	3.2344	4.81501	0.57404	2.5511	5e-05	0.000174884	yes
IL1RAP	chr3:190231839-190374986	q1	q2	OK	9.62228	14.3231	0.573894	4.28347	5e-05	0.000174884	yes
RIN1	chr11:66099541-66104000	q1	q2	OK	14.8826	22.147	0.573489	5.65609	5e-05	0.000174884	yes
DOCK11	chrX:117629871-117820123	q1	q2	OK	0.730215	1.08635	0.573096	2.47608	5e-05	0.000174884	yes
ZSCAN2	chr15:85144248-85166947	q1	q2	OK	11.2691	16.7626	0.572873	3.15275	5e-05	0.000174884	yes
ALDH5A1	chr6:24495196-24537435	q1	q2	OK	4.46057	6.63446	0.572753	5.21803	5e-05	0.000174884	yes
NEGR1	chr1:71868624-72748277	q1	q2	OK	4.4039	6.55013	0.572743	5.43075	5e-05	0.000174884	yes
ZNF34	chr8:145998500-146012725	q1	q2	OK	3.52011	5.2342	0.572349	3.06101	0.0001	0.000333407	yes
NDRG1	chr8:134249413-134309547	q1	q2	OK	57.4459	85.3986	0.572009	3.93761	5e-05	0.000174884	yes
KDM3A	chr2:86668270-86719839	q1	q2	OK	9.2335	13.7183	0.571149	5.00511	5e-05	0.000174884	yes
C16orf52	chr16:22019455-22095972	q1	q2	OK	3.93079	5.83995	0.571139	4.70352	5e-05	0.000174884	yes
MTUS1	chr8:17501302-17658426	q1	q2	OK	7.09876	10.5433	0.570685	4.54612	5e-05	0.000174884	yes
FAM214A	chr15:52873517-52970820	q1	q2	OK	2.28634	3.39401	0.569948	3.51124	5e-05	0.000174884	yes
TLR4	chr9:120466452-120479769	q1	q2	OK	18.6818	27.7306	0.569847	3.83003	5e-05	0.000174884	yes
WDR27	chr6:169857302-170102159	q1	q2	OK	3.12127	4.63216	0.569554	3.20318	5e-05	0.000174884	yes
MMP3	chr11:102654406-102714342	q1	q2	OK	16.8975	25.066	0.568927	5.70646	5e-05	0.000174884	yes
ADC	chr1:33546713-33585995	q1	q2	OK	1.70702	2.53176	0.568666	2.22549	0.0003	0.000916306	yes
MAP7	chr6:136663418-136871957	q1	q2	OK	1.84482	2.73598	0.568575	2.87414	5e-05	0.000174884	yes
MAMSTR	chr19:49216254-49222976	q1	q2	OK	1.02666	1.52186	0.567872	1.24049	0.0262	0.0498142	yes
KRTAP2-3	chr17:39215492-39216344	q1	q2	OK	9.79855	14.5243	0.567826	3.65368	5e-05	0.000174884	yes
ZNF524	chr19:56111729-56114504	q1	q2	OK	9.47871	14.0452	0.567312	3.96284	5e-05	0.000174884	yes
LENG8	chr19:54960064-54974894	q1	q2	OK	20.8486	30.8881	0.567105	3.99847	5e-05	0.000174884	yes
RAB43	chr3:128806411-128880073	q1	q2	OK	1.91571	2.83767	0.566824	1.69682	0.00635	0.0143761	yes
LOH12CR2	chr12:12508341-12510001	q1	q2	OK	1.64658	2.43894	0.566783	1.87301	0.00545	0.012574	yes
RNMT	chr18:13726703-13764554	q1	q2	OK	28.2266	41.7911	0.566139	4.00771	5e-05	0.000174884	yes
FBXW4	chr10:103370420-103454743	q1	q2	OK	3.84289	5.68859	0.565881	3.38205	5e-05	0.000174884	yes
NUDT13	chr10:74870209-74891581	q1	q2	OK	3.55711	5.2655	0.565863	3.15303	5e-05	0.000174884	yes
EIF2S3	chrX:24073064-24096927	q1	q2	OK	23.5567	34.8608	0.565467	4.46412	5e-05	0.000174884	yes
MSH5-SAPCD1	chr6_ssto_hap7:3038542-3063437	q1	q2	OK	2.70664	4.00259	0.564432	1.81419	0.0015	0.00392703	yes
PGBD3	chr10:50664490-50747147	q1	q2	OK	3.12823	4.62485	0.564062	1.57271	0.0101	0.0215273	yes
ZNF623	chr8:144718182-144735900	q1	q2	OK	10.6594	15.7589	0.564045	5.24552	5e-05	0.000174884	yes
FOSL1	chr11:65659691-65667997	q1	q2	OK	31.8286	47.0485	0.563826	5.19452	5e-05	0.000174884	yes
C16orf95	chr16:87336403-87351026	q1	q2	OK	1.95591	2.88989	0.563171	1.25377	0.02585	0.0492594	yes
GOLGA2P5	chr12:100550174-100567121	q1	q2	OK	2.17186	3.20796	0.562727	2.33959	0.0003	0.000916306	yes
ZSCAN26	chr6:28234787-28245980	q1	q2	OK	6.71192	9.90575	0.561542	4.00127	5e-05	0.000174884	yes
TIMP1	chrX:47420498-47479256	q1	q2	OK	1351.23	1994.01	0.5614	3.58185	5e-05	0.000174884	yes
ZKSCAN8	chr6:28109715-28125236	q1	q2	OK	6.5911	9.72633	0.561376	5.19194	5e-05	0.000174884	yes
NAT8L	chr4:2061238-2070816	q1	q2	OK	1.39084	2.05242	0.561374	3.17591	5e-05	0.000174884	yes
ZEB1	chr10:31608100-31818742	q1	q2	OK	6.07381	8.9547	0.560043	4.99396	5e-05	0.000174884	yes
PDLIM4	chr5:131593350-131609147	q1	q2	OK	65.3099	96.2841	0.559996	3.81129	5e-05	0.000174884	yes
2014-03-01	chr4:164445449-165304407	q1	q2	OK	1.44921	2.13581	0.559517	2.48465	5e-05	0.000174884	yes
HPS4	chr22:26846848-26879829	q1	q2	OK	26.1401	38.5222	0.559428	3.78421	5e-05	0.000174884	yes
LOC146880	chr17:62745779-62778117	q1	q2	OK	6.4624	9.51771	0.558545	4.43991	5e-05	0.000174884	yes
SETDB1	chr1:150898814-150937220	q1	q2	OK	10.8735	16.0133	0.558453	4.23018	5e-05	0.000174884	yes
ABCB7	chrX:74273006-74376175	q1	q2	OK	20.4903	30.1663	0.558	4.5215	5e-05	0.000174884	yes
FCHO2	chr5:72251807-72386349	q1	q2	OK	3.91817	5.76656	0.55753	4.64744	5e-05	0.000174884	yes
MANBA	chr4:103552642-103682151	q1	q2	OK	7.43796	10.9437	0.557126	5.51615	5e-05	0.000174884	yes
ABCA5	chr17:67144147-67323323	q1	q2	OK	0.570803	0.839829	0.557102	2.27867	0.0003	0.000916306	yes
SMOC2	chr6:168841830-169068674	q1	q2	OK	1.77473	2.60993	0.556414	2.42063	0.0001	0.000333407	yes
NOV	chr8:120428551-120436678	q1	q2	OK	11.0441	16.2377	0.556073	6.00619	5e-05	0.000174884	yes
HOXD-AS2	chr2:176999568-177001826	q1	q2	OK	4.8981	7.20144	0.556064	2.37635	0.0054	0.0124714	yes
GADD45B	chr19:2476122-2478257	q1	q2	OK	29.4171	43.2397	0.555702	5.83846	5e-05	0.000174884	yes
PLEKHH1	chr14:68000007-68067017	q1	q2	OK	2.62705	3.86145	0.5557	2.93341	5e-05	0.000174884	yes
LY6K	chr8:143781528-143808391	q1	q2	OK	4.78072	7.02708	0.555698	2.43081	0.00015	0.000486342	yes
SKIL	chr3:170075472-170114637	q1	q2	OK	16.6024	24.3945	0.555166	3.7394	5e-05	0.000174884	yes
DIEXF	chr1:210001311-210030910	q1	q2	OK	4.2168	6.19578	0.555138	5.10835	5e-05	0.000174884	yes
NEK3	chr13:52706778-52733996	q1	q2	OK	3.87451	5.6882	0.553959	3.029	5e-05	0.000174884	yes
OGDHL	chr10:50942686-50970425	q1	q2	OK	14.2271	20.8841	0.55376	4.43557	5e-05	0.000174884	yes
ANKRD26	chr10:27293044-27389427	q1	q2	OK	2.41377	3.54308	0.553714	4.25078	5e-05	0.000174884	yes
MTMR14	chr3:9691116-9744078	q1	q2	OK	27.268	40.0224	0.553598	3.99859	5e-05	0.000174884	yes
FGD4	chr12:32655040-32798984	q1	q2	OK	0.749714	1.10012	0.553247	2.71525	5e-05	0.000174884	yes
PADI3	chr1:17575592-17610727	q1	q2	OK	1.20555	1.76894	0.553187	2.17046	0.00115	0.00309324	yes
TNIP1	chr5:150409503-150467221	q1	q2	OK	42.232	61.9598	0.552997	3.66317	5e-05	0.000174884	yes
POLR1E	chr9:37485944-37503693	q1	q2	OK	47.7257	70.0021	0.552631	4.61847	5e-05	0.000174884	yes
GLI4	chr8:144349606-144359101	q1	q2	OK	16.4799	24.1636	0.552131	5.44105	5e-05	0.000174884	yes
IGF2R	chr6:160390130-160527583	q1	q2	OK	29.2513	42.8363	0.550336	3.84006	5e-05	0.000174884	yes
ZNF529	chr19:37034516-37096178	q1	q2	OK	2.66683	3.90418	0.549895	3.637	5e-05	0.000174884	yes
CLCF1	chr11:67085309-67159158	q1	q2	OK	12.3095	18.0184	0.5497	2.28124	0.00015	0.000486342	yes
FAM63B	chr15:59063392-59149734	q1	q2	OK	2.26568	3.31527	0.549181	3.48136	5e-05	0.000174884	yes
SORBS2	chr4:186506597-186877870	q1	q2	OK	0.877875	1.28389	0.548431	1.89036	0.001	0.0027332	yes
ARHGEF18	chr19:7459998-7537371	q1	q2	OK	17.8571	26.1146	0.548363	3.69307	5e-05	0.000174884	yes
TBX18	chr6:85442215-85473954	q1	q2	OK	2.49528	3.64912	0.548347	4.17606	5e-05	0.000174884	yes
FGD5	chr3:14860468-14976072	q1	q2	OK	3.86432	5.65107	0.548309	5.1468	5e-05	0.000174884	yes
TRIM7	chr5:180620923-180632177	q1	q2	OK	3.01922	4.41391	0.547881	1.84599	0.00085	0.0023662	yes
HSPBAP1	chr3:122458843-122512666	q1	q2	OK	4.98777	7.2908	0.547681	3.505	5e-05	0.000174884	yes
TTC39C	chr18:21572736-21715574	q1	q2	OK	2.86869	4.19261	0.547458	1.83339	0.00235	0.00589699	yes
PTPN18	chr2:131113579-131132982	q1	q2	OK	17.7165	25.8904	0.547321	4.32059	5e-05	0.000174884	yes
VPS13C	chr15:62144589-62352664	q1	q2	OK	5.86506	8.57082	0.547287	3.86002	5e-05	0.000174884	yes
LOC550112	chr4:68566995-68588222	q1	q2	OK	6.06347	8.85986	0.547142	4.12402	5e-05	0.000174884	yes
LMO7	chr13:76194569-76434006	q1	q2	OK	10.025	14.6458	0.546893	4.01237	5e-05	0.000174884	yes
NAMPT	chr7:105888731-105925638	q1	q2	OK	17.1306	25.0235	0.546708	4.24259	5e-05	0.000174884	yes
KLC4	chr6:43027371-43042833	q1	q2	OK	13.7298	20.0551	0.546656	5.42432	5e-05	0.000174884	yes
ZNF44	chr19:12382624-12405714	q1	q2	OK	1.87613	2.73911	0.545948	2.20429	0.0001	0.000333407	yes
C5orf42	chr5:37106329-37249530	q1	q2	OK	3.71707	5.42643	0.545838	4.82175	5e-05	0.000174884	yes
ULK1	chr12:132379278-132407707	q1	q2	OK	12.8352	18.7342	0.545571	4.1604	5e-05	0.000174884	yes
TFDP2	chr3:141663269-141868386	q1	q2	OK	3.61488	5.27545	0.545347	4.82509	5e-05	0.000174884	yes
HAGH	chr16:1859103-1877195	q1	q2	OK	16.5168	24.1007	0.545136	4.89458	5e-05	0.000174884	yes
GPR176	chr15:40091222-40213093	q1	q2	OK	16.749	24.4336	0.544792	3.88759	5e-05	0.000174884	yes
PLA2G7	chr6:46655611-46703430	q1	q2	OK	1.77465	2.58796	0.544279	1.67808	0.00365	0.00877542	yes
MIB2	chr1:1550794-1565990	q1	q2	OK	6.08997	8.87929	0.544009	4.3941	5e-05	0.000174884	yes
SLCO2A1	chr3:133651539-133748920	q1	q2	OK	6.66059	9.70831	0.543569	5.7051	5e-05	0.000174884	yes
PABPC3	chr13:25670275-25672704	q1	q2	OK	54.7599	79.8102	0.543453	4.02583	5e-05	0.000174884	yes
CLNS1A	chr11:77327195-77348851	q1	q2	OK	91.8287	133.824	0.543324	4.30944	5e-05	0.000174884	yes
DPP7	chr9:140004991-140009195	q1	q2	OK	29.4185	42.8693	0.543221	5.81462	5e-05	0.000174884	yes
CTNNBIP1	chr1:9908333-9970316	q1	q2	OK	9.74861	14.2058	0.543211	5.32445	5e-05	0.000174884	yes
REST	chr4:57774041-57802010	q1	q2	OK	12.8137	18.6613	0.54236	3.63706	5e-05	0.000174884	yes
ZDHHC22	chr14:77597612-77608134	q1	q2	OK	0.856414	1.24703	0.542117	1.83292	0.0036	0.0086706	yes
TRAF1	chr9:123664670-123691451	q1	q2	OK	0.550049	0.800623	0.541563	1.38283	0.0112	0.0236154	yes
NPTXR	chr22:39214455-39240017	q1	q2	OK	10.8445	15.7819	0.54131	4.09237	5e-05	0.000174884	yes
C19orf48	chr19:51300960-51307974	q1	q2	OK	83.7989	121.916	0.540886	4.1993	5e-05	0.000174884	yes
ZNF671	chr19:58231118-58238995	q1	q2	OK	2.65977	3.86907	0.540685	2.7672	5e-05	0.000174884	yes
NKAP	chrX:119059012-119077735	q1	q2	OK	8.18799	11.9076	0.540307	4.02949	5e-05	0.000174884	yes
KIAA1324L	chr7:86506222-86689014	q1	q2	OK	10.1072	14.6967	0.540102	3.9778	5e-05	0.000174884	yes
FOXK1	chr7:4721929-4811074	q1	q2	OK	11.2783	16.3968	0.539868	3.72688	5e-05	0.000174884	yes
ZFAND1	chr8:82613565-82633539	q1	q2	OK	29.4914	42.8719	0.539736	3.31387	5e-05	0.000174884	yes
ZSCAN23	chr6:28400431-28411279	q1	q2	OK	0.838184	1.21834	0.539576	1.73618	0.005	0.0116469	yes
AKAP2	chr9:112403067-112934791	q1	q2	OK	25.4277	36.9568	0.539435	2.85358	5e-05	0.000174884	yes
IL7R	chr5:35856976-35879705	q1	q2	OK	28.6951	41.6974	0.539153	3.83211	5e-05	0.000174884	yes
CTTNBP2NL	chr1:112938799-113003786	q1	q2	OK	13.9465	20.2623	0.538896	4.1546	5e-05	0.000174884	yes
PAQR8	chr6:52226925-52272575	q1	q2	OK	3.08997	4.48838	0.5386	4.05853	5e-05	0.000174884	yes
FLJ46257	chr22:48016791-48027318	q1	q2	OK	0.762012	1.10682	0.538536	1.893	0.0024	0.00600687	yes
THSD1	chr13:52951302-52980629	q1	q2	OK	1.23826	1.7959	0.536393	1.87122	0.0012	0.00321496	yes
MAFK	chr7:1570367-1596066	q1	q2	OK	53.1732	77.1159	0.536331	3.24529	5e-05	0.000174884	yes
TUFT1	chr1:151512780-151556059	q1	q2	OK	24.0013	34.8009	0.53601	3.93251	5e-05	0.000174884	yes
ARHGAP31	chr3:119013219-119138323	q1	q2	OK	6.07898	8.8129	0.535788	4.45647	5e-05	0.000174884	yes
FZD8	chr10:35927176-35930362	q1	q2	OK	1.99191	2.88755	0.535693	2.51571	5e-05	0.000174884	yes
RICTOR	chr5:38938021-39074501	q1	q2	OK	5.97384	8.65869	0.535491	4.28925	5e-05	0.000174884	yes
EML3	chr11:62369690-62382592	q1	q2	OK	17.9465	26.009	0.535309	4.40956	5e-05	0.000174884	yes
EIF4A2	chr3:186501360-186524484	q1	q2	OK	111.946	162.198	0.534963	3.5873	5e-05	0.000174884	yes
DENND2C	chr1:115127195-115212732	q1	q2	OK	1.22346	1.77246	0.534792	2.07858	0.0006	0.0017223	yes
ZYX	chr7:143078359-143220540	q1	q2	OK	126.178	182.776	0.534612	4.03659	5e-05	0.000174884	yes
C8orf40	chr8:42273979-42408140	q1	q2	OK	11.521	16.6876	0.534513	2.54495	5e-05	0.000174884	yes
C6orf70	chr6:170151720-170181617	q1	q2	OK	5.43786	7.87173	0.533643	3.65674	5e-05	0.000174884	yes
USP20	chr9:132597695-132644117	q1	q2	OK	3.48077	5.03842	0.533562	3.8565	5e-05	0.000174884	yes
ARHGAP30	chr1:161016731-161039760	q1	q2	OK	0.532177	0.770263	0.533445	1.50568	0.0086	0.0187281	yes
RBM48	chr7:92158086-92166823	q1	q2	OK	8.93745	12.9353	0.533374	4.27804	5e-05	0.000174884	yes
COQ4	chr9:131084790-131096351	q1	q2	OK	16.2197	23.4635	0.532671	5.56744	5e-05	0.000174884	yes
SMPDL3A	chr6:123109970-123130864	q1	q2	OK	2.64909	3.83179	0.532521	2.59102	5e-05	0.000174884	yes
FOXO3	chr6:108881025-109005971	q1	q2	OK	3.46269	5.00436	0.531293	5.08481	5e-05	0.000174884	yes
PSMG4	chr6:3259161-3268300	q1	q2	OK	19.878	28.719	0.530837	2.11813	0.00055	0.00159057	yes
ZNF517	chr8:146024260-146034529	q1	q2	OK	6.35887	9.18701	0.530824	4.11126	5e-05	0.000174884	yes
DMKN	chr19:35988118-36004560	q1	q2	OK	37.3867	53.9925	0.530232	4.65907	5e-05	0.000174884	yes
TMCC1	chr3:129366634-129612419	q1	q2	OK	6.65973	9.61713	0.530144	4.82596	5e-05	0.000174884	yes
PPAPDC1B	chr8:38120649-38126738	q1	q2	OK	20.401	29.4566	0.529956	3.30764	5e-05	0.000174884	yes
DHX40	chr17:57642885-57685713	q1	q2	OK	31.376	45.2802	0.529219	3.57553	5e-05	0.000174884	yes
FIGNL2	chr12:52211675-52225701	q1	q2	OK	0.560449	0.80874	0.529092	1.68963	0.0072	0.0160325	yes
SSPN	chr12:26348268-26387708	q1	q2	OK	1.61337	2.32807	0.529061	2.60056	5e-05	0.000174884	yes
ILF3-AS1	chr19:10762537-10764548	q1	q2	OK	12.637	18.2347	0.529026	5.42897	5e-05	0.000174884	yes
ZFP90	chr16:68573660-68601039	q1	q2	OK	5.40317	7.79545	0.528827	5.08062	5e-05	0.000174884	yes
NAV3	chr12:78225068-78606790	q1	q2	OK	2.53653	3.65923	0.528679	5.13568	5e-05	0.000174884	yes
NR3C1	chr5:142657495-142815077	q1	q2	OK	9.69875	13.9913	0.528656	3.85132	5e-05	0.000174884	yes
CRIPAK	chr4:1385339-1389782	q1	q2	OK	1.09792	1.58383	0.528646	2.27562	0.00035	0.00105475	yes
RNF113A	chrX:119004494-119010629	q1	q2	OK	5.33243	7.69225	0.528613	1.88151	0.00605	0.0137892	yes
VEGFC	chr4:177604690-177713895	q1	q2	OK	10.9862	15.8443	0.528272	5.12114	5e-05	0.000174884	yes
HNRNPA1P33	chr10:47096453-47151400	q1	q2	OK	29.104	41.9717	0.528199	2.88712	5e-05	0.000174884	yes
NSG1	chr4:4387982-4543775	q1	q2	OK	7.3278	10.5671	0.528121	3.62074	5e-05	0.000174884	yes
SIX5	chr19:46268042-46272497	q1	q2	OK	9.04081	13.0359	0.527961	5.75023	5e-05	0.000174884	yes
ATG14	chr14:55833108-55878576	q1	q2	OK	8.1518	11.7531	0.527846	5.01572	5e-05	0.000174884	yes
LIMS2	chr2:128395995-128439360	q1	q2	OK	11.0652	15.9526	0.527756	4.67274	5e-05	0.000174884	yes
CYTH2	chr19:48972464-48985571	q1	q2	OK	18.1357	26.1386	0.527347	3.9245	5e-05	0.000174884	yes
ZFYVE1	chr14:73436158-73493920	q1	q2	OK	8.59142	12.3806	0.52711	3.56969	5e-05	0.000174884	yes
TM7SF2	chr11:64879340-64883707	q1	q2	OK	5.1616	7.43728	0.526958	3.12817	5e-05	0.000174884	yes
IMPDH2	chr3:49061761-49066875	q1	q2	OK	238.303	343.358	0.526918	4.11876	5e-05	0.000174884	yes
HMGCL	chr1:24128366-24151949	q1	q2	OK	18.593	26.7859	0.526709	5.04113	5e-05	0.000174884	yes
ZNF655	chr7:99156044-99174076	q1	q2	OK	61.0626	87.966	0.526657	2.96415	5e-05	0.000174884	yes
ZNF658	chr9:40771401-40792112	q1	q2	OK	0.780629	1.12412	0.526089	1.84354	0.00305	0.00745868	yes
FNDC5	chr1:33327868-33338082	q1	q2	OK	0.925542	1.33233	0.525584	1.36953	0.0135	0.0278238	yes
TSC22D1	chr13:45006278-45154568	q1	q2	OK	52.5763	75.6834	0.525564	3.75331	5e-05	0.000174884	yes
GATAD1	chr7:92076761-92089381	q1	q2	OK	15.4382	22.2196	0.52533	3.87968	5e-05	0.000174884	yes
HEXA	chr15:72635777-72671129	q1	q2	OK	72.5807	104.46	0.525298	3.91676	5e-05	0.000174884	yes
PERP	chr6:138409641-138428660	q1	q2	OK	12.2948	17.6928	0.525113	4.49449	5e-05	0.000174884	yes
CMTM3	chr16:66637934-66647795	q1	q2	OK	68.5945	98.6721	0.524549	3.56155	5e-05	0.000174884	yes
MYH9	chr22:36677322-36784063	q1	q2	OK	172.487	248.076	0.524297	3.53045	5e-05	0.000174884	yes
ELMSAN1	chr14:74181824-74253896	q1	q2	OK	9.45649	13.6004	0.524271	3.87265	5e-05	0.000174884	yes
PDGFRA	chr4:55095263-55164412	q1	q2	OK	0.817661	1.1757	0.523945	2.36914	0.0001	0.000333407	yes
SLAIN1	chr13:78271988-78338377	q1	q2	OK	0.829229	1.19233	0.523938	1.23251	0.01995	0.0392365	yes
ASAP1	chr8:131064350-131455906	q1	q2	OK	21.5506	30.978	0.523517	3.67924	5e-05	0.000174884	yes
RXRB	chr6_qbl_hap6:4393583-4400696	q1	q2	OK	24.4982	35.1917	0.522558	3.84084	5e-05	0.000174884	yes
BICC1	chr10:60272903-60588845	q1	q2	OK	7.03583	10.1067	0.522525	4.79182	5e-05	0.000174884	yes
CST3	chr20:23614293-23618574	q1	q2	OK	236.221	339.316	0.522494	4.82231	5e-05	0.000174884	yes
ZNF589	chr3:48282595-48312479	q1	q2	OK	3.20464	4.60212	0.522139	3.41296	5e-05	0.000174884	yes
ZNF350	chr19:52467592-52490079	q1	q2	OK	2.93186	4.20608	0.52066	2.76271	5e-05	0.000174884	yes
PLXNA3	chrX:153686622-153701985	q1	q2	OK	10.9	15.6292	0.519913	3.95612	5e-05	0.000174884	yes
RRAGB	chrX:55744109-55785207	q1	q2	OK	4.20973	6.03614	0.519899	2.77299	5e-05	0.000174884	yes
ZRSR2	chrX:15808573-15841382	q1	q2	OK	2.20574	3.16114	0.519179	1.95274	0.0046	0.0108081	yes
KIF17	chr1:20990506-21044317	q1	q2	OK	1.86005	2.66398	0.518245	2.54601	0.00015	0.000486342	yes
WDR66	chr12:122356462-122441832	q1	q2	OK	1.38397	1.98211	0.518218	2.11524	0.00035	0.00105475	yes
MAST4	chr5:65892175-66465423	q1	q2	OK	1.73285	2.48175	0.51821	3.54545	5e-05	0.000174884	yes
C1orf50	chr1:43232915-43241413	q1	q2	OK	12.6948	18.1812	0.518209	3.02778	5e-05	0.000174884	yes
RPS9	chr19:54704725-54711515	q1	q2	OK	507.245	726.358	0.517997	4.98602	5e-05	0.000174884	yes
SLX4IP	chr20:10415950-10604027	q1	q2	OK	3.56145	5.09673	0.517108	2.38873	0.00075	0.00211521	yes
ZNF818P	chr19:53716200-53719355	q1	q2	OK	0.617689	0.883669	0.516626	1.43038	0.02365	0.0456061	yes
CHKB	chr22:51007289-51021428	q1	q2	OK	14.5049	20.7498	0.516558	2.01917	0.0006	0.0017223	yes
LOC100630918	chr2:85764589-85766009	q1	q2	OK	3.16934	4.53321	0.516352	2.27763	0.00065	0.00185481	yes
ZC3H8	chr2:112973438-113012664	q1	q2	OK	8.35937	11.9564	0.516314	3.89456	5e-05	0.000174884	yes
MYEOV	chr11:69061621-69064754	q1	q2	OK	80.6825	115.388	0.516168	3.87827	5e-05	0.000174884	yes
GID4	chr17:17942610-17971718	q1	q2	OK	2.34153	3.34829	0.515973	3.20733	5e-05	0.000174884	yes
ARHGEF4	chr2:131674223-131804836	q1	q2	OK	1.24202	1.77507	0.515192	2.06064	0.0005	0.00145718	yes
SLC22A15	chr1:116519118-116612675	q1	q2	OK	1.40959	2.01449	0.515135	2.62722	5e-05	0.000174884	yes
PARP16	chr15:65550436-65579018	q1	q2	OK	7.64043	10.9181	0.514998	4.52572	5e-05	0.000174884	yes
FBXO8	chr4:175157809-175254531	q1	q2	OK	6.92316	9.89236	0.514885	2.88107	5e-05	0.000174884	yes
KCNN4	chr19:44270684-44285409	q1	q2	OK	39.7141	56.7458	0.514863	4.21637	5e-05	0.000174884	yes
EIF1	chr17:39845126-39847898	q1	q2	OK	367.653	525.219	0.514576	4.17174	5e-05	0.000174884	yes
TMEM187	chrX:153237990-153248646	q1	q2	OK	3.65031	5.21381	0.514318	2.29353	0.00025	0.000778333	yes
FUCA1	chr1:24171571-24194859	q1	q2	OK	20.7302	29.6067	0.51419	5.25935	5e-05	0.000174884	yes
NAB2	chr12:57482676-57505196	q1	q2	OK	48.9628	69.9232	0.514084	2.42999	5e-05	0.000174884	yes
LOC541471	chr2:112124590-112252692	q1	q2	OK	82.54	117.873	0.514072	4.87852	5e-05	0.000174884	yes
LOC654433	chr2:113973573-114036498	q1	q2	OK	1.93613	2.76411	0.513634	2.09656	0.00045	0.00132256	yes
LOC100288181	chr8:143781528-143808391	q1	q2	OK	1.02792	1.46733	0.51347	1.65432	0.007	0.0156463	yes
TTC21A	chr3:39149151-39180394	q1	q2	OK	0.787808	1.1245	0.513367	1.44153	0.00335	0.0081292	yes
RPL10A	chr6:35436177-35438558	q1	q2	OK	352.28	502.814	0.513302	4.90753	5e-05	0.000174884	yes
LOC642236	chr9:68427782-68454375	q1	q2	OK	2.10091	2.99842	0.513191	1.63938	0.0207	0.0405233	yes
HEATR5B	chr2:37208152-37311485	q1	q2	OK	5.34656	7.63041	0.513148	4.74046	5e-05	0.000174884	yes
ZNF204P	chr6:27325601-27343153	q1	q2	OK	0.770251	1.09873	0.512434	1.36145	0.0184	0.0365866	yes
PPFIBP2	chr11:7534995-7674996	q1	q2	OK	1.62324	2.31529	0.512312	2.16146	0.00025	0.000778333	yes
CEP68	chr2:65283494-65357435	q1	q2	OK	6.61208	9.43083	0.51228	1.40713	0.01575	0.0318742	yes
TMEM17	chr2:62727355-62733604	q1	q2	OK	2.27231	3.23845	0.51114	2.16641	0.0009	0.00248597	yes
KLF13	chr15:31619082-31670102	q1	q2	OK	27.6696	39.4307	0.511015	3.61003	5e-05	0.000174884	yes
ENTHD2	chr17:79202076-79212891	q1	q2	OK	10.0285	14.2806	0.509949	4.92236	5e-05	0.000174884	yes
C20orf111	chr20:42824580-42839546	q1	q2	OK	28.4789	40.5527	0.509902	4.22176	5e-05	0.000174884	yes
SPATA2L	chr16:89753075-89768121	q1	q2	OK	11.4828	16.3473	0.509584	1.78864	0.00275	0.00678507	yes
NDST2	chr10:75561668-75571589	q1	q2	OK	7.9466	11.3121	0.509451	5.63126	5e-05	0.000174884	yes
SPRED3	chr19:38880839-38890523	q1	q2	OK	5.64438	8.03411	0.509322	5.12156	5e-05	0.000174884	yes
FLVCR2	chr14:76044939-76114512	q1	q2	OK	0.786096	1.11868	0.509019	1.52738	0.00955	0.0205002	yes
EIF3D	chr22:36906896-36925277	q1	q2	OK	126.757	180.361	0.508823	3.904	5e-05	0.000174884	yes
CPT2	chr1:53662100-53686289	q1	q2	OK	5.7639	8.20119	0.508788	2.27168	0.0001	0.000333407	yes
PXN	chr12:120639093-120703574	q1	q2	OK	55.5136	78.9771	0.508595	3.45498	5e-05	0.000174884	yes
UNC5A	chr5:176237559-176326333	q1	q2	OK	0.649777	0.924367	0.508521	1.53221	0.01415	0.0290046	yes
TMEM101	chr17:42088555-42092345	q1	q2	OK	28.1222	40.0038	0.508426	5.34295	5e-05	0.000174884	yes
LOC100506710	chr9:37079892-37090398	q1	q2	OK	20.8378	29.6404	0.508366	3.56674	5e-05	0.000174884	yes
BMP5	chr6:55620237-55740375	q1	q2	OK	30.114	42.835	0.508358	4.2389	5e-05	0.000174884	yes
ZNF75A	chr16:3348807-3368576	q1	q2	OK	8.87622	12.6241	0.508163	3.83442	5e-05	0.000174884	yes
DHFRL1	chr3:93776765-93845630	q1	q2	OK	5.70565	8.11428	0.508072	4.4547	5e-05	0.000174884	yes
IPO7	chr11:9406168-9469674	q1	q2	OK	45.8558	65.1932	0.507617	3.55086	5e-05	0.000174884	yes
ZNF501	chr3:44771097-44778575	q1	q2	OK	2.04335	2.90495	0.507573	2.35957	0.0001	0.000333407	yes
ARMCX1	chrX:100805513-100809675	q1	q2	OK	9.23047	13.1223	0.507543	4.54012	5e-05	0.000174884	yes
LRRK2	chr12:40618812-40763086	q1	q2	OK	0.593079	0.842542	0.506525	2.28458	0.0005	0.00145718	yes
CECR7	chr22:17517459-17539682	q1	q2	OK	1.93633	2.75064	0.506441	2.3009	0.00025	0.000778333	yes
SMOC1	chr14:70346113-70499083	q1	q2	OK	1.64137	2.33128	0.506218	2.09172	0.00035	0.00105475	yes
ENPP5	chr6:46127761-46138717	q1	q2	OK	1.64713	2.33923	0.506079	2.20471	0.00035	0.00105475	yes
EN1	chr2:119599746-119605759	q1	q2	OK	0.907658	1.28895	0.50598	1.64159	0.01085	0.0229704	yes
PIM3	chr22:50354142-50357720	q1	q2	OK	44.0479	62.5482	0.505895	3.71713	5e-05	0.000174884	yes
SH3GL2	chr9:17578952-17797122	q1	q2	OK	1.67993	2.3854	0.505827	2.1559	0.0011	0.00297529	yes
ZNF213	chr16:3185056-3192805	q1	q2	OK	6.74574	9.57775	0.50571	4.41903	5e-05	0.000174884	yes
KLHL21	chr1:6650783-6662929	q1	q2	OK	5.35067	7.59631	0.505579	4.8818	5e-05	0.000174884	yes
PLEKHM1P	chr17:62780958-62833302	q1	q2	OK	1.99899	2.8379	0.505549	2.4306	0.00025	0.000778333	yes
TINAGL1	chr1:32042085-32053287	q1	q2	OK	92.5402	131.363	0.505402	3.41452	5e-05	0.000174884	yes
C11orf57	chr11:111944967-111957522	q1	q2	OK	23.1111	32.8066	0.505401	2.89697	5e-05	0.000174884	yes
ARMC10	chr7:102715327-102789569	q1	q2	OK	13.128	18.6286	0.504871	2.01864	0.00125	0.00333178	yes
LRP10	chr14:23340959-23347291	q1	q2	OK	42.4002	60.1558	0.504633	3.65919	5e-05	0.000174884	yes
NAT6	chr3:50330258-50336899	q1	q2	OK	6.72985	9.54353	0.503949	2.33621	5e-05	0.000174884	yes
WSB1	chr17:25621105-25640645	q1	q2	OK	23.2892	33.0257	0.503927	3.79907	5e-05	0.000174884	yes
SMIM16	chr1:200311671-200342920	q1	q2	OK	6.16756	8.74565	0.503865	3.11597	5e-05	0.000174884	yes
LOC283788	chrUn_gl000219:56348-99642	q1	q2	OK	0.749617	1.0627	0.503514	1.63811	0.00895	0.0193998	yes
TMEM116	chr12:112369086-112451023	q1	q2	OK	2.91019	4.12444	0.503084	1.80022	0.00125	0.00333178	yes
C1orf170	chr1:910578-917473	q1	q2	OK	0.702494	0.995577	0.503047	1.46103	0.0183	0.0364091	yes
NHLRC1	chr6:18120717-18122851	q1	q2	OK	1.89281	2.68243	0.503012	2.03655	0.00185	0.00474159	yes
FAM86DP	chr3:75470702-75484266	q1	q2	OK	2.74118	3.88349	0.502558	2.64361	5e-05	0.000174884	yes
RARA	chr17:38465422-38513895	q1	q2	OK	30.3785	43.033	0.502392	3.38756	5e-05	0.000174884	yes
GJC2	chr1:228337414-228347527	q1	q2	OK	1.22316	1.73238	0.502135	1.71408	0.00925	0.0199511	yes
STAMBPL1	chr10:90639943-90683259	q1	q2	OK	5.9192	8.38183	0.501864	3.57537	5e-05	0.000174884	yes
EPHA2	chr1:16450831-16482582	q1	q2	OK	74.8914	106.048	0.501838	3.64183	5e-05	0.000174884	yes
GNPDA1	chr5:141380233-141392620	q1	q2	OK	22.4882	31.8249	0.500985	4.43784	5e-05	0.000174884	yes
COL6A3	chr2:238232654-238322850	q1	q2	OK	65.0947	92.1094	0.500808	3.40309	5e-05	0.000174884	yes
CDK6	chr7:92234234-92465941	q1	q2	OK	31.2568	44.2158	0.50039	3.44672	5e-05	0.000174884	yes
KHDRBS3	chr8:136469715-136659848	q1	q2	OK	35.8605	50.7236	0.500264	4.07798	5e-05	0.000174884	yes
CBLN3	chr14:24895739-24898731	q1	q2	OK	1.34624	1.904	0.500096	1.7818	0.00585	0.0133919	yes
MCM5	chr22:35796115-35820495	q1	q2	OK	82.5404	58.3577	-0.500177	-3.70185	5e-05	0.000174884	yes
NDUFA12	chr12:95365103-95397489	q1	q2	OK	105.399	74.5187	-0.500192	-5.05402	5e-05	0.000174884	yes
MYEOV2	chr2:241065979-241075764	q1	q2	OK	154.299	109.087	-0.500257	-4.90883	5e-05	0.000174884	yes
CTXN1	chr19:7989380-7991051	q1	q2	OK	51.5996	36.473	-0.500531	-5.47665	5e-05	0.000174884	yes
VARS	chr6_ssto_hap7:3076106-3093568	q1	q2	OK	53.3613	37.7003	-0.501217	-3.59309	5e-05	0.000174884	yes
HSPB1	chr7:75931874-75933614	q1	q2	OK	824.826	582.728	-0.501266	-4.45113	5e-05	0.000174884	yes
SERPINH1	chr11:75273100-75283849	q1	q2	OK	246.764	174.316	-0.501428	-3.45989	5e-05	0.000174884	yes
RNF219	chr13:78628989-79233314	q1	q2	OK	9.42924	6.65933	-0.501765	-4.5048	5e-05	0.000174884	yes
MAOB	chrX:43625856-43741721	q1	q2	OK	4.79914	3.38908	-0.501884	-2.99304	5e-05	0.000174884	yes
EPN3	chr17:48610047-48621111	q1	q2	OK	0.946816	0.668475	-0.502212	-1.58769	0.0098	0.0209869	yes
ZMPSTE24	chr1:40723721-40759856	q1	q2	OK	35.609	25.1387	-0.502328	-3.97465	5e-05	0.000174884	yes
CBS	chr21:44473300-44496472	q1	q2	OK	34.3363	24.238	-0.502465	-4.11765	5e-05	0.000174884	yes
SHANK1	chr19:51165083-51220195	q1	q2	OK	6.90006	4.87055	-0.502524	-4.70116	5e-05	0.000174884	yes
ARHGAP42	chr11:100558406-100861656	q1	q2	OK	2.7306	1.92721	-0.502706	-3.0113	5e-05	0.000174884	yes
SLC16A2	chrX:73641327-73753764	q1	q2	OK	13.8374	9.76552	-0.502809	-4.84816	5e-05	0.000174884	yes
CCDC58	chr3:122078435-122102074	q1	q2	OK	25.4181	17.937	-0.502917	-4.10631	5e-05	0.000174884	yes
FBXL7	chr5:15500304-15939900	q1	q2	OK	4.01319	2.83192	-0.502972	-3.54985	5e-05	0.000174884	yes
SHQ1	chr3:72798427-72897598	q1	q2	OK	10.5552	7.44788	-0.503054	-4.62361	5e-05	0.000174884	yes
IARS	chr9:94972489-95056038	q1	q2	OK	75.7437	53.4412	-0.503173	-3.60532	5e-05	0.000174884	yes
TMEM117	chr12:44229961-44783541	q1	q2	OK	2.05548	1.44941	-0.504006	-1.97683	0.00205	0.00521374	yes
NANP	chr20:25593572-25604648	q1	q2	OK	7.9883	5.62963	-0.504847	-4.61472	5e-05	0.000174884	yes
PSTPIP2	chr18:43563501-43652250	q1	q2	OK	9.12545	6.4288	-0.505346	-4.40849	5e-05	0.000174884	yes
FBXO22	chr15:76196199-76227608	q1	q2	OK	24.4414	17.2104	-0.506046	-3.13031	5e-05	0.000174884	yes
OSBPL11	chr3:125247701-125314381	q1	q2	OK	11.2716	7.934	-0.506577	-4.75157	5e-05	0.000174884	yes
FAM131C	chr1:16384263-16400127	q1	q2	OK	1.72741	1.2152	-0.507419	-1.48539	0.0224	0.0434307	yes
ACTB	chr7:5566778-5570232	q1	q2	OK	4065.19	2859.58	-0.50752	-3.31577	5e-05	0.000174884	yes
XRCC2	chr7:152343586-152373250	q1	q2	OK	3.27405	2.30294	-0.507602	-2.70156	5e-05	0.000174884	yes
KIAA0930	chr22:45588122-45636650	q1	q2	OK	62.0911	43.6518	-0.508346	-3.54821	5e-05	0.000174884	yes
SLC9A1	chr1:27425299-27481621	q1	q2	OK	6.73115	4.73082	-0.508762	-4.50737	5e-05	0.000174884	yes
KLHDC7A	chr1:18807423-18812480	q1	q2	OK	1.17622	0.826543	-0.509	-2.03634	0.00125	0.00333178	yes
ELMOD1	chr11:107461816-107537505	q1	q2	OK	1.11683	0.784777	-0.50905	-1.45569	0.0196	0.0386436	yes
MAGOHB	chr12:10756363-10766208	q1	q2	OK	12.854	9.03193	-0.509116	-5.31174	5e-05	0.000174884	yes
PSMA3	chr14:58711522-58764855	q1	q2	OK	202.142	141.954	-0.509947	-3.75752	5e-05	0.000174884	yes
MAPRE1	chr20:31407698-31438211	q1	q2	OK	114.835	80.6108	-0.510516	-3.79821	5e-05	0.000174884	yes
CSTF2	chrX:100075347-100095923	q1	q2	OK	34.0041	23.8695	-0.510544	-5.01296	5e-05	0.000174884	yes
MRPL50	chr9:104152248-104160919	q1	q2	OK	39.2766	27.5636	-0.510904	-5.8317	5e-05	0.000174884	yes
TTPA	chr8:63972047-63998612	q1	q2	OK	1.41733	0.99457	-0.511033	-1.65551	0.0099	0.0211776	yes
NPL	chr1:182758583-182799519	q1	q2	OK	1.32464	0.929318	-0.511361	-1.37173	0.00825	0.0180588	yes
BAI2	chr1:32192717-32229648	q1	q2	OK	25.8607	18.1428	-0.511363	-3.43469	5e-05	0.000174884	yes
GJA1	chr6:121756744-121770873	q1	q2	OK	33.6218	23.5848	-0.511542	-4.02767	5e-05	0.000174884	yes
SLC35A4	chr5:139944419-139948683	q1	q2	OK	37.5969	26.3645	-0.512018	-4.06268	5e-05	0.000174884	yes
PARPBP	chr12:102513955-102591614	q1	q2	OK	9.68797	6.79267	-0.512216	-4.24927	5e-05	0.000174884	yes
HSD17B10	chrX:53458205-53461323	q1	q2	OK	121.912	85.4773	-0.512225	-3.76601	5e-05	0.000174884	yes
NLGN3	chrX:70364680-70391051	q1	q2	OK	2.12456	1.48852	-0.513283	-2.15126	0.0001	0.000333407	yes
GPR124	chr8:37654400-37707431	q1	q2	OK	9.40015	6.58578	-0.51333	-2.7878	5e-05	0.000174884	yes
C7	chr5:40909598-40983042	q1	q2	OK	1.17056	0.819529	-0.514331	-1.83748	0.0036	0.0086706	yes
SYT7	chr11:61281187-61348344	q1	q2	OK	1.35665	0.94974	-0.514446	-2.24989	0.00015	0.000486342	yes
SUCLA2	chr13:48516790-48575462	q1	q2	OK	11.4685	8.02455	-0.515181	-4.34302	5e-05	0.000174884	yes
PAMR1	chr11:35453375-35547176	q1	q2	OK	1.20046	0.839805	-0.515465	-1.41668	0.0142	0.0290895	yes
FDPS	chr1:155278538-155300909	q1	q2	OK	110.949	77.6143	-0.515501	-3.15721	5e-05	0.000174884	yes
SRP19	chr5:112196884-112258031	q1	q2	OK	29.2691	20.4599	-0.516582	-2.61725	0.0006	0.0017223	yes
PDPN	chr1:13910251-13944452	q1	q2	OK	22.2126	15.5252	-0.51677	-4.81315	5e-05	0.000174884	yes
MTSS1L	chr16:70695106-70719954	q1	q2	OK	23.668	16.5402	-0.516965	-4.00852	5e-05	0.000174884	yes
EXOSC8	chr13:37574677-37633850	q1	q2	OK	27.0784	18.9212	-0.517134	-2.40842	5e-05	0.000174884	yes
CAMKMT	chr2:44589042-44999731	q1	q2	OK	3.57605	2.49829	-0.517429	-1.82138	0.002	0.00509327	yes
AGPAT9	chr4:84457066-84527027	q1	q2	OK	6.58847	4.60212	-0.517644	-3.35141	5e-05	0.000174884	yes
FAH	chr15:80445232-80478924	q1	q2	OK	19.284	13.4695	-0.517709	-5.21934	5e-05	0.000174884	yes
IQCE	chr7:2598631-2654368	q1	q2	OK	13.3912	9.35281	-0.517816	-3.79231	5e-05	0.000174884	yes
OR2W3	chr1:248058888-248059833	q1	q2	OK	4.8872	3.41321	-0.517878	-2.02559	0.00765	0.0168984	yes
TLL1	chr4:166794409-167025609	q1	q2	OK	2.88342	2.01349	-0.518087	-1.87836	0.00395	0.00943139	yes
GTF2A2	chr15:59930260-59949737	q1	q2	OK	75.3839	52.6396	-0.518106	-4.39621	5e-05	0.000174884	yes
CCNE2	chr8:95835517-95907482	q1	q2	OK	11.8934	8.29874	-0.519195	-2.44068	0.00015	0.000486342	yes
DDX39A	chr19:14519609-14530195	q1	q2	OK	84.0804	58.6633	-0.519313	-3.86788	5e-05	0.000174884	yes
MRPL12	chr17:79670399-79674556	q1	q2	OK	109.838	76.6039	-0.519882	-4.75036	5e-05	0.000174884	yes
FOXM1	chr12:2945981-2998691	q1	q2	OK	171.33	119.488	-0.519919	-3.32589	5e-05	0.000174884	yes
SNRPF	chr12:96252708-96260238	q1	q2	OK	77.7728	54.2387	-0.519941	-6.44434	5e-05	0.000174884	yes
PSMB9	chr6_ssto_hap7:4252710-4258398	q1	q2	OK	18.4955	12.8967	-0.520177	-4.1153	5e-05	0.000174884	yes
NANS	chr9:100818958-100881488	q1	q2	OK	42.075	29.3377	-0.52021	-3.49774	5e-05	0.000174884	yes
TMEM206	chr1:212537815-212588267	q1	q2	OK	6.75397	4.70917	-0.520263	-2.87207	5e-05	0.000174884	yes
POLR2L	chr11:839720-842529	q1	q2	OK	145.124	101.186	-0.520273	-4.98974	5e-05	0.000174884	yes
CNTFR	chr9:34551429-34590138	q1	q2	OK	4.30036	2.99826	-0.520329	-2.14771	0.0001	0.000333407	yes
GCNT2	chr6:10521567-10629601	q1	q2	OK	1.31039	0.913446	-0.520603	-1.94562	0.00095	0.00261183	yes
SRPRB	chr3:133502876-133540336	q1	q2	OK	16.4961	11.4988	-0.520641	-5.40079	5e-05	0.000174884	yes
C11orf24	chr11:68028802-68039469	q1	q2	OK	36.6796	25.5672	-0.520683	-4.68229	5e-05	0.000174884	yes
CARS	chr11:3022151-3078681	q1	q2	OK	39.1572	27.2915	-0.520823	-3.80076	5e-05	0.000174884	yes
PPAT	chr4:57259528-57301802	q1	q2	OK	12.0025	8.36442	-0.521004	-5.70848	5e-05	0.000174884	yes
SRSF4	chr1:29474249-29508637	q1	q2	OK	47.0536	32.7845	-0.52129	-4.20677	5e-05	0.000174884	yes
SETBP1	chr18:42260137-42648475	q1	q2	OK	2.62499	1.82883	-0.521389	-3.41109	5e-05	0.000174884	yes
EPDR1	chr7:37960162-37991542	q1	q2	OK	17.0353	11.8639	-0.521944	-4.8279	5e-05	0.000174884	yes
NXPH4	chr12:57610577-57620232	q1	q2	OK	18.8377	13.1191	-0.521952	-5.2005	5e-05	0.000174884	yes
PAQR5	chr15:69591293-69699976	q1	q2	OK	4.07668	2.83719	-0.522931	-3.7715	5e-05	0.000174884	yes
TSPAN7	chrX:38420730-38548172	q1	q2	OK	5.63938	3.92386	-0.523262	-2.86557	5e-05	0.000174884	yes
ASCC3	chr6:100956607-101329224	q1	q2	OK	12.8061	8.90644	-0.523907	-3.59695	5e-05	0.000174884	yes
URB2	chr1:229761980-229795946	q1	q2	OK	9.52519	6.62438	-0.523963	-4.90444	5e-05	0.000174884	yes
RPRD1A	chr18:33569791-33647373	q1	q2	OK	11.2614	7.82778	-0.524715	-4.81043	5e-05	0.000174884	yes
EXTL3	chr8:28558989-28611207	q1	q2	OK	81.4013	56.5816	-0.524719	-3.45036	5e-05	0.000174884	yes
SRR	chr17:2207247-2240678	q1	q2	OK	7.24891	5.03506	-0.525755	-1.34025	0.02275	0.0440462	yes
IMPA2	chr18:11981426-12030885	q1	q2	OK	30.7068	21.3237	-0.526097	-6.21622	5e-05	0.000174884	yes
AR	chrX:66763873-66950461	q1	q2	OK	3.26451	2.26668	-0.526286	-4.23437	5e-05	0.000174884	yes
HN1	chr17:73131343-73150775	q1	q2	OK	159.714	110.856	-0.52681	-3.59428	5e-05	0.000174884	yes
TMTC2	chr12:83080933-83528067	q1	q2	OK	2.21518	1.53745	-0.526881	-2.84418	5e-05	0.000174884	yes
RNF145	chr5:158584416-158637061	q1	q2	OK	55.9893	38.8568	-0.526983	-3.61379	5e-05	0.000174884	yes
LINC00294	chr11:33097695-33101000	q1	q2	OK	6.91019	4.79518	-0.527141	-4.17245	5e-05	0.000174884	yes
SNRPG	chr2:70508505-70520869	q1	q2	OK	60.8104	42.186	-0.527554	-6.24241	5e-05	0.000174884	yes
CACNB2	chr10:18429605-18830688	q1	q2	OK	1.23406	0.855827	-0.528023	-1.6784	0.0014	0.00369523	yes
HMGN5	chrX:80369199-80554046	q1	q2	OK	16.4462	11.4041	-0.528202	-1.6684	0.00725	0.01612	yes
SYTL2	chr11:85405264-85522178	q1	q2	OK	15.4663	10.7226	-0.528474	-3.58902	5e-05	0.000174884	yes
KANK2	chr19:11274942-11308243	q1	q2	OK	24.4511	16.9411	-0.529372	-3.63996	5e-05	0.000174884	yes
MRPS34	chr16:1821895-1823140	q1	q2	OK	117.334	81.2733	-0.529768	-4.87335	5e-05	0.000174884	yes
H2AFY	chr5:134670070-134735577	q1	q2	OK	123.496	85.5346	-0.529886	-3.6022	5e-05	0.000174884	yes
UBE2J2	chr1:1189291-1209234	q1	q2	OK	23.1125	16.0045	-0.530195	-4.62548	5e-05	0.000174884	yes
PPARGC1A	chr4:23793643-23891700	q1	q2	OK	2.30042	1.59287	-0.530266	-3.30299	5e-05	0.000174884	yes
NTHL1	chr16:2089815-2097867	q1	q2	OK	20.0057	13.8514	-0.530379	-4.38288	5e-05	0.000174884	yes
SEC61G	chr7:54819939-54826939	q1	q2	OK	344.209	238.292	-0.530551	-3.87184	5e-05	0.000174884	yes
SLC25A20	chr3:48894355-48936426	q1	q2	OK	3.29835	2.2834	-0.530563	-2.24592	0.0011	0.00297529	yes
ADK	chr10:75910942-76469061	q1	q2	OK	19.8501	13.7407	-0.530692	-4.78467	5e-05	0.000174884	yes
TRPS1	chr8:116420723-116681228	q1	q2	OK	4.62942	3.20453	-0.530718	-5.26034	5e-05	0.000174884	yes
RAP2B	chr3:152880028-152886263	q1	q2	OK	16.9992	11.766	-0.530843	-4.05178	5e-05	0.000174884	yes
ACLY	chr17:40023178-40075272	q1	q2	OK	92.9833	64.3566	-0.530884	-3.66292	5e-05	0.000174884	yes
VAMP1	chr12:6561176-6579843	q1	q2	OK	7.15527	4.95182	-0.531049	-2.08789	0.0011	0.00297529	yes
ANK2	chr4:113739238-114304896	q1	q2	OK	1.20246	0.832069	-0.531217	-2.52178	5e-05	0.000174884	yes
CDH24	chr14:23516269-23526747	q1	q2	OK	21.6097	14.9495	-0.531582	-4.33511	5e-05	0.000174884	yes
SP6	chr17:45922279-45933240	q1	q2	OK	1.74327	1.20585	-0.53175	-2.08734	0.00045	0.00132256	yes
SOGA2	chr18:8717368-8832775	q1	q2	OK	10.6166	7.34316	-0.531843	-4.83399	5e-05	0.000174884	yes
SYTL4	chrX:99929488-99987135	q1	q2	OK	7.51145	5.19515	-0.531925	-4.42334	5e-05	0.000174884	yes
OTUB2	chr14:94492723-94515276	q1	q2	OK	4.85292	3.35633	-0.531968	-3.79648	5e-05	0.000174884	yes
NCAPG2	chr7:158424002-158497520	q1	q2	OK	39.7608	27.4901	-0.532435	-3.78562	5e-05	0.000174884	yes
GPD2	chr2:157291964-157442915	q1	q2	OK	14.0723	9.72887	-0.532515	-4.39335	5e-05	0.000174884	yes
POLR2E	chr19:1065921-1095391	q1	q2	OK	61.1372	42.2551	-0.532925	-3.4704	5e-05	0.000174884	yes
CSTF3	chr11:33106129-33183037	q1	q2	OK	47.4717	32.8032	-0.533231	-2.31835	5e-05	0.000174884	yes
PLS1	chr3:142315228-142432505	q1	q2	OK	3.83681	2.65116	-0.533285	-3.1111	5e-05	0.000174884	yes
LOC401010	chr2:132199733-132202467	q1	q2	OK	2.9005	2.00412	-0.533333	-2.5031	0.00015	0.000486342	yes
NUP93	chr16:56764016-56878861	q1	q2	OK	54.3876	37.5794	-0.533335	-3.59446	5e-05	0.000174884	yes
GINS2	chr16:85711279-85722588	q1	q2	OK	83.6151	57.7615	-0.533655	-5.08499	5e-05	0.000174884	yes
AIFM1	chrX:129263337-129299861	q1	q2	OK	20.1735	13.9313	-0.534133	-4.86326	5e-05	0.000174884	yes
SLC39A11	chr17:70642084-71088853	q1	q2	OK	15.1761	10.4765	-0.534643	-5.34444	5e-05	0.000174884	yes
CDK2	chr12:56360555-56366568	q1	q2	OK	71.8779	49.6111	-0.534885	-3.59691	5e-05	0.000174884	yes
LPCAT1	chr5:1461541-1524076	q1	q2	OK	43.8309	30.243	-0.535344	-3.82045	5e-05	0.000174884	yes
GRK5	chr10:120967196-121215131	q1	q2	OK	5.05895	3.48882	-0.536101	-2.96673	5e-05	0.000174884	yes
PSMD3	chr17:38137020-38154213	q1	q2	OK	156.942	108.231	-0.536121	-4.06153	5e-05	0.000174884	yes
SNRPB	chr20:2442280-2451499	q1	q2	OK	221.907	152.985	-0.536566	-3.60922	5e-05	0.000174884	yes
PRDX3	chr10:120927214-120938345	q1	q2	OK	93.0517	64.1375	-0.536864	-3.59618	5e-05	0.000174884	yes
GSR	chr8:30535579-30585486	q1	q2	OK	38.5991	26.6043	-0.53691	-3.96943	5e-05	0.000174884	yes
CENPO	chr2:25013135-25142055	q1	q2	OK	39.1367	26.9744	-0.536931	-2.66683	5e-05	0.000174884	yes
SRXN1	chr20:627267-634014	q1	q2	OK	38.7565	26.6944	-0.537903	-4.27505	5e-05	0.000174884	yes
TOR3A	chr1:179051111-179065129	q1	q2	OK	21.0925	14.5271	-0.53799	-6.04978	5e-05	0.000174884	yes
ACER3	chr11:76571916-76734850	q1	q2	OK	7.06111	4.86279	-0.538111	-4.91486	5e-05	0.000174884	yes
FAM127C	chrX:134154533-134156566	q1	q2	OK	12.1495	8.36671	-0.538162	-4.50693	5e-05	0.000174884	yes
ABHD6	chr3:58223258-58280461	q1	q2	OK	4.9415	3.40266	-0.538285	-3.11861	5e-05	0.000174884	yes
ATF5	chr19:50392912-50437193	q1	q2	OK	30.9894	21.3348	-0.538567	-1.84229	0.00165	0.00428001	yes
DDX3X	chrX:41192650-41209524	q1	q2	OK	99.6189	68.5775	-0.538684	-3.73462	5e-05	0.000174884	yes
MRS2	chr6:24403152-24425816	q1	q2	OK	9.47005	6.51585	-0.53942	-5.01267	5e-05	0.000174884	yes
PGBD1	chr6:28249313-28270326	q1	q2	OK	7.23415	4.97404	-0.540407	-3.97108	5e-05	0.000174884	yes
SLIRP	chr14:78174413-78183941	q1	q2	OK	190.549	131.004	-0.540548	-5.35524	5e-05	0.000174884	yes
SLC7A6	chr16:68298418-68344868	q1	q2	OK	12.2659	8.43133	-0.540822	-3.47585	5e-05	0.000174884	yes
NUPR1	chr16:28548661-28550495	q1	q2	OK	105.936	72.7894	-0.541396	-4.38091	5e-05	0.000174884	yes
OGDH	chr7:44646120-44748669	q1	q2	OK	24.1226	16.5745	-0.541419	-3.96625	5e-05	0.000174884	yes
NRSN2	chr20:327369-335512	q1	q2	OK	23.878	16.4037	-0.541659	-5.34722	5e-05	0.000174884	yes
TK1	chr17:76170159-76183285	q1	q2	OK	209.01	143.539	-0.542135	-4.26682	5e-05	0.000174884	yes
UBE2L3	chr22:21899957-21978323	q1	q2	OK	47.4679	32.5984	-0.542152	-3.62249	5e-05	0.000174884	yes
PPFIA3	chr19:49622662-49654280	q1	q2	OK	4.00273	2.74763	-0.542798	-3.85695	5e-05	0.000174884	yes
FAM84A	chr2:14772809-14780168	q1	q2	OK	0.802302	0.550621	-0.543087	-1.98108	0.001	0.0027332	yes
FAM43B	chr1:20878931-20881513	q1	q2	OK	3.40468	2.33642	-0.543221	-2.68483	0.0001	0.000333407	yes
MRPL20	chr1:1334909-1342693	q1	q2	OK	85.8225	58.8817	-0.543537	-3.55834	5e-05	0.000174884	yes
ACTR1A	chr10:104238985-104262512	q1	q2	OK	74.9734	51.4283	-0.543817	-3.98676	5e-05	0.000174884	yes
LMAN2L	chr2:97371666-97405813	q1	q2	OK	22.8304	15.6596	-0.543906	-4.79092	5e-05	0.000174884	yes
CDS1	chr4:85504056-85572493	q1	q2	OK	2.1471	1.47266	-0.543967	-2.77472	5e-05	0.000174884	yes
LETM1	chr4:1813205-1857974	q1	q2	OK	9.94948	6.8234	-0.544129	-5.10598	5e-05	0.000174884	yes
PLCB1	chr20:8113295-8865547	q1	q2	OK	3.83454	2.62889	-0.544599	-4.23237	5e-05	0.000174884	yes
CMC2	chr16:81009698-81066709	q1	q2	OK	92.852	63.6575	-0.544603	-1.98539	0.00025	0.000778333	yes
SPATA2	chr20:48519928-48532080	q1	q2	OK	11.3269	7.76413	-0.544851	-4.92714	5e-05	0.000174884	yes
MLEC	chr12:121124948-121139667	q1	q2	OK	69.9111	47.9174	-0.544972	-3.87495	5e-05	0.000174884	yes
POMP	chr13:29233140-29253093	q1	q2	OK	78.5492	53.8331	-0.545101	-4.66161	5e-05	0.000174884	yes
HOXC8	chr12:54402889-54406545	q1	q2	OK	4.06179	2.78364	-0.545145	-2.78578	5e-05	0.000174884	yes
ETFA	chr15:76508628-76603810	q1	q2	OK	115.82	79.3644	-0.545327	-4.32501	5e-05	0.000174884	yes
LOC644936	chr5:79594916-79596297	q1	q2	OK	4.22306	2.8937	-0.545376	-2.27305	0.00065	0.00185481	yes
RBM38	chr20:55904830-55998278	q1	q2	OK	44.9422	30.7909	-0.545564	-2.61479	5e-05	0.000174884	yes
PSMB3	chr17:36909001-36920478	q1	q2	OK	291.01	199.301	-0.546122	-5.0605	5e-05	0.000174884	yes
GRM8	chr7:126078651-126892428	q1	q2	OK	0.795747	0.544739	-0.546745	-1.25007	0.01735	0.0347385	yes
UQCC	chr20:33890368-33999945	q1	q2	OK	21.8068	14.9263	-0.546922	-4.82616	5e-05	0.000174884	yes
ATAD3B	chr1:1407163-1431582	q1	q2	OK	6.82987	4.67484	-0.54694	-3.73955	5e-05	0.000174884	yes
CHPF2	chr7:150929584-150935905	q1	q2	OK	6.50848	4.45374	-0.547304	-4.30867	5e-05	0.000174884	yes
SQLE	chr8:126010719-126034525	q1	q2	OK	46.9299	32.1085	-0.547551	-3.93658	5e-05	0.000174884	yes
SLC7A5	chr16:87863628-87903100	q1	q2	OK	107.97	73.8535	-0.547891	-3.94762	5e-05	0.000174884	yes
UNKL	chr16:1401899-1464705	q1	q2	OK	16.9634	11.6	-0.548302	-2.50612	0.00015	0.000486342	yes
PPIL1	chr6:36822605-36842800	q1	q2	OK	43.4269	29.6734	-0.549421	-5.00967	5e-05	0.000174884	yes
JMJD6	chr17:74708913-74722881	q1	q2	OK	18.0698	12.346	-0.549537	-4.72114	5e-05	0.000174884	yes
KPNA3	chr13:50273442-50367057	q1	q2	OK	21.5983	14.7543	-0.549778	-4.21296	5e-05	0.000174884	yes
FAM132A	chr1:1177825-1182102	q1	q2	OK	7.08227	4.8353	-0.550606	-2.64227	0.0004	0.00119007	yes
ERCC4	chr16:14014013-14046205	q1	q2	OK	3.37817	2.30611	-0.550781	-4.27471	5e-05	0.000174884	yes
TARS	chr5:33440801-33468196	q1	q2	OK	128.999	88.0567	-0.550851	-3.76999	5e-05	0.000174884	yes
SUV39H2	chr10:14920781-14946304	q1	q2	OK	15.287	10.4351	-0.550855	-5.29147	5e-05	0.000174884	yes
ATP5G3	chr2:176040985-176046490	q1	q2	OK	73.8986	50.4063	-0.551943	-3.74662	5e-05	0.000174884	yes
PSMA4	chr15:78832746-78841563	q1	q2	OK	251.185	171.333	-0.551943	-3.78627	5e-05	0.000174884	yes
BIRC5	chr17:76210276-76221716	q1	q2	OK	112.597	76.8023	-0.551952	-3.7799	5e-05	0.000174884	yes
SP8	chr7:20821893-20826508	q1	q2	OK	1.56523	1.06756	-0.552055	-1.87912	0.00055	0.00159057	yes
GLRX2	chr1:193065594-193075244	q1	q2	OK	4.62798	3.15547	-0.55253	-1.36321	0.01445	0.0295614	yes
EDARADD	chr1:236557679-236648008	q1	q2	OK	133.038	90.7016	-0.552643	-3.80236	5e-05	0.000174884	yes
ENO1	chr1:8921058-8939943	q1	q2	OK	1286.83	877.267	-0.552732	-3.49825	5e-05	0.000174884	yes
C19orf25	chr19:1450147-1479228	q1	q2	OK	9.22528	6.28864	-0.552845	-3.14156	5e-05	0.000174884	yes
SNAP25	chr20:10004459-10288066	q1	q2	OK	7.88148	5.37074	-0.553347	-2.79959	5e-05	0.000174884	yes
LINC00669	chr18:36786887-37331959	q1	q2	OK	3.55054	2.41943	-0.553375	-2.30802	0.00015	0.000486342	yes
DEGS1	chr1:224370909-224381142	q1	q2	OK	31.8736	21.7188	-0.553418	-5.711	5e-05	0.000174884	yes
ISLR	chr15:74466086-74469212	q1	q2	OK	1.32465	0.902145	-0.554179	-1.39443	0.0155	0.0314387	yes
BOLA3	chr2:74362527-74375039	q1	q2	OK	73.1256	49.8	-0.554233	-3.72717	5e-05	0.000174884	yes
CXXC4	chr4:105389462-105416058	q1	q2	OK	3.36277	2.29002	-0.55429	-3.89956	5e-05	0.000174884	yes
CSPG4	chr15:75966662-76005189	q1	q2	OK	6.23938	4.24889	-0.554318	-5.08184	5e-05	0.000174884	yes
CDC45	chr22:19467413-19508135	q1	q2	OK	59.5177	40.527	-0.554435	-4.09313	5e-05	0.000174884	yes
RIMS4	chr20:43374487-43438979	q1	q2	OK	8.14721	5.54641	-0.554753	-5.64327	5e-05	0.000174884	yes
NGRN	chr15:90808894-90815443	q1	q2	OK	102.296	69.6349	-0.554874	-3.67112	5e-05	0.000174884	yes
CLIC3	chr9:139889059-139891024	q1	q2	OK	17.4486	11.8763	-0.555027	-3.87521	5e-05	0.000174884	yes
STK38	chr6:36461668-36515247	q1	q2	OK	28.3757	19.3102	-0.555292	-4.32107	5e-05	0.000174884	yes
ATP6V0E2	chr7:149564782-149577787	q1	q2	OK	9.92162	6.75172	-0.55532	-4.3133	5e-05	0.000174884	yes
FAM49A	chr2:16730729-16847134	q1	q2	OK	1.84448	1.25487	-0.555676	-2.67215	5e-05	0.000174884	yes
MTA2	chr11:62360674-62369312	q1	q2	OK	60.3283	41.0356	-0.555959	-4.03683	5e-05	0.000174884	yes
CARD6	chr5:40841409-40855456	q1	q2	OK	3.27394	2.22694	-0.555962	-3.35384	5e-05	0.000174884	yes
CDON	chr11:125826712-125933187	q1	q2	OK	2.37915	1.61818	-0.556072	-3.80795	5e-05	0.000174884	yes
IGSF9	chr1:159896828-159915386	q1	q2	OK	8.87831	6.03613	-0.556661	-5.17973	5e-05	0.000174884	yes
CRSP8P	chr5:79646423-79647785	q1	q2	OK	6.15371	4.18358	-0.556718	-2.77399	0.0001	0.000333407	yes
NCS1	chr9:132934856-132999583	q1	q2	OK	27.015	18.3658	-0.556739	-3.72737	5e-05	0.000174884	yes
STRAP	chr12:16035287-16056410	q1	q2	OK	114.857	78.0806	-0.556803	-4.2417	5e-05	0.000174884	yes
STK17A	chr7:43622691-43666978	q1	q2	OK	12.93	8.78849	-0.557039	-5.18362	5e-05	0.000174884	yes
GAL3ST4	chr7:99756864-99766373	q1	q2	OK	2.83862	1.92882	-0.557469	-2.46795	0.00025	0.000778333	yes
SLC26A10	chr12:58013692-58027022	q1	q2	OK	9.29966	6.31733	-0.557864	-1.56794	0.01255	0.0260962	yes
PSME2	chr14:24612573-24615855	q1	q2	OK	67.9145	46.1328	-0.557929	-7.07366	5e-05	0.000174884	yes
MGAT3	chr22:39853324-39888199	q1	q2	OK	14.8545	10.0878	-0.558289	-4.53756	5e-05	0.000174884	yes
CCDC62	chr12:123259055-123311927	q1	q2	OK	1.11771	0.759043	-0.55829	-1.55118	0.00545	0.012574	yes
C4orf19	chr4:37455551-37687999	q1	q2	OK	1.9718	1.33904	-0.558315	-1.73039	0.0085	0.018555	yes
NDUFA9	chr12:4758263-4796720	q1	q2	OK	89.317	60.6427	-0.558601	-4.41496	5e-05	0.000174884	yes
SEC13	chr3:10342614-10362858	q1	q2	OK	124.012	84.1811	-0.558909	-3.79592	5e-05	0.000174884	yes
LSM10	chr1:36859030-36863493	q1	q2	OK	36.9734	25.0938	-0.559156	-5.70976	5e-05	0.000174884	yes
DPYSL2	chr8:26371708-26515693	q1	q2	OK	40.7552	27.6595	-0.559208	-3.75197	5e-05	0.000174884	yes
SLC43A2	chr17:1477695-1532130	q1	q2	OK	6.75196	4.58223	-0.559255	-4.15829	5e-05	0.000174884	yes
DGCR8	chr22:20067754-20104818	q1	q2	OK	19.1512	12.9891	-0.560128	-2.94799	5e-05	0.000174884	yes
NQO1	chr16:69743303-69760533	q1	q2	OK	127.044	86.1569	-0.560293	-3.85311	5e-05	0.000174884	yes
SLC6A6	chr3:14444105-14583588	q1	q2	OK	16.3235	11.0608	-0.561493	-3.78169	5e-05	0.000174884	yes
ARHGAP24	chr4:86396283-86923823	q1	q2	OK	1.38417	0.937859	-0.561574	-2.16642	0.0003	0.000916306	yes
ANKRD52	chr12:56623819-56652143	q1	q2	OK	24.2207	16.4092	-0.561734	-3.82059	5e-05	0.000174884	yes
GPR180	chr13:95254103-95286899	q1	q2	OK	3.67749	2.49144	-0.561743	-5.17674	5e-05	0.000174884	yes
MTERFD3	chr12:107371068-107380944	q1	q2	OK	4.25748	2.88432	-0.561771	-2.30312	0.0004	0.00119007	yes
KCTD6	chr3:58477822-58488087	q1	q2	OK	7.8681	5.32947	-0.562022	-2.8813	5e-05	0.000174884	yes
SRA1	chr5:139929651-139937678	q1	q2	OK	21.5297	14.5824	-0.562098	-4.6208	5e-05	0.000174884	yes
ATP5J2	chr7:99006600-99063824	q1	q2	OK	511.66	346.421	-0.562659	-2.11745	0.0003	0.000916306	yes
PRPS1	chrX:106871653-106894256	q1	q2	OK	20.7212	14.0269	-0.56292	-5.65178	5e-05	0.000174884	yes
FAM19A5	chr22:48885287-49147744	q1	q2	OK	44.3674	30.0287	-0.56316	-4.19164	5e-05	0.000174884	yes
EIF5A	chr17:7210317-7215782	q1	q2	OK	240.24	162.583	-0.563298	-3.88463	5e-05	0.000174884	yes
FAM98A	chr2:33808728-33824362	q1	q2	OK	34.0917	23.053	-0.564466	-4.43524	5e-05	0.000174884	yes
GP6	chr19:55525074-55549632	q1	q2	OK	2.09608	1.41737	-0.564479	-1.67215	0.00195	0.00497717	yes
ITGA11	chr15:68594041-68724492	q1	q2	OK	1.22031	0.824918	-0.564924	-2.27873	0.0003	0.000916306	yes
PSMD12	chr17:65336618-65362721	q1	q2	OK	63.7049	43.0571	-0.565153	-4.17302	5e-05	0.000174884	yes
EIF5AL1	chr10:81272356-81276192	q1	q2	OK	9.01138	6.09064	-0.565155	-5.44602	5e-05	0.000174884	yes
AFF3	chr2:100163715-100759037	q1	q2	OK	4.9632	3.35296	-0.565836	-5.60707	5e-05	0.000174884	yes
BRCC3	chrX:154299694-154351349	q1	q2	OK	11.917	8.05003	-0.565959	-5.03356	5e-05	0.000174884	yes
GMPPB	chr3:49726949-49761384	q1	q2	OK	26.801	18.0983	-0.566436	-1.83016	0.0023	0.00578331	yes
CBX4	chr17:77806954-77813213	q1	q2	OK	19.696	13.2995	-0.566528	-5.40776	5e-05	0.000174884	yes
TRIM36	chr5:114460458-114516243	q1	q2	OK	0.943412	0.6368	-0.567047	-1.1401	0.0157	0.031792	yes
LIN28B	chr6:105404922-105531207	q1	q2	OK	2.5039	1.68887	-0.56812	-3.42908	5e-05	0.000174884	yes
FAM78B	chr1:166039255-166135958	q1	q2	OK	4.59866	3.10121	-0.568382	-2.17518	0.0004	0.00119007	yes
VAT1L	chr16:77822482-78014001	q1	q2	OK	3.61155	2.43474	-0.568852	-3.45424	5e-05	0.000174884	yes
DRD1	chr5:174867674-174871163	q1	q2	OK	12.7963	8.62582	-0.568993	-6.12729	5e-05	0.000174884	yes
WDR76	chr15:44119111-44160617	q1	q2	OK	13.1182	8.84148	-0.56921	-5.05961	5e-05	0.000174884	yes
ARL6IP5	chr3:69134089-69155239	q1	q2	OK	32.0697	21.6137	-0.56927	-5.90291	5e-05	0.000174884	yes
GNAZ	chr22:23401592-23484241	q1	q2	OK	14.6482	9.87057	-0.569519	-5.45798	5e-05	0.000174884	yes
OAZ1	chr19:2269519-2273487	q1	q2	OK	577.419	388.962	-0.569991	-4.76698	5e-05	0.000174884	yes
MPZL1	chr1:167691186-167761156	q1	q2	OK	21.2383	14.3045	-0.570198	-4.19516	5e-05	0.000174884	yes
RANBP1	chr22:20105023-20114704	q1	q2	OK	170.803	115.028	-0.570343	-5.5099	5e-05	0.000174884	yes
MCM6	chr2:136597195-136634047	q1	q2	OK	42.3088	28.4921	-0.570396	-4.06371	5e-05	0.000174884	yes
EVI5L	chr19:7895160-7929862	q1	q2	OK	5.88597	3.96313	-0.570638	-4.11847	5e-05	0.000174884	yes
CBR1	chr21:37441939-37498938	q1	q2	OK	33.7172	22.7005	-0.570764	-5.35758	5e-05	0.000174884	yes
IDH3A	chr15:78441718-78462884	q1	q2	OK	24.5014	16.4928	-0.57103	-5.76351	5e-05	0.000174884	yes
ZBTB18	chr1:244214560-244220778	q1	q2	OK	8.45241	5.68835	-0.571351	-5.06718	5e-05	0.000174884	yes
LDLR	chr19:11200037-11244505	q1	q2	OK	21.6922	14.5965	-0.571553	-4.21324	5e-05	0.000174884	yes
COQ3	chr6:99817347-99842082	q1	q2	OK	13.4501	9.04774	-0.571984	-4.09691	5e-05	0.000174884	yes
AHSA1	chr14:77924372-77935815	q1	q2	OK	125.356	84.2947	-0.572517	-4.51556	5e-05	0.000174884	yes
CCNJ	chr10:97471535-97849992	q1	q2	OK	6.41149	4.3094	-0.573171	-4.05494	5e-05	0.000174884	yes
ELAVL1	chr19:8023456-8070529	q1	q2	OK	24.9541	16.7719	-0.573235	-3.99279	5e-05	0.000174884	yes
UBE2N	chr12:93802087-93836026	q1	q2	OK	30.4669	20.4747	-0.573401	-5.06535	5e-05	0.000174884	yes
LSMD1	chr17:7760002-7765600	q1	q2	OK	26.7147	17.9433	-0.57419	-2.73604	5e-05	0.000174884	yes
ADSSL1	chr14:105190533-105213647	q1	q2	OK	2.11271	1.41894	-0.574288	-1.62622	0.0055	0.0126678	yes
FOLR1	chr11:71900601-71907367	q1	q2	OK	8.33275	5.59607	-0.574378	-2.23904	0.0002	0.000634779	yes
PREB	chr2:27346656-27357542	q1	q2	OK	48.2561	32.3984	-0.574788	-4.20325	5e-05	0.000174884	yes
ING2	chr4:184426219-184432249	q1	q2	OK	27.3274	18.3417	-0.575221	-5.55133	5e-05	0.000174884	yes
PNO1	chr2:68385004-68403094	q1	q2	OK	28.1653	18.9022	-0.575365	-5.70826	5e-05	0.000174884	yes
PSMB6	chr17:4699438-4701798	q1	q2	OK	159.01	106.68	-0.575828	-4.24603	5e-05	0.000174884	yes
ISOC2	chr19:55964345-55973049	q1	q2	OK	45.6783	30.6428	-0.575964	-5.04336	5e-05	0.000174884	yes
SRSF7	chr2:38970740-38978636	q1	q2	OK	81.3513	54.5703	-0.57605	-3.89089	5e-05	0.000174884	yes
POP7	chr7:100303675-100305123	q1	q2	OK	108.858	72.977	-0.576936	-6.08293	5e-05	0.000174884	yes
CISD1	chr10:60028861-60049019	q1	q2	OK	16.6233	11.1423	-0.577156	-5.72493	5e-05	0.000174884	yes
EED	chr11:85955805-85989785	q1	q2	OK	28.907	19.3709	-0.577526	-5.20841	5e-05	0.000174884	yes
EBF1	chr5:158122922-158526788	q1	q2	OK	1.57279	1.05331	-0.578397	-2.68461	5e-05	0.000174884	yes
PITX1	chr5:134363423-134369964	q1	q2	OK	11.3082	7.57282	-0.578468	-4.96644	5e-05	0.000174884	yes
PCSK2	chr20:17206751-17465222	q1	q2	OK	0.991568	0.66401	-0.578507	-1.84103	0.0014	0.00369523	yes
DUSP9	chrX:152907896-152916781	q1	q2	OK	8.46063	5.66248	-0.579332	-4.31515	5e-05	0.000174884	yes
TJP3	chr19:3708334-3761673	q1	q2	OK	1.80572	1.20806	-0.579883	-1.62019	0.0133	0.027466	yes
PLEKHA2	chr8:38758752-38831430	q1	q2	OK	9.40617	6.29132	-0.580245	-5.38644	5e-05	0.000174884	yes
DNM1	chr9:130928343-131017527	q1	q2	OK	29.9855	20.0538	-0.580393	-2.18935	0.0002	0.000634779	yes
ATP5G1	chr17:46970147-46973232	q1	q2	OK	85.0109	56.8424	-0.580681	-5.1633	5e-05	0.000174884	yes
S1PR5	chr19:10623417-10628668	q1	q2	OK	6.03704	4.03647	-0.580748	-3.32209	5e-05	0.000174884	yes
SOCS4	chr14:55493843-55516206	q1	q2	OK	13.6744	9.14031	-0.581164	-4.25002	5e-05	0.000174884	yes
FOXF2	chr6:1390068-1395832	q1	q2	OK	47.3242	31.6277	-0.581388	-4.69225	5e-05	0.000174884	yes
CRELD2	chr22:50312282-50321186	q1	q2	OK	58.045	38.7875	-0.581579	-4.73441	5e-05	0.000174884	yes
RBPMS2	chr15:65032094-65067770	q1	q2	OK	30.0312	20.0675	-0.5816	-5.26781	5e-05	0.000174884	yes
SAE1	chr19:47634079-47713893	q1	q2	OK	87.6679	58.5561	-0.582229	-3.96934	5e-05	0.000174884	yes
ARSK	chr5:94890824-94940806	q1	q2	OK	2.743	1.83083	-0.583255	-2.91352	5e-05	0.000174884	yes
VPS45	chr1:150039341-150117505	q1	q2	OK	16.6648	11.12	-0.58365	-5.64435	5e-05	0.000174884	yes
UBE2V2	chr8:48920994-48974454	q1	q2	OK	55.103	36.7581	-0.584069	-5.49002	5e-05	0.000174884	yes
NDUFAF5	chr20:13765671-13799067	q1	q2	OK	5.52272	3.68397	-0.584118	-3.04652	5e-05	0.000174884	yes
SIX2	chr2:45232323-45236542	q1	q2	OK	1.25457	0.83628	-0.585139	-1.60881	0.0153	0.0310796	yes
ARL3	chr10:104433483-104474190	q1	q2	OK	15.9691	10.6397	-0.585831	-5.71686	5e-05	0.000174884	yes
CACNA1G	chr17:48633567-48704832	q1	q2	OK	2.6869	1.79007	-0.585923	-3.82731	5e-05	0.000174884	yes
TUBA3C	chr13:19747909-19755992	q1	q2	OK	169.543	112.952	-0.58594	-4.60857	5e-05	0.000174884	yes
YKT6	chr7:44240577-44253893	q1	q2	OK	72.5306	48.3129	-0.586183	-4.29466	5e-05	0.000174884	yes
PUSL1	chr1:1243993-1260067	q1	q2	OK	9.9998	6.65381	-0.587719	-1.49142	0.0123	0.0256433	yes
PPP2R5B	chr11:64692142-64703360	q1	q2	OK	7.90123	5.25678	-0.587897	-4.17324	5e-05	0.000174884	yes
CDK2AP2	chr11:67273960-67276199	q1	q2	OK	59.229	39.3889	-0.588515	-5.30396	5e-05	0.000174884	yes
PGAM5	chr12:133287392-133299323	q1	q2	OK	35.7232	23.7535	-0.588718	-4.12976	5e-05	0.000174884	yes
TPM3	chr1:154127779-154164609	q1	q2	OK	96.1543	63.9253	-0.588964	-4.02172	5e-05	0.000174884	yes
WDR62	chr19:36545782-36596012	q1	q2	OK	17.5737	11.6831	-0.588994	-4.86084	5e-05	0.000174884	yes
SCARB1	chr12:125262173-125348519	q1	q2	OK	27.7845	18.4572	-0.590096	-5.00773	5e-05	0.000174884	yes
FASTKD1	chr2:170386262-170430424	q1	q2	OK	9.00011	5.97688	-0.590549	-5.01881	5e-05	0.000174884	yes
GPR98	chr5:89854616-90460033	q1	q2	OK	0.922372	0.612049	-0.5917	-3.93228	5e-05	0.000174884	yes
KPNA2	chr17:66031847-66042970	q1	q2	OK	290.419	192.703	-0.591757	-4.53644	5e-05	0.000174884	yes
SFXN1	chr5:174905513-174955621	q1	q2	OK	53.3212	35.3786	-0.591833	-4.27775	5e-05	0.000174884	yes
SLC19A1	chr21:46934628-46962385	q1	q2	OK	11.3968	7.55944	-0.592274	-4.83791	5e-05	0.000174884	yes
C19orf47	chr19:40826966-40884390	q1	q2	OK	12.0886	8.01347	-0.593146	-1.46353	0.02495	0.0477324	yes
BTN3A3	chr6:26440699-26453643	q1	q2	OK	1.66375	1.10267	-0.593428	-1.75625	0.0017	0.00439624	yes
SRSF1	chr17:56078279-56084707	q1	q2	OK	90.8109	60.1754	-0.593692	-4.07763	5e-05	0.000174884	yes
SOX5	chr12:23685230-24715383	q1	q2	OK	1.74248	1.15462	-0.593722	-2.09903	0.0002	0.000634779	yes
KHK	chr2:27309610-27341995	q1	q2	OK	3.92876	2.60168	-0.594631	-2.79101	5e-05	0.000174884	yes
HNRNPAB	chr5:177631507-177659803	q1	q2	OK	205.355	135.931	-0.59525	-4.42806	5e-05	0.000174884	yes
MCM4	chr8:48872762-48890719	q1	q2	OK	75.9336	50.2625	-0.595256	-4.1085	5e-05	0.000174884	yes
SLC4A7	chr3:27414211-27525911	q1	q2	OK	7.03848	4.65825	-0.595475	-5.36143	5e-05	0.000174884	yes
AGFG2	chr7:100136833-100165843	q1	q2	OK	5.83506	3.86103	-0.595762	-5.09104	5e-05	0.000174884	yes
TFDP1	chr13:114239002-114295788	q1	q2	OK	76.4364	50.5771	-0.595776	-4.03922	5e-05	0.000174884	yes
ALDOC	chr17:26900132-26903951	q1	q2	OK	3.90181	2.58107	-0.596178	-2.56824	0.00025	0.000778333	yes
LYAR	chr4:4269428-4291896	q1	q2	OK	19.2647	12.7435	-0.596199	-4.71652	5e-05	0.000174884	yes
LOC100132891	chr8:72753776-72987819	q1	q2	OK	2.40441	1.59016	-0.596507	-2.59282	5e-05	0.000174884	yes
NOXO1	chr16:2028917-2031550	q1	q2	OK	2.97824	1.96917	-0.596873	-1.7508	0.0011	0.00297529	yes
PPID	chr4:159630278-159644552	q1	q2	OK	36.5019	24.1345	-0.596874	-6.22541	5e-05	0.000174884	yes
MCM3	chr6:52128811-52149679	q1	q2	OK	121.058	80.0168	-0.597319	-4.10777	5e-05	0.000174884	yes
SH3BGRL2	chr6:80340999-80413369	q1	q2	OK	2.27416	1.50303	-0.597457	-3.13816	5e-05	0.000174884	yes
HOMER1	chr5:78669785-78809700	q1	q2	OK	10.9769	7.25386	-0.597654	-6.04747	5e-05	0.000174884	yes
GARS	chr7:30634180-30673648	q1	q2	OK	107.954	71.3184	-0.598069	-4.4279	5e-05	0.000174884	yes
RAB39B	chrX:154487525-154493852	q1	q2	OK	1.41346	0.93358	-0.598384	-2.17067	0.0009	0.00248597	yes
PCDH17	chr13:58205788-58303065	q1	q2	OK	1.17754	0.777721	-0.598449	-2.95007	5e-05	0.000174884	yes
PSMB2	chr1:36065142-36107445	q1	q2	OK	45.4082	29.9888	-0.59853	-4.08218	5e-05	0.000174884	yes
TIPIN	chr15:66629007-66649054	q1	q2	OK	21.378	14.1185	-0.598539	-4.53797	5e-05	0.000174884	yes
ID3	chr1:23884420-23886285	q1	q2	OK	264.209	174.421	-0.599104	-4.91336	5e-05	0.000174884	yes
SLC25A33	chr1:9599527-9642831	q1	q2	OK	4.99332	3.29603	-0.599271	-2.75495	5e-05	0.000174884	yes
SLC22A23	chr6:3269206-3456793	q1	q2	OK	5.47205	3.60976	-0.600179	-5.38977	5e-05	0.000174884	yes
OAS1	chr12:113344738-113357712	q1	q2	OK	1.92641	1.2699	-0.601202	-1.26097	0.0106	0.0224657	yes
LOC643387	chr2:239140326-239142985	q1	q2	OK	1.27944	0.843142	-0.60167	-1.83351	0.00505	0.0117492	yes
CCDC86	chr11:60609428-60623444	q1	q2	OK	31.9703	21.0667	-0.601766	-5.53408	5e-05	0.000174884	yes
SEC61B	chr9:101984569-101992901	q1	q2	OK	232.624	153.178	-0.602789	-7.41588	5e-05	0.000174884	yes
STOX2	chr4:184826508-184938875	q1	q2	OK	1.21966	0.803065	-0.602893	-2.32158	0.00045	0.00132256	yes
EPHA5	chr4:66185280-66535653	q1	q2	OK	3.02586	1.99198	-0.603144	-4.54983	5e-05	0.000174884	yes
DBC1	chr9:121928907-122131739	q1	q2	OK	3.65708	2.40739	-0.603227	-3.38117	5e-05	0.000174884	yes
KDELC2	chr11:108342832-108369159	q1	q2	OK	19.5266	12.8539	-0.603242	-4.94203	5e-05	0.000174884	yes
GPATCH4	chr1:156564099-156571279	q1	q2	OK	31.4405	20.6956	-0.603297	-5.23324	5e-05	0.000174884	yes
MOCOS	chr18:33767479-33848685	q1	q2	OK	5.20318	3.42448	-0.60351	-3.7331	5e-05	0.000174884	yes
FGF11	chr17:7342688-7348251	q1	q2	OK	8.74648	5.75626	-0.603571	-4.81937	5e-05	0.000174884	yes
BID	chr22:18216905-18257431	q1	q2	OK	16.6929	10.9831	-0.603942	-5.2084	5e-05	0.000174884	yes
HEATR5A	chr14:31760993-31889788	q1	q2	OK	4.4881	2.9515	-0.604658	-5.73993	5e-05	0.000174884	yes
CROT	chr7:86974950-87029112	q1	q2	OK	9.64884	6.34399	-0.604966	-4.18136	5e-05	0.000174884	yes
LSM1	chr8:38020838-38070819	q1	q2	OK	61.6996	40.5549	-0.605384	-2.59595	5e-05	0.000174884	yes
C10orf11	chr10:77542518-78317126	q1	q2	OK	4.20209	2.76133	-0.605743	-2.10695	0.0067	0.0150753	yes
TMEM158	chr3:45265955-45267814	q1	q2	OK	5.01802	3.29731	-0.605831	-3.09925	0.0001	0.000333407	yes
DBNDD1	chr16:90071278-90085937	q1	q2	OK	23.679	15.5503	-0.606667	-5.23406	5e-05	0.000174884	yes
XRCC3	chr14:104095524-104181823	q1	q2	OK	15.0234	9.86318	-0.607087	-2.05356	0.00055	0.00159057	yes
CD70	chr19:6585849-6591163	q1	q2	OK	90.6007	59.4692	-0.607379	-6.87671	5e-05	0.000174884	yes
XPOT	chr12:64798152-64842463	q1	q2	OK	26.2035	17.1959	-0.607692	-4.70341	5e-05	0.000174884	yes
ME1	chr6:83920109-84140938	q1	q2	OK	15.4047	10.1048	-0.608328	-5.75176	5e-05	0.000174884	yes
PACSIN1	chr6:34433837-34503000	q1	q2	OK	0.982404	0.644282	-0.608623	-1.68184	0.0017	0.00439624	yes
SDC2	chr8:97505881-97624037	q1	q2	OK	24.4389	16.0239	-0.608949	-5.05794	5e-05	0.000174884	yes
IFRD1	chr7:112063198-112117258	q1	q2	OK	9.76139	6.39897	-0.609246	-5.23556	5e-05	0.000174884	yes
GAREM	chr18:29843483-30050447	q1	q2	OK	0.781256	0.512069	-0.609456	-2.03625	5e-05	0.000174884	yes
P2RX6	chr22:21369441-21382302	q1	q2	OK	0.997093	0.653465	-0.609619	-1.23942	0.01255	0.0260962	yes
CDK2AP1	chr12:123745516-123756863	q1	q2	OK	179.707	117.67	-0.610905	-4.09485	5e-05	0.000174884	yes
CDC7	chr1:91966403-91991321	q1	q2	OK	15.4663	10.1271	-0.610912	-5.57313	5e-05	0.000174884	yes
KLHL25	chr15:86302558-86338189	q1	q2	OK	7.17865	4.70045	-0.610913	-4.80831	5e-05	0.000174884	yes
SLC26A6	chr3:48663155-48672926	q1	q2	OK	9.40206	6.15155	-0.612025	-4.48597	5e-05	0.000174884	yes
CHUK	chr10:101948123-101989344	q1	q2	OK	16.8063	10.9942	-0.612255	-5.91803	5e-05	0.000174884	yes
DOLPP1	chr9:131843382-131852717	q1	q2	OK	13.8596	9.06379	-0.6127	-4.95707	5e-05	0.000174884	yes
ALPL	chr1:21835857-21904905	q1	q2	OK	1.24897	0.816462	-0.613286	-1.50589	0.00695	0.0155474	yes
MSX2	chr5:174151574-174157902	q1	q2	OK	5.4571	3.56719	-0.613348	-3.54769	5e-05	0.000174884	yes
ADM2	chr22:50919984-50924866	q1	q2	OK	7.60475	4.97091	-0.61339	-5.24009	5e-05	0.000174884	yes
PIK3R1	chr5:67511583-67597649	q1	q2	OK	6.45182	4.21414	-0.61447	-5.5203	5e-05	0.000174884	yes
KIAA1644	chr22:44639556-44708731	q1	q2	OK	2.62401	1.71376	-0.614611	-4.14899	5e-05	0.000174884	yes
DAG1	chr3:49506135-49573051	q1	q2	OK	51.7159	33.7675	-0.61497	-4.21225	5e-05	0.000174884	yes
SSBP2	chr5:80256507-81047072	q1	q2	OK	7.5748	4.94572	-0.615026	-3.1855	5e-05	0.000174884	yes
TUBG1	chr17:40731525-40767256	q1	q2	OK	52.531	34.2954	-0.615155	-3.1311	5e-05	0.000174884	yes
SSX2IP	chr1:85109389-85156240	q1	q2	OK	16.1516	10.5377	-0.616119	-4.48328	5e-05	0.000174884	yes
FLRT2	chr14:85996487-86094270	q1	q2	OK	10.0755	6.57264	-0.616306	-5.36618	5e-05	0.000174884	yes
UQCR10	chr22:30163357-30166402	q1	q2	OK	113.67	74.1508	-0.616318	-4.82548	5e-05	0.000174884	yes
SNN	chr16:11762288-11836648	q1	q2	OK	25.4424	16.5926	-0.616692	-3.44686	5e-05	0.000174884	yes
SLITRK2	chrX:144899346-144907360	q1	q2	OK	1.1628	0.758331	-0.616704	-1.75974	0.0007	0.00198328	yes
CNDP2	chr18:72163499-72190689	q1	q2	OK	41.8048	27.229	-0.618528	-4.21018	5e-05	0.000174884	yes
GPX8	chr5:54408798-54469005	q1	q2	OK	29.0232	18.8937	-0.619306	-4.54439	5e-05	0.000174884	yes
AKIRIN1	chr1:39456915-39471737	q1	q2	OK	47.2639	30.7668	-0.619364	-4.6288	5e-05	0.000174884	yes
LOC100130238	chr12:132680916-132905905	q1	q2	OK	1.06384	0.69249	-0.619416	-1.4531	0.0146	0.0298277	yes
PTPLAD1	chr15:65822826-65870693	q1	q2	OK	85.8555	55.8809	-0.619554	-4.52994	5e-05	0.000174884	yes
LARS2	chr3:45430074-45590328	q1	q2	OK	9.19479	5.98395	-0.619719	-5.89462	5e-05	0.000174884	yes
SNRPA1	chr15:101821714-101835460	q1	q2	OK	18.4856	12.0229	-0.620618	-4.82435	5e-05	0.000174884	yes
OSGIN1	chr16:83986826-83999937	q1	q2	OK	18.146	11.8015	-0.620679	-6.12035	5e-05	0.000174884	yes
TMEM110	chr3:52867130-52931597	q1	q2	OK	6.46203	4.19871	-0.622042	-4.75418	5e-05	0.000174884	yes
CNN1	chr19:11649578-11661138	q1	q2	OK	6.82336	4.43167	-0.622633	-3.46217	5e-05	0.000174884	yes
LOC641367	chr19:21906842-21950430	q1	q2	OK	1.03361	0.671182	-0.622911	-1.29767	0.02485	0.0475949	yes
TMEM74	chr8:109795345-109799770	q1	q2	OK	1.36211	0.884315	-0.623209	-1.72201	0.0087	0.0189215	yes
GMNN	chr6:24775158-24786325	q1	q2	OK	62.3448	40.4671	-0.62352	-5.63856	5e-05	0.000174884	yes
SESN3	chr11:94898676-94965705	q1	q2	OK	9.05857	5.87894	-0.623727	-4.71179	5e-05	0.000174884	yes
ACAN	chr15:89346673-89418585	q1	q2	OK	1.07214	0.6958	-0.623743	-2.90689	5e-05	0.000174884	yes
PTS	chr11:112097087-112104695	q1	q2	OK	38.2449	24.8063	-0.624562	-6.61688	5e-05	0.000174884	yes
YWHAG	chr7:75956107-75988342	q1	q2	OK	104.111	67.5123	-0.624904	-4.54545	5e-05	0.000174884	yes
EPHX1	chr1:225997796-226070420	q1	q2	OK	58.7247	38.0774	-0.625034	-3.46496	5e-05	0.000174884	yes
KBTBD7	chr13:41765710-41768702	q1	q2	OK	2.66111	1.72547	-0.625039	-2.85699	5e-05	0.000174884	yes
PPIF	chr10:81107219-81115089	q1	q2	OK	50.4271	32.6948	-0.625139	-5.06091	5e-05	0.000174884	yes
CXADR	chr21:18885223-18965897	q1	q2	OK	21.3334	13.8284	-0.625477	-3.79414	5e-05	0.000174884	yes
CLDN4	chr7:73245192-73247015	q1	q2	OK	22.7129	14.7173	-0.625996	-6.72054	5e-05	0.000174884	yes
CEP128	chr14:80962820-81405884	q1	q2	OK	3.64633	2.3583	-0.628699	-4.09946	5e-05	0.000174884	yes
TOMM40	chr19:45394476-45406946	q1	q2	OK	45.0359	29.1232	-0.628905	-5.30737	5e-05	0.000174884	yes
SLC25A44	chr1:156163729-156182587	q1	q2	OK	16.378	10.5901	-0.629045	-6.06874	5e-05	0.000174884	yes
ZBTB8OS	chr1:33087306-33116185	q1	q2	OK	22.7036	14.6799	-0.629072	-4.73049	5e-05	0.000174884	yes
HMGCR	chr5:74632992-74657926	q1	q2	OK	25.5408	16.5045	-0.629947	-4.70469	5e-05	0.000174884	yes
SLC2A6	chr9:136336215-136344276	q1	q2	OK	8.76576	5.66307	-0.630294	-4.34619	5e-05	0.000174884	yes
DNAJB11	chr3:186288466-186303589	q1	q2	OK	85.5049	55.2366	-0.630384	-5.13464	5e-05	0.000174884	yes
MVD	chr16:88718347-88729495	q1	q2	OK	35.4981	22.9276	-0.630654	-6.48622	5e-05	0.000174884	yes
IFIT1	chr10:91152302-91166244	q1	q2	OK	2.31578	1.49565	-0.630722	-2.98463	5e-05	0.000174884	yes
HAPLN1	chr5:82934016-83016896	q1	q2	OK	75.2658	48.5957	-0.631167	-4.53562	5e-05	0.000174884	yes
ARL4D	chr17:41476352-41478504	q1	q2	OK	7.82254	5.04786	-0.631965	-3.77273	5e-05	0.000174884	yes
CUEDC1	chr17:55938603-56032684	q1	q2	OK	48.9241	31.5646	-0.632238	-4.27436	5e-05	0.000174884	yes
CXCR7	chr2:237478379-237490994	q1	q2	OK	31.029	20.0124	-0.63272	-6.4501	5e-05	0.000174884	yes
JAG2	chr14:105607317-105635161	q1	q2	OK	2.29955	1.48247	-0.633349	-3.21443	5e-05	0.000174884	yes
MSRB1	chr16:1988233-1993294	q1	q2	OK	32.1775	20.7396	-0.633663	-7.1309	5e-05	0.000174884	yes
GEMIN8P4	chr1:90458823-90460525	q1	q2	OK	1.58897	1.02409	-0.633744	-1.74352	0.0095	0.0204123	yes
DGKG	chr3:185864989-186080023	q1	q2	OK	1.76345	1.1365	-0.633804	-3.05524	5e-05	0.000174884	yes
SAR1A	chr10:71909960-71930285	q1	q2	OK	54.5503	35.1483	-0.634133	-4.28458	5e-05	0.000174884	yes
CDCA7	chr2:174219560-174233718	q1	q2	OK	9.70729	6.25381	-0.634334	-4.68914	5e-05	0.000174884	yes
MAGEA6	chrX:151867244-151870814	q1	q2	OK	44.5096	28.6709	-0.634529	-5.57388	5e-05	0.000174884	yes
AARD	chr8:117950463-117956239	q1	q2	OK	8.02595	5.16845	-0.634941	-4.02133	5e-05	0.000174884	yes
APOL6	chr22:36044423-36064456	q1	q2	OK	2.00667	1.29145	-0.635813	-4.54626	5e-05	0.000174884	yes
OPA3	chr19:46031024-46088122	q1	q2	OK	6.53957	4.20868	-0.635827	-4.36225	5e-05	0.000174884	yes
FAM46B	chr1:27331510-27339333	q1	q2	OK	16.5079	10.6227	-0.636013	-6.52277	5e-05	0.000174884	yes
CASZ1	chr1:10696665-10856733	q1	q2	OK	1.56436	1.0064	-0.636368	-2.60507	5e-05	0.000174884	yes
C4orf33	chr4:130014828-130033843	q1	q2	OK	4.81545	3.09788	-0.636387	-2.5663	5e-05	0.000174884	yes
LCTL	chr15:66797430-66857835	q1	q2	OK	17.9633	11.5478	-0.637431	-1.95144	0.001	0.0027332	yes
RAB23	chr6:57053581-57087078	q1	q2	OK	19.2803	12.3904	-0.637899	-5.46437	5e-05	0.000174884	yes
FAM110D	chr1:26485510-26489119	q1	q2	OK	2.15845	1.38634	-0.638709	-1.95569	0.0055	0.0126678	yes
PSME3	chr17:40985158-40995777	q1	q2	OK	56.2748	36.1378	-0.638979	-4.34631	5e-05	0.000174884	yes
TOB1	chr17:48939586-48945732	q1	q2	OK	18.103	11.6191	-0.63973	-6.44885	5e-05	0.000174884	yes
TMTC1	chr12:29653745-29937692	q1	q2	OK	2.40799	1.5446	-0.640589	-4.48342	5e-05	0.000174884	yes
ASRGL1	chr11:62104773-62160887	q1	q2	OK	7.37027	4.72758	-0.640616	-3.97911	5e-05	0.000174884	yes
SLC9A3R1	chr17:72744750-72765499	q1	q2	OK	37.6264	24.1295	-0.640947	-5.3847	5e-05	0.000174884	yes
ISM1	chr20:13202417-13281297	q1	q2	OK	1.68235	1.07862	-0.641301	-2.15411	0.0008	0.00223897	yes
PCOLCE2	chr3:142536701-142608045	q1	q2	OK	6.40151	4.09873	-0.643237	-3.8634	5e-05	0.000174884	yes
SLC27A4	chr9:131102838-131123749	q1	q2	OK	14.3738	9.20237	-0.643359	-6.47704	5e-05	0.000174884	yes
C14orf80	chr14:105956191-105965585	q1	q2	OK	19.4695	12.4622	-0.643654	-5.31	5e-05	0.000174884	yes
CENPM	chr22:42334740-42343148	q1	q2	OK	85.1746	54.5167	-0.643724	-5.97126	5e-05	0.000174884	yes
GRID2	chr4:93225549-94693649	q1	q2	OK	5.79361	3.7074	-0.644056	-4.55247	5e-05	0.000174884	yes
NUDC	chr1:27248212-27273362	q1	q2	OK	92.7816	59.3546	-0.644479	-4.88401	5e-05	0.000174884	yes
MALT1	chr18:56338617-56417370	q1	q2	OK	11.2773	7.21149	-0.645049	-5.81807	5e-05	0.000174884	yes
TCTEX1D2	chr3:196018089-196065291	q1	q2	OK	8.4308	5.38767	-0.646008	-2.24125	0.01315	0.0271852	yes
C1orf116	chr1:207191865-207206101	q1	q2	OK	0.756042	0.483057	-0.646272	-1.91651	0.00125	0.00333178	yes
SCN4B	chr11:118004091-118023630	q1	q2	OK	3.20817	2.04877	-0.646989	-3.6586	5e-05	0.000174884	yes
CCNE1	chr19:30302900-30315215	q1	q2	OK	67.8298	43.3156	-0.647032	-5.36943	5e-05	0.000174884	yes
SNRNP40	chr1:31732414-31769644	q1	q2	OK	56.7769	36.253	-0.647204	-5.69492	5e-05	0.000174884	yes
FLG	chr1:152274650-152297679	q1	q2	OK	1.41389	0.902356	-0.647898	-4.35272	5e-05	0.000174884	yes
FGFR3	chr4:1795038-1810599	q1	q2	OK	2.282	1.45613	-0.648159	-3.05639	5e-05	0.000174884	yes
EPHA3	chr3:89156673-89531284	q1	q2	OK	1.88889	1.20519	-0.648281	-3.20072	5e-05	0.000174884	yes
ZNF30	chr19:35417806-35436076	q1	q2	OK	2.07498	1.32377	-0.64845	-2.10705	5e-05	0.000174884	yes
EPHB3	chr3:184279586-184300196	q1	q2	OK	4.08043	2.6026	-0.648765	-4.32575	5e-05	0.000174884	yes
RAD54L	chr1:46713366-46769038	q1	q2	OK	23.4228	14.9391	-0.648822	-2.4328	0.0001	0.000333407	yes
NOP2	chr12:6666035-6677498	q1	q2	OK	25.7772	16.4378	-0.649079	-6.05051	5e-05	0.000174884	yes
WDR4	chr21:44263189-44299699	q1	q2	OK	7.9802	5.08792	-0.649349	-3.39912	5e-05	0.000174884	yes
MFAP3L	chr4:170907747-170947429	q1	q2	OK	4.44248	2.83232	-0.649381	-5.22166	5e-05	0.000174884	yes
COL3A1	chr2:189839098-189877472	q1	q2	OK	25.3623	16.1696	-0.6494	-4.34632	5e-05	0.000174884	yes
LOC649395	chr7:63894070-63895895	q1	q2	OK	2.24227	1.42886	-0.650093	-2.19596	0.00135	0.0035772	yes
TOMM5	chr9:37588411-37592636	q1	q2	OK	178.169	113.468	-0.650964	-4.76075	5e-05	0.000174884	yes
TOMM40L	chr1:161195832-161208000	q1	q2	OK	6.90921	4.3997	-0.651114	-4.20684	5e-05	0.000174884	yes
CALML4	chr15:68483042-68498448	q1	q2	OK	3.63547	2.31428	-0.651576	-4.02448	5e-05	0.000174884	yes
ZWINT	chr10:58117198-58121034	q1	q2	OK	194.273	123.581	-0.652628	-4.41537	5e-05	0.000174884	yes
TIMM8B	chr11:111944967-111957522	q1	q2	OK	46.8725	29.8163	-0.652641	-1.91034	0.00255	0.00634362	yes
TSEN15	chr1:184020810-184043344	q1	q2	OK	40.2815	25.623	-0.652678	-5.82723	5e-05	0.000174884	yes
CDK5	chr7:150750898-150755052	q1	q2	OK	10.8722	6.91519	-0.6528	-3.14401	5e-05	0.000174884	yes
TNFSF9	chr19:6531009-6535939	q1	q2	OK	19.0223	12.0989	-0.65282	-6.12462	5e-05	0.000174884	yes
SLC25A30	chr13:45967453-45992516	q1	q2	OK	4.78809	3.04519	-0.652916	-4.41072	5e-05	0.000174884	yes
TRMU	chr22:46731297-46753237	q1	q2	OK	13.5634	8.6235	-0.653378	-5.57318	5e-05	0.000174884	yes
CCT5	chr5:10250281-10266501	q1	q2	OK	169.261	107.481	-0.655163	-4.79115	5e-05	0.000174884	yes
HSP90AA1	chr14:102547074-102606086	q1	q2	OK	305.564	193.843	-0.65659	-4.4627	5e-05	0.000174884	yes
ARMC7	chr17:73106081-73127890	q1	q2	OK	12.6766	8.04127	-0.656677	-2.53962	0.00015	0.000486342	yes
DPP3	chr11:66247483-66277130	q1	q2	OK	36.513	23.1613	-0.656694	-4.82877	5e-05	0.000174884	yes
BCL11B	chr14:99635624-99737822	q1	q2	OK	1.7569	1.11409	-0.657163	-3.63882	5e-05	0.000174884	yes
WISP1	chr8:134203281-134243932	q1	q2	OK	0.851883	0.540022	-0.657637	-1.79015	0.0009	0.00248597	yes
BAG2	chr6:57037103-57050012	q1	q2	OK	37.1101	23.5234	-0.657712	-6.14652	5e-05	0.000174884	yes
FDFT1	chr8:11660189-11696818	q1	q2	OK	83.1581	52.7095	-0.657793	-4.91135	5e-05	0.000174884	yes
RAD51C	chr17:56769962-56811692	q1	q2	OK	91.2473	57.821	-0.658188	-4.36579	5e-05	0.000174884	yes
CHAF1A	chr19:4402659-4443394	q1	q2	OK	25.2813	16.0161	-0.658545	-5.75275	5e-05	0.000174884	yes
TIMM21	chr18:71815745-71826204	q1	q2	OK	33.4407	21.1617	-0.66015	-6.82563	5e-05	0.000174884	yes
SOX18	chr20:62679078-62680979	q1	q2	OK	4.59907	2.90961	-0.660516	-3.04916	5e-05	0.000174884	yes
RTN4IP1	chr6:107018902-107077373	q1	q2	OK	3.46119	2.1891	-0.660932	-3.25696	5e-05	0.000174884	yes
DEPDC7	chr11:33037409-33055128	q1	q2	OK	8.26375	5.22466	-0.661461	-3.67315	5e-05	0.000174884	yes
CCDC64	chr12:120427647-120532299	q1	q2	OK	2.91298	1.84127	-0.661799	-3.19618	5e-05	0.000174884	yes
PNPT1	chr2:55861197-55921045	q1	q2	OK	12.8527	8.12344	-0.661913	-6.29718	5e-05	0.000174884	yes
LPPR2	chr19:11466061-11476374	q1	q2	OK	17.1088	10.8123	-0.662059	-6.19676	5e-05	0.000174884	yes
GCNT1	chr9:79056581-79122332	q1	q2	OK	3.24207	2.04743	-0.663101	-4.21568	5e-05	0.000174884	yes
TSKU	chr11:76493356-76509198	q1	q2	OK	38.9833	24.5936	-0.664574	-4.86888	5e-05	0.000174884	yes
CACNB4	chr2:152689285-152955593	q1	q2	OK	1.15013	0.724385	-0.66697	-2.99631	5e-05	0.000174884	yes
PLEKHH3	chr17:40819931-40829048	q1	q2	OK	18.6261	11.7305	-0.667059	-5.8616	5e-05	0.000174884	yes
ABHD3	chr18:19230857-19284766	q1	q2	OK	8.54316	5.3791	-0.667405	-4.14583	5e-05	0.000174884	yes
SLC2A14	chr12:7966396-8025495	q1	q2	OK	0.883497	0.556147	-0.667759	-1.52026	0.02405	0.0462852	yes
HIST1H2BK	chr6:27106071-27114637	q1	q2	OK	236.644	148.936	-0.668024	-5.92077	5e-05	0.000174884	yes
XBP1	chr22:29190547-29196560	q1	q2	OK	49.9659	31.4186	-0.669327	-5.22066	5e-05	0.000174884	yes
CRY1	chr12:107385142-107487635	q1	q2	OK	11.7435	7.37931	-0.670299	-6.69276	5e-05	0.000174884	yes
IPPK	chr9:95059639-95432547	q1	q2	OK	7.17076	4.5046	-0.670725	-2.4309	0.0001	0.000333407	yes
NXPE3	chr3:101498028-101579869	q1	q2	OK	14.2486	8.9504	-0.670795	-4.05477	5e-05	0.000174884	yes
DCTPP1	chr16:30435018-30441373	q1	q2	OK	39.3795	24.727	-0.671359	-7.65427	5e-05	0.000174884	yes
CTSK	chr1:150768683-150780917	q1	q2	OK	1.2233	0.767832	-0.67191	-1.63886	0.0135	0.0278238	yes
SFXN5	chr2:73169164-73298965	q1	q2	OK	10.4252	6.54351	-0.67194	-7.03778	5e-05	0.000174884	yes
SEC24D	chr4:119643977-119757326	q1	q2	OK	13.2967	8.34006	-0.67294	-6.27489	5e-05	0.000174884	yes
RPS6KA1	chr1:26856248-26901520	q1	q2	OK	24.4404	15.3171	-0.674119	-5.47811	5e-05	0.000174884	yes
H2AFZ	chr4:100869243-100871512	q1	q2	OK	848.199	531.533	-0.674242	-5.89608	5e-05	0.000174884	yes
SAR1B	chr5:133936838-133968533	q1	q2	OK	5.51322	3.45461	-0.674373	-6.20747	5e-05	0.000174884	yes
HOXA13	chr7:27236498-27239725	q1	q2	OK	2.20082	1.37862	-0.67482	-2.56636	0.00015	0.000486342	yes
GPC1	chr2:241375114-241407495	q1	q2	OK	188.3	117.925	-0.675158	-4.7601	5e-05	0.000174884	yes
NUDT5	chr10:12171639-12292589	q1	q2	OK	50.6467	31.7181	-0.675163	-2.40936	5e-05	0.000174884	yes
NFIA	chr1:61542945-61928460	q1	q2	OK	4.29583	2.6894	-0.675654	-6.46306	5e-05	0.000174884	yes
DPH3	chr3:16298567-16306496	q1	q2	OK	10.6262	6.65223	-0.67572	-6.64775	5e-05	0.000174884	yes
LINC00511	chr17:70594179-70636611	q1	q2	OK	5.83821	3.65344	-0.676272	-4.03282	5e-05	0.000174884	yes
RFC5	chr12:118454505-118470042	q1	q2	OK	35.7426	22.3642	-0.676451	-5.68336	5e-05	0.000174884	yes
TUBA4A	chr2:220110191-220136910	q1	q2	OK	41.9201	26.2269	-0.676592	-4.00564	5e-05	0.000174884	yes
RCOR2	chr11:63678692-63684316	q1	q2	OK	1.94543	1.21709	-0.676652	-2.46218	0.0004	0.00119007	yes
TRPV4	chr12:110220891-110271241	q1	q2	OK	6.30669	3.94378	-0.677305	-4.37352	5e-05	0.000174884	yes
CSPG5	chr3:47603727-47621730	q1	q2	OK	6.91176	4.32012	-0.677982	-3.76597	5e-05	0.000174884	yes
PLK2	chr5:57749809-57755966	q1	q2	OK	53.4895	33.4098	-0.678983	-4.5553	5e-05	0.000174884	yes
NINJ1	chr9:95883770-95896570	q1	q2	OK	91.1383	56.9111	-0.679349	-5.91603	5e-05	0.000174884	yes
PPP1R1B	chr17:37783176-37792878	q1	q2	OK	2.08968	1.30304	-0.681398	-1.66833	0.00275	0.00678507	yes
RAB30	chr11:82692477-82782884	q1	q2	OK	6.59799	4.11358	-0.68163	-3.20873	5e-05	0.000174884	yes
PRRG4	chr11:32851480-32879669	q1	q2	OK	0.841227	0.524439	-0.681719	-2.32655	0.0004	0.00119007	yes
DTWD2	chr5:118172568-118324240	q1	q2	OK	2.81995	1.75706	-0.682507	-4.04574	5e-05	0.000174884	yes
PSMC4	chr19:40476911-40487671	q1	q2	OK	82.6841	51.4953	-0.683171	-4.71505	5e-05	0.000174884	yes
ZBED2	chr3:111260925-111371206	q1	q2	OK	1.44551	0.899291	-0.684716	-1.61582	0.00725	0.01612	yes
MON1A	chr3:49946301-49967445	q1	q2	OK	4.82463	3.00086	-0.685044	-3.09481	5e-05	0.000174884	yes
CKAP4	chr12:106631658-106641713	q1	q2	OK	132.252	82.2586	-0.68505	-5.04911	5e-05	0.000174884	yes
ARPC5L	chr9:127631483-127639696	q1	q2	OK	72.3748	44.9936	-0.685768	-7.8549	5e-05	0.000174884	yes
PSMG3	chr7:1606969-1609668	q1	q2	OK	86.8383	53.985	-0.685771	-5.65806	5e-05	0.000174884	yes
PVRL1	chr11:119508807-119599435	q1	q2	OK	13.7755	8.56327	-0.685869	-4.87501	5e-05	0.000174884	yes
PGK1	chrX:77359665-77382324	q1	q2	OK	225.74	140.277	-0.68638	-5.15458	5e-05	0.000174884	yes
TCF15	chr20:584636-590910	q1	q2	OK	2.37316	1.47396	-0.68711	-1.9777	0.0053	0.0122697	yes
AP1M2	chr19:10683346-10697991	q1	q2	OK	26.6649	16.5527	-0.687871	-7.73529	5e-05	0.000174884	yes
SLC25A12	chr2:172639914-172750816	q1	q2	OK	5.7042	3.54068	-0.687999	-4.93574	5e-05	0.000174884	yes
GLCCI1	chr7:8008373-8128709	q1	q2	OK	2.273	1.4084	-0.690536	-3.61773	5e-05	0.000174884	yes
SBSPON	chr8:73976777-74005507	q1	q2	OK	5.81634	3.6037	-0.690633	-5.17312	5e-05	0.000174884	yes
RCAN2	chr6:46188466-46459804	q1	q2	OK	4.40694	2.73028	-0.690728	-3.96434	5e-05	0.000174884	yes
WNT7B	chr22:46316247-46373008	q1	q2	OK	2.5311	1.56805	-0.690793	-3.46715	5e-05	0.000174884	yes
ICMT	chr1:6266188-6296044	q1	q2	OK	32.9263	20.3858	-0.691678	-4.52545	5e-05	0.000174884	yes
ALPK2	chr18:56148481-56296189	q1	q2	OK	9.41855	5.82996	-0.692019	-6.23872	5e-05	0.000174884	yes
SSH2	chr17:27952964-28435470	q1	q2	OK	3.38446	2.09339	-0.693084	-5.94636	5e-05	0.000174884	yes
SC5DL	chr11:121163387-121184119	q1	q2	OK	8.55075	5.28446	-0.694295	-6.31696	5e-05	0.000174884	yes
BRI3BP	chr12:125478193-125510349	q1	q2	OK	13.1836	8.14657	-0.694484	-4.81794	5e-05	0.000174884	yes
LRFN1	chr19:39797456-39805976	q1	q2	OK	6.25122	3.85763	-0.696421	-4.93499	5e-05	0.000174884	yes
TBC1D24	chr16:2525146-2555734	q1	q2	OK	6.25247	3.85816	-0.696513	-6.75703	5e-05	0.000174884	yes
PRDX1	chr1:45965855-45988562	q1	q2	OK	917.077	565.886	-0.69653	-4.67985	5e-05	0.000174884	yes
ETNK1	chr12:22778075-22843608	q1	q2	OK	11.3676	7.00983	-0.697476	-2.01675	0.0009	0.00248597	yes
WNT5A	chr3:55499742-55521670	q1	q2	OK	6.5633	4.04712	-0.697527	-6.66604	5e-05	0.000174884	yes
EIF4EBP1	chr8:37888019-37917883	q1	q2	OK	153.862	94.8682	-0.697638	-6.7091	5e-05	0.000174884	yes
FABP5	chr8:82192717-82197012	q1	q2	OK	12.6317	7.78726	-0.697862	-3.87715	5e-05	0.000174884	yes
ABCD3	chr1:94883932-94984219	q1	q2	OK	36.1608	22.2912	-0.697949	-4.35025	5e-05	0.000174884	yes
UHRF1	chr19:4909509-4962165	q1	q2	OK	19.2515	11.8671	-0.698005	-5.6116	5e-05	0.000174884	yes
APOO	chrX:23851464-23926057	q1	q2	OK	9.81469	6.04849	-0.698367	-2.88633	5e-05	0.000174884	yes
CEBPG	chr19:33864574-33873592	q1	q2	OK	19.1486	11.7974	-0.698774	-6.60318	5e-05	0.000174884	yes
MARS2	chr2:198570027-198573114	q1	q2	OK	3.9625	2.43862	-0.700347	-3.93752	5e-05	0.000174884	yes
OXTR	chr3:8792094-8811300	q1	q2	OK	1.14626	0.705294	-0.700633	-2.46083	0.0002	0.000634779	yes
PTPN13	chr4:87515467-87736328	q1	q2	OK	4.71115	2.89805	-0.700998	-6.54432	5e-05	0.000174884	yes
SLC38A3	chr3:50242691-50258406	q1	q2	OK	2.07592	1.27699	-0.701005	-2.53818	5e-05	0.000174884	yes
INTS7	chr1:212113740-212278187	q1	q2	OK	12.7585	7.84374	-0.701851	-2.71827	5e-05	0.000174884	yes
ANAPC7	chr12:110810704-110841535	q1	q2	OK	24.5086	15.0581	-0.702753	-6.41462	5e-05	0.000174884	yes
SLC39A3	chr19:2732522-2740074	q1	q2	OK	22.7216	13.9545	-0.703331	-5.54142	5e-05	0.000174884	yes
SOSTDC1	chr7:16501105-16505474	q1	q2	OK	9.44094	5.79706	-0.703609	-4.86558	5e-05	0.000174884	yes
DNAJA4	chr15:78556486-78574538	q1	q2	OK	3.2561	1.99884	-0.70398	-3.19016	5e-05	0.000174884	yes
EGF	chr4:110834039-110934118	q1	q2	OK	1.02671	0.630128	-0.704311	-2.41148	5e-05	0.000174884	yes
PNPLA3	chr22:44319618-44343448	q1	q2	OK	3.74365	2.29673	-0.704867	-3.6838	5e-05	0.000174884	yes
WARS	chr14:100800124-100842680	q1	q2	OK	30.6388	18.7963	-0.70491	-5.71499	5e-05	0.000174884	yes
ULBP3	chr6:150385742-150390202	q1	q2	OK	6.11272	3.74966	-0.705056	-2.71246	0.001	0.0027332	yes
GINS4	chr8:41386724-41402565	q1	q2	OK	19.2739	11.8229	-0.705065	-6.62831	5e-05	0.000174884	yes
TRIM29	chr11:119981993-120008863	q1	q2	OK	3.2454	1.98984	-0.705743	-3.55744	5e-05	0.000174884	yes
ZSCAN5A	chr19:56732678-56739659	q1	q2	OK	2.45139	1.50264	-0.706097	-2.49297	0.0003	0.000916306	yes
ENO3	chr17:4854383-4860426	q1	q2	OK	10.1512	6.2188	-0.706938	-3.54256	5e-05	0.000174884	yes
PEG10	chr7:94285636-94299006	q1	q2	OK	1.60228	0.981104	-0.707648	-3.48054	5e-05	0.000174884	yes
LLGL2	chr17:73521782-73571290	q1	q2	OK	0.936889	0.573423	-0.708277	-1.26526	0.0199	0.039161	yes
LPHN1	chr19:14247963-14316997	q1	q2	OK	18.0508	11.0446	-0.708721	-4.67878	5e-05	0.000174884	yes
CREB3L1	chr11:46299227-46342972	q1	q2	OK	8.9826	5.49477	-0.709076	-5.57246	5e-05	0.000174884	yes
CRYAB	chr11:111779349-111782473	q1	q2	OK	241.252	147.482	-0.710007	-7.46454	5e-05	0.000174884	yes
B4GALT5	chr20:48249482-48330421	q1	q2	OK	59.0606	36.0944	-0.710421	-5.07903	5e-05	0.000174884	yes
SNRNP25	chr16:103828-107669	q1	q2	OK	51.5938	31.5175	-0.711041	-7.45966	5e-05	0.000174884	yes
KLHDC8B	chr3:49209017-49213919	q1	q2	OK	19.3383	11.8129	-0.711101	-7.17323	5e-05	0.000174884	yes
CCL24	chr7:75441113-75443033	q1	q2	OK	20.2541	12.365	-0.711949	-4.5072	0.00145	0.00381234	yes
TMCC2	chr1:205197037-205242471	q1	q2	OK	6.45293	3.93817	-0.712428	-5.02637	5e-05	0.000174884	yes
BMP4	chr14:54416454-54423554	q1	q2	OK	73.6884	44.9681	-0.712537	-5.2316	5e-05	0.000174884	yes
CYB5B	chr16:69458497-69500167	q1	q2	OK	33.8127	20.6233	-0.713291	-5.1767	5e-05	0.000174884	yes
TSPAN13	chr7:16793350-16824161	q1	q2	OK	36.3454	22.1514	-0.714372	-7.38274	5e-05	0.000174884	yes
GSTM2P1	chr6:111367621-111368757	q1	q2	OK	4.0779	2.48316	-0.715647	-2.6392	0.0003	0.000916306	yes
SCLY	chr2:238875586-239008054	q1	q2	OK	7.54035	4.58714	-0.717036	-2.38759	5e-05	0.000174884	yes
LDHD	chr16:75145757-75150670	q1	q2	OK	1.043	0.634203	-0.717721	-1.33474	0.01185	0.0247891	yes
MYLK2	chr20:30407177-30422500	q1	q2	OK	1.23032	0.747989	-0.717945	-2.13839	0.00115	0.00309324	yes
NDUFS6	chr5:1801495-1816167	q1	q2	OK	293.497	178.421	-0.718062	-8.37984	5e-05	0.000174884	yes
AMIGO3	chr3:49726949-49761384	q1	q2	OK	6.93655	4.21606	-0.718321	-1.68831	0.008	0.0175855	yes
ARHGAP28	chr18:6834431-6915712	q1	q2	OK	4.37036	2.65599	-0.718504	-5.54157	5e-05	0.000174884	yes
WDR77	chr1:111982511-112004525	q1	q2	OK	51.0121	30.9738	-0.71979	-3.06774	5e-05	0.000174884	yes
LHX1	chr17:35294771-35301915	q1	q2	OK	2.17554	1.32085	-0.719906	-3.13216	5e-05	0.000174884	yes
HS6ST1	chr2:129023053-129076171	q1	q2	OK	11.3779	6.90577	-0.72036	-7.05678	5e-05	0.000174884	yes
TMEM70	chr8:74888376-74895018	q1	q2	OK	15.325	9.29685	-0.721077	-5.98361	5e-05	0.000174884	yes
SAMHD1	chr20:35504569-35580246	q1	q2	OK	12.7978	7.75595	-0.722523	-6.82859	5e-05	0.000174884	yes
USP39	chr2:85829964-85876407	q1	q2	OK	49.8108	30.1762	-0.72305	-3.60332	5e-05	0.000174884	yes
IMMP1L	chr11:31391376-31531169	q1	q2	OK	9.23644	5.59217	-0.723927	-1.90181	0.00225	0.00566705	yes
EBP	chrX:48380163-48387104	q1	q2	OK	68.4523	41.4414	-0.724025	-8.21197	5e-05	0.000174884	yes
C15orf59	chr15:74032140-74043816	q1	q2	OK	4.24853	2.56878	-0.725883	-2.86814	5e-05	0.000174884	yes
CHORDC1	chr11:89933596-89956532	q1	q2	OK	16.5726	10.011	-0.727218	-6.39582	5e-05	0.000174884	yes
FAM46A	chr6:82455446-82462428	q1	q2	OK	3.04001	1.83437	-0.728791	-4.71831	5e-05	0.000174884	yes
HIST1H2BJ	chr6:27100094-27100575	q1	q2	OK	38.8936	23.4454	-0.730227	-6.43386	5e-05	0.000174884	yes
OXGR1	chr13:97637972-97646604	q1	q2	OK	1.15119	0.693865	-0.730403	-1.90335	0.0044	0.0103977	yes
ACOT7	chr1:6324331-6453826	q1	q2	OK	56.2939	33.8998	-0.731702	-5.89761	5e-05	0.000174884	yes
PSMD1	chr2:231921577-232037540	q1	q2	OK	89.5337	53.8406	-0.733736	-5.32978	5e-05	0.000174884	yes
SLC31A1	chr9:115983807-116026772	q1	q2	OK	8.12125	4.88284	-0.733982	-7.16807	5e-05	0.000174884	yes
SOCS1	chr16:11348273-11350039	q1	q2	OK	4.42224	2.6579	-0.734489	-2.8734	0.00015	0.000486342	yes
C11orf48	chr11:62430288-62441162	q1	q2	OK	45.1118	27.1095	-0.734707	-4.48621	5e-05	0.000174884	yes
LRRC15	chr3:194075975-194090472	q1	q2	OK	1.77031	1.06384	-0.734718	-3.54194	5e-05	0.000174884	yes
MPV17L2	chr19:18304039-18307550	q1	q2	OK	13.321	8.00318	-0.735052	-5.22585	5e-05	0.000174884	yes
GPR55	chr2:231772042-231789941	q1	q2	OK	1.47221	0.884242	-0.735472	-2.74975	0.00015	0.000486342	yes
LMNB2	chr19:2428162-2456966	q1	q2	OK	96.8523	58.1506	-0.735992	-5.2927	5e-05	0.000174884	yes
RGL1	chr1:183605207-183897666	q1	q2	OK	3.33216	2.00015	-0.736349	-4.57778	5e-05	0.000174884	yes
METTL7A	chr12:51318533-51326300	q1	q2	OK	1.7809	1.06849	-0.737038	-2.87515	5e-05	0.000174884	yes
HEY1	chr8:80676244-80680098	q1	q2	OK	2.27873	1.36695	-0.737269	-2.42467	0.00015	0.000486342	yes
COL26A1	chr7:101006121-101202304	q1	q2	OK	2.30865	1.38325	-0.738991	-3.10359	5e-05	0.000174884	yes
AMD1	chr6:111195986-111216913	q1	q2	OK	26.2033	15.6813	-0.740703	-5.46687	5e-05	0.000174884	yes
DNMT3B	chr20:31350190-31397162	q1	q2	OK	8.0962	4.84008	-0.742214	-6.33699	5e-05	0.000174884	yes
NRCAM	chr7:107788070-108096841	q1	q2	OK	0.944798	0.564699	-0.742524	-2.51099	0.0001	0.000333407	yes
ABCB6	chr2:220074487-220083712	q1	q2	OK	2.29027	1.36887	-0.742531	-3.11532	5e-05	0.000174884	yes
NACC1	chr19:13229101-13251961	q1	q2	OK	47.0485	28.1126	-0.742932	-5.28531	5e-05	0.000174884	yes
PSMD14	chr2:162164785-162268228	q1	q2	OK	105.12	62.8072	-0.743038	-5.67779	5e-05	0.000174884	yes
YOD1	chr1:207217193-207226325	q1	q2	OK	6.30955	3.76407	-0.745244	-7.02024	5e-05	0.000174884	yes
NEBL	chr10:21068902-21463852	q1	q2	OK	1.66508	0.993141	-0.745522	-3.85488	5e-05	0.000174884	yes
KRT16	chr17:39766030-39769079	q1	q2	OK	1.7079	1.01866	-0.745551	-2.07665	0.0024	0.00600688	yes
[truncated: 398 more rows]

## Sheet: DEG2
TRIB2 regulated genes (no BEZ) (DEG2)
gene	locus	sample_1	sample_2	status	WT_value_1	TRIB2_value_2	log2(fold_change)	test_stat	p_value	q_value	significant
TRIB2	chr2:12856997-12882858	q1	q2	OK	67.5053	257.743	1.93286	14.725	5e-05	0.000754582	yes
POC1B-GALNT4	chr12:89813497-89920039	q1	q2	OK	0.573598	1.88138	1.71368	3.955	5e-05	0.000754582	yes
LOC100505817	chr18:70992175-71017124	q1	q2	OK	0.685336	1.93077	1.49429	2.89489	0.00065	0.00666959	yes
MGP	chr12:15034114-15038853	q1	q2	OK	3.62216	9.44723	1.38304	5.77504	5e-05	0.000754582	yes
DHRS2	chr14:24105572-24114848	q1	q2	OK	141.943	363.293	1.35582	10.7936	5e-05	0.000754582	yes
IL8	chr4:74606222-74609433	q1	q2	OK	1.98481	4.60399	1.21388	4.77983	5e-05	0.000754582	yes
HSPB2	chr11:111783459-111797595	q1	q2	OK	9.61089	22.2578	1.21157	7.78543	5e-05	0.000754582	yes
C6orf15	chr6_qbl_hap6:2374817-2376150	q1	q2	OK	2.07741	4.69364	1.17592	3.94596	5e-05	0.000754582	yes
DPY19L1P1	chr7:32535175-32758780	q1	q2	OK	0.729635	1.61947	1.15028	1.59651	0.0046	0.0308737	yes
SYNE1	chr6:152442818-152958534	q1	q2	OK	0.802174	1.72721	1.10645	10.0041	5e-05	0.000754582	yes
FAM43A	chr3:194406621-194409766	q1	q2	OK	2.21574	4.67651	1.07765	5.79001	5e-05	0.000754582	yes
PCDHGC5	chr5:140710251-140892548	q1	q2	OK	0.451958	0.951636	1.07422	2.13948	0.0011	0.0101063	yes
SDHAP2	chr3:195384909-195415735	q1	q2	OK	1.05744	2.16522	1.03394	3.32205	5e-05	0.000754582	yes
EPS8L1	chr19:55587220-55599291	q1	q2	OK	0.50649	1.03261	1.02769	1.92592	0.00195	0.0159178	yes
CCL2	chr17:32582295-32584220	q1	q2	OK	15.9773	32.429	1.02126	8.11032	5e-05	0.000754582	yes
BDH1	chr3:197236653-197300194	q1	q2	OK	3.83718	7.77445	1.0187	6.9831	5e-05	0.000754582	yes
HAPLN2	chr1:156589085-156595517	q1	q2	OK	0.549187	1.09425	0.994568	2.00254	0.00535	0.034586	yes
CA8	chr8:61101422-61193954	q1	q2	OK	1.02492	2.02768	0.984324	3.0741	5e-05	0.000754582	yes
TNFAIP6	chr2:152214105-152236562	q1	q2	OK	4.97585	9.6476	0.955226	4.57474	5e-05	0.000754582	yes
TRIML2	chr4:189012426-189026408	q1	q2	OK	12.0404	22.5013	0.90213	7.52144	5e-05	0.000754582	yes
CRYAB	chr11:111779349-111782473	q1	q2	OK	240.838	445.194	0.886371	11.4051	5e-05	0.000754582	yes
LINC00312	chr3:8613467-8616354	q1	q2	OK	0.593644	1.09531	0.883672	2.28249	0.0006	0.00624901	yes
FAM132A	chr1:1177825-1182102	q1	q2	OK	7.07151	12.9343	0.87111	5.05344	5e-05	0.000754582	yes
MFI2	chr3:196728611-196756687	q1	q2	OK	21.8102	39.783	0.867147	8.20121	5e-05	0.000754582	yes
LMLN	chr3:197687070-197770591	q1	q2	OK	0.802582	1.45618	0.859467	3.6397	5e-05	0.000754582	yes
RBPMS	chr8:30239634-30429734	q1	q2	OK	1.76586	3.17326	0.845598	2.33934	0.0001	0.00139271	yes
ZNRF2P1	chr7:32767561-32769595	q1	q2	OK	0.66592	1.19431	0.842755	1.9738	0.00465	0.0311616	yes
FAM110D	chr1:26485510-26489119	q1	q2	OK	2.15456	3.78936	0.814558	2.98804	5e-05	0.000754582	yes
LRCH3	chr3:197518144-197598456	q1	q2	OK	6.0223	10.5045	0.802625	5.92213	5e-05	0.000754582	yes
CRYGS	chr3:186256231-186262167	q1	q2	OK	2.19902	3.81048	0.793115	2.364	0.0053	0.0344317	yes
SIGIRR	chr11:405715-417397	q1	q2	OK	1.92392	3.32223	0.788099	2.37234	5e-05	0.000754582	yes
TUBA4A	chr2:220110191-220136910	q1	q2	OK	41.8503	71.4302	0.771297	8.01732	5e-05	0.000754582	yes
FYTTD1	chr3:197398258-197511317	q1	q2	OK	20.8348	35.4616	0.767263	7.24199	5e-05	0.000754582	yes
KIAA0226	chr3:197398258-197511317	q1	q2	OK	4.00711	6.81799	0.766782	4.35854	5e-05	0.000754582	yes
TM4SF19	chr3:196018089-196065291	q1	q2	OK	6.79488	11.4762	0.756123	2.70092	5e-05	0.000754582	yes
SCUBE3	chr6:35182189-35218609	q1	q2	OK	1.59365	2.65973	0.738942	4.07909	5e-05	0.000754582	yes
LINC00552	chr13:114451483-114454062	q1	q2	OK	0.566526	0.944358	0.737192	1.73115	0.00625	0.0389701	yes
PTX3	chr3:156977531-157221415	q1	q2	OK	4.2083	6.99952	0.734018	4.09627	5e-05	0.000754582	yes
FBXL8	chr16:67193890-67203848	q1	q2	OK	3.42949	5.69731	0.732286	2.62054	5e-05	0.000754582	yes
MAGEA3	chrX:151934651-151938240	q1	q2	OK	1.18454	1.96287	0.72864	2.10022	0.0028	0.021008	yes
TFRC	chr3:195776154-195809032	q1	q2	OK	29.3435	47.954	0.70861	6.47145	5e-05	0.000754582	yes
MMP2	chr16:55513080-55540586	q1	q2	OK	85.493	139.691	0.708365	5.63483	5e-05	0.000754582	yes
LOC220729	chr3:197340897-197354752	q1	q2	OK	5.11341	8.34357	0.70638	3.98786	5e-05	0.000754582	yes
COL11A1	chr1:103342022-103574052	q1	q2	OK	21.4072	34.9208	0.705988	6.51436	5e-05	0.000754582	yes
JPH4	chr14:23980968-24048009	q1	q2	OK	7.22583	11.7647	0.703223	3.27548	5e-05	0.000754582	yes
TOX3	chr16:52471917-52581714	q1	q2	OK	0.684451	1.1098	0.697276	1.75284	0.00225	0.0177295	yes
BARX2	chr11:129245880-129322174	q1	q2	OK	1.56033	2.52645	0.695259	2.30659	0.00115	0.0104926	yes
RPL35A	chr3:197615945-197686886	q1	q2	OK	652.96	1056.86	0.694713	5.93587	5e-05	0.000754582	yes
FGF12	chr3:191857181-192445388	q1	q2	OK	0.809592	1.30734	0.691372	2.79555	5e-05	0.000754582	yes
SPTBN5	chr15:42120282-42186275	q1	q2	OK	1.6094	2.59376	0.688516	4.12523	5e-05	0.000754582	yes
CEP19	chr3:196433147-196439123	q1	q2	OK	1.2436	1.9932	0.680556	2.18706	0.00075	0.00749715	yes
PCYT1A	chr3:195965252-196014584	q1	q2	OK	14.2934	22.8219	0.67507	6.42703	5e-05	0.000754582	yes
GNAQ	chr9:80335190-80646219	q1	q2	OK	0.735698	1.17122	0.670831	1.67048	0.00865	0.049271	yes
TMEM133	chr11:100862810-100864666	q1	q2	OK	0.977733	1.55651	0.670805	1.78071	0.0084	0.0483486	yes
GFPT2	chr5:179727699-179780315	q1	q2	OK	21.4085	34.0799	0.67074	10.24	5e-05	0.000754582	yes
ADAMTS16	chr5:5140442-5320412	q1	q2	OK	2.31391	3.66785	0.664603	4.30628	5e-05	0.000754582	yes
FAM21A	chr10:51827683-51893269	q1	q2	OK	0.650189	1.02743	0.660104	2.08734	0.0008	0.00793675	yes
FAM72A	chr1:206138910-206155074	q1	q2	OK	1.09529	1.72738	0.657269	1.86736	0.0053	0.0344317	yes
CMPK2	chr2:6980683-7006766	q1	q2	OK	0.813186	1.28005	0.654543	1.41804	0.00685	0.0416661	yes
CCL24	chr7:75441113-75443033	q1	q2	OK	20.2201	31.5386	0.641327	4.86091	0.0005	0.00541735	yes
TNK2	chr3:195590235-195635880	q1	q2	OK	9.46899	14.6351	0.628149	7.33914	5e-05	0.000754582	yes
NRG3	chr10:83635069-84746935	q1	q2	OK	0.79661	1.23054	0.627349	1.88551	0.0014	0.0122803	yes
GPR98	chr5:89854616-90460033	q1	q2	OK	0.921033	1.4216	0.626192	4.89717	5e-05	0.000754582	yes
BLOC1S1-RDH5	chr12:56109817-56118526	q1	q2	OK	3.75476	5.78346	0.623211	1.61957	0.00775	0.0456851	yes
FOXS1	chr20:30432102-30433420	q1	q2	OK	7.40362	11.3517	0.616609	3.9158	5e-05	0.000754582	yes
FUT11	chr10:75532048-75535976	q1	q2	OK	5.81167	8.90615	0.615849	4.18475	5e-05	0.000754582	yes
ZFPM2	chr8:106331146-106816767	q1	q2	OK	0.761692	1.16647	0.614864	2.14657	0.00075	0.00749715	yes
CA2	chr8:86376130-86393721	q1	q2	OK	4.44069	6.79836	0.614402	3.31864	5e-05	0.000754582	yes
ZNF542	chr19:56879467-56891196	q1	q2	OK	11.1324	16.9603	0.607403	6.77755	5e-05	0.000754582	yes
SOSTDC1	chr7:16501105-16505474	q1	q2	OK	9.42474	14.3547	0.606996	4.99615	5e-05	0.000754582	yes
PPP1R2P3	chr5:156277548-156279539	q1	q2	OK	1.17615	1.78338	0.600534	1.79214	0.00565	0.0361003	yes
KRT14	chr17:39738530-39743147	q1	q2	OK	8.92113	13.5027	0.597945	4.52115	5e-05	0.000754582	yes
RGS14	chr5:176784843-176799599	q1	q2	OK	2.7684	4.18657	0.596715	2.98912	5e-05	0.000754582	yes
ZNF365	chr10:64133915-64431771	q1	q2	OK	5.86233	8.86152	0.59608	4.90976	5e-05	0.000754582	yes
TRHDE	chr12:72647286-73059422	q1	q2	OK	1.34559	2.02629	0.590595	2.61206	0.0001	0.00139271	yes
IL15	chr4:142557748-142655140	q1	q2	OK	1.18436	1.77538	0.584012	1.5427	0.00615	0.0385472	yes
2014-03-04	chr2:217122584-217236750	q1	q2	OK	4.75349	7.11108	0.581082	5.00961	5e-05	0.000754582	yes
GATA3	chr10:8096666-8117164	q1	q2	OK	1.47678	2.20504	0.578349	2.12932	0.00025	0.00303851	yes
LOC645638	chr17:58160926-58165828	q1	q2	OK	26.9901	40.2364	0.576071	5.33624	5e-05	0.000754582	yes
GLT8D2	chr12:104382764-104443915	q1	q2	OK	5.58948	8.29684	0.569848	3.62991	5e-05	0.000754582	yes
FBXO45	chr3:196295724-196315930	q1	q2	OK	6.51911	9.63201	0.563161	6.47841	5e-05	0.000754582	yes
BIRC3	chr11:102188180-102210135	q1	q2	OK	1.83205	2.69842	0.558656	2.90672	5e-05	0.000754582	yes
THRB	chr3:24158644-24541502	q1	q2	OK	0.586045	0.861019	0.555035	1.9193	0.00075	0.00749715	yes
C8orf4	chr8:40010986-40012827	q1	q2	OK	2.72888	3.99278	0.549085	2.41274	0.00035	0.00400978	yes
WT1-AS	chr11:32457284-32461620	q1	q2	OK	1.22374	1.78509	0.544703	1.78	0.007	0.0422856	yes
CD274	chr9:5450502-5470567	q1	q2	OK	0.964978	1.40747	0.544531	1.74217	0.0032	0.0235268	yes
NOV	chr8:120428551-120436678	q1	q2	OK	11.0248	15.9857	0.536026	5.5172	5e-05	0.000754582	yes
GPR158	chr10:25447000-25891157	q1	q2	OK	1.37928	1.99963	0.535816	2.93085	5e-05	0.000754582	yes
DLG1	chr3:196769430-197030621	q1	q2	OK	17.8156	25.8119	0.534898	5.79152	5e-05	0.000754582	yes
SOX6	chr11:15987994-16497935	q1	q2	OK	2.12646	3.07539	0.53232	4.17774	5e-05	0.000754582	yes
NRP1	chr10:33466418-33623833	q1	q2	OK	12.4606	17.9816	0.529151	6.10716	5e-05	0.000754582	yes
ZNF570	chr19:37959981-37976242	q1	q2	OK	1.24002	1.78731	0.527426	1.68829	0.00755	0.0448473	yes
IL1RAP	chr3:190231839-190374986	q1	q2	OK	9.60746	13.8198	0.52451	4.66489	5e-05	0.000754582	yes
SLC46A3	chr13:29274217-29293150	q1	q2	OK	1.12992	1.62429	0.523582	1.67602	0.0035	0.0252119	yes
MAML2	chr11:95711439-96076344	q1	q2	OK	3.90327	5.61103	0.523581	4.32326	5e-05	0.000754582	yes
RFTN1	chr3:16357351-16555222	q1	q2	OK	7.32566	10.5297	0.523439	4.64024	5e-05	0.000754582	yes
SLC30A4	chr15:45774679-45848928	q1	q2	OK	1.16109	1.6685	0.523067	2.09068	0.00055	0.00582028	yes
UBXN7	chr3:196080368-196159345	q1	q2	OK	5.77537	8.29271	0.52193	5.11992	5e-05	0.000754582	yes
PAK2	chr3:196466727-196559518	q1	q2	OK	12.7569	18.3053	0.520986	6.27811	5e-05	0.000754582	yes
MMP9	chr20:44637546-44645200	q1	q2	OK	6.1549	8.81859	0.518813	3.77389	5e-05	0.000754582	yes
FAM167A	chr8:11197145-11324276	q1	q2	OK	0.733141	1.04461	0.510796	1.56138	0.00875	0.049562	yes
NID1	chr1:236139131-236228481	q1	q2	OK	29.8848	42.5128	0.508487	4.84885	5e-05	0.000754582	yes
AKR1C1	chr10:5005453-5020158	q1	q2	OK	3.7404	5.3209	0.50848	2.2709	0.001	0.00939059	yes
LMCD1	chr3:8543510-8609806	q1	q2	OK	42.3031	60.175	0.508402	8.34071	5e-05	0.000754582	yes
IQCJ-SCHIP1	chr3:158787040-159615155	q1	q2	OK	11.7289	16.6438	0.504918	2.91777	5e-05	0.000754582	yes
FLJ46257	chr22:48016791-48027318	q1	q2	OK	0.760773	1.0791	0.504293	1.68565	0.007	0.0422856	yes
TAPBPL	chr12:6561176-6579843	q1	q2	OK	2.78545	3.94948	0.503751	1.7379	0.0045	0.0303106	yes
LINC00707	chr10:6821559-6884868	q1	q2	OK	2.31782	3.2856	0.503388	2.53148	0.0002	0.00252153	yes
IFI44L	chr1:79086087-79111830	q1	q2	OK	0.996547	1.41262	0.503367	2.25454	0.00025	0.00303851	yes
C11orf75	chr11:93211638-93276546	q1	q2	OK	25.7403	36.4439	0.501647	5.13515	5e-05	0.000754582	yes
PPP1R2	chr3:195241220-195270224	q1	q2	OK	8.87603	12.5667	0.501617	5.23988	5e-05	0.000754582	yes
C9orf84	chr9:114448900-114545779	q1	q2	OK	9.03236	6.38182	-0.501134	-4.83399	5e-05	0.000754582	yes
CRAT	chr9:131857072-131873070	q1	q2	OK	2.09987	1.48142	-0.50332	-1.62713	0.0024	0.0186	yes
CHN1	chr2:175664041-175870107	q1	q2	OK	6.52527	4.59085	-0.507277	-2.80362	5e-05	0.000754582	yes
DMRTA1	chr9:22446839-22452472	q1	q2	OK	17.1426	12.0592	-0.50745	-5.13361	5e-05	0.000754582	yes
GP6	chr19:55525074-55549632	q1	q2	OK	2.09281	1.47137	-0.508279	-1.46165	0.00625	0.0389701	yes
BET1	chr7:93620999-93633690	q1	q2	OK	10.4069	7.30846	-0.509904	-4.55392	5e-05	0.000754582	yes
RBFOX3	chr17:77085426-77478563	q1	q2	OK	1.86207	1.30554	-0.512262	-1.8288	0.00535	0.034586	yes
DPP10	chr2:115199898-116602326	q1	q2	OK	2.35037	1.64508	-0.514729	-2.35521	5e-05	0.000754582	yes
KCNF1	chr2:11052062-11054351	q1	q2	OK	2.09477	1.46394	-0.516933	-1.81824	0.00685	0.0416661	yes
GABPB2	chr1:151043079-151091007	q1	q2	OK	3.83483	2.67447	-0.519913	-2.29763	0.00065	0.00666959	yes
TGFBI	chr5:135364583-135399507	q1	q2	OK	49.8649	34.7651	-0.520385	-6.15479	5e-05	0.000754582	yes
CCDC85A	chr2:56411257-56613309	q1	q2	OK	2.43238	1.69137	-0.524177	-2.55559	0.00015	0.00195089	yes
METTL7A	chr12:51318533-51326300	q1	q2	OK	1.77756	1.23531	-0.525023	-2.0253	0.00155	0.0133124	yes
GAL3ST4	chr7:99756864-99766373	q1	q2	OK	2.83398	1.96825	-0.525916	-2.23893	0.00085	0.0083324	yes
MLPH	chr2:238395877-238463961	q1	q2	OK	3.9913	2.77025	-0.526844	-2.91658	5e-05	0.000754582	yes
MEIS1	chr2:66662531-66799891	q1	q2	OK	8.04853	5.5858	-0.526961	-4.21209	5e-05	0.000754582	yes
OLFM1	chr9:137967088-138013030	q1	q2	OK	16.1075	11.1716	-0.527889	-4.34989	5e-05	0.000754582	yes
PDE9A	chr21:44073861-44195618	q1	q2	OK	7.29463	5.05902	-0.527978	-2.29914	5e-05	0.000754582	yes
ADAM32	chr8:38965049-39142436	q1	q2	OK	1.90723	1.32174	-0.529034	-1.8925	0.00315	0.023211	yes
AXIN2	chr17:63524682-63557740	q1	q2	OK	21.2406	14.6896	-0.53203	-7.79428	5e-05	0.000754582	yes
SH2B2	chr7:101928404-101962178	q1	q2	OK	4.49921	3.11098	-0.532301	-2.23026	0.0001	0.00139271	yes
SYT2	chr1:202559724-202679551	q1	q2	OK	2.11698	1.45905	-0.536979	-3.23195	5e-05	0.000754582	yes
TRABD2B	chr1:48226199-48462562	q1	q2	OK	2.24063	1.5442	-0.537047	-3.29829	5e-05	0.000754582	yes
INPP5D	chr2:233925035-234116549	q1	q2	OK	4.29381	2.9518	-0.54066	-3.65552	5e-05	0.000754582	yes
LOC100216545	chr7:104650988-104654588	q1	q2	OK	4.81707	3.31003	-0.541311	-3.54397	5e-05	0.000754582	yes
RABL5	chr7:100956647-100965093	q1	q2	OK	29.9119	20.5499	-0.541584	-6.64908	5e-05	0.000754582	yes
LINGO1	chr15:77905368-77924709	q1	q2	OK	3.94009	2.70394	-0.543167	-2.9086	5e-05	0.000754582	yes
HIST1H4H	chr6:26285353-26285727	q1	q2	OK	33.6212	23.0438	-0.544997	-4.33543	0.00115	0.0104926	yes
HIST1H2BJ	chr6:27100094-27100575	q1	q2	OK	38.8331	26.5836	-0.546751	-4.76387	5e-05	0.000754582	yes
ZNF552	chr19:58318449-58326281	q1	q2	OK	2.15452	1.47157	-0.550013	-1.97025	0.00305	0.022626	yes
SLC1A3	chr5:36606456-36688436	q1	q2	OK	9.04563	6.16052	-0.554168	-3.7159	5e-05	0.000754582	yes
TUBB3	chr16:89988416-90002505	q1	q2	OK	134.465	91.4322	-0.556461	-5.07773	5e-05	0.000754582	yes
HAS2	chr8:122625270-122657564	q1	q2	OK	15.8686	10.7736	-0.558675	-5.83843	5e-05	0.000754582	yes
ZNF300	chr5:150273953-150284545	q1	q2	OK	1.75156	1.18864	-0.559328	-1.55988	0.00095	0.00901098	yes
ENPP2	chr8:120569316-120651106	q1	q2	OK	2.2493	1.52303	-0.562532	-1.69412	0.00225	0.0177295	yes
UBE3D	chr6:83602185-83775545	q1	q2	OK	2.15021	1.45496	-0.563493	-1.79622	0.00615	0.0385472	yes
DHODH	chr16:72042642-72059316	q1	q2	OK	8.71657	5.8934	-0.56466	-4.11272	5e-05	0.000754582	yes
CFB	chr6_ssto_hap7:3246430-3252571	q1	q2	OK	1.7513	1.18403	-0.564717	-1.90675	0.00405	0.028054	yes
C7orf55-LUC7L2	chr7:139025104-139112272	q1	q2	OK	10.9975	7.38252	-0.574985	-2.31657	5e-05	0.000754582	yes
DBC1	chr9:121928907-122131739	q1	q2	OK	3.65086	2.44385	-0.57908	-3.09435	5e-05	0.000754582	yes
RPL13AP20	chr12:13028410-13029070	q1	q2	OK	8.30138	5.55009	-0.58084	-2.47619	0.00415	0.0285665	yes
PTGER2	chr14:52781015-52795322	q1	q2	OK	1.83347	1.22231	-0.584963	-1.95871	0.0024	0.0186	yes
HIST1H1C	chr6:26055967-26056699	q1	q2	OK	386.547	256.818	-0.589897	-7.45201	5e-05	0.000754582	yes
SOX8	chr16:1031807-1036979	q1	q2	OK	1.64537	1.09286	-0.590312	-2.05319	0.0018	0.0150095	yes
KYNU	chr2:143635194-143799885	q1	q2	OK	6.46306	4.28989	-0.591275	-2.65028	5e-05	0.000754582	yes
C7orf63	chr7:89874487-89940377	q1	q2	OK	0.932708	0.619022	-0.591435	-1.5802	0.006	0.0378411	yes
WISP1	chr8:134203281-134243932	q1	q2	OK	0.850353	0.56283	-0.595362	-1.52182	0.00385	0.0270238	yes
ME3	chr11:86152149-86383678	q1	q2	OK	1.73445	1.14799	-0.595366	-1.54061	0.0058	0.036791	yes
IRF8	chr16:85932773-85956211	q1	q2	OK	5.10087	3.37446	-0.596085	-3.45174	5e-05	0.000754582	yes
TNS4	chr17:38632079-38657854	q1	q2	OK	2.51728	1.66363	-0.597532	-2.96813	5e-05	0.000754582	yes
NFKBID	chr19:36379142-36391552	q1	q2	OK	2.55592	1.6841	-0.601863	-2.05912	0.0024	0.0186	yes
SLC2A4	chr17:7185053-7191367	q1	q2	OK	1.53644	1.01085	-0.60402	-2.07204	0.0019	0.0155869	yes
FOXF2	chr6:1390068-1395832	q1	q2	OK	47.2457	31.0799	-0.604204	-9.51246	5e-05	0.000754582	yes
CYP24A1	chr20:52769987-52790516	q1	q2	OK	33.2571	21.8644	-0.605076	-8.85434	5e-05	0.000754582	yes
DYNC1I1	chr7:95401817-95727736	q1	q2	OK	5.2714	3.46322	-0.60607	-3.43538	5e-05	0.000754582	yes
ADAMTSL4	chr1:150521897-150533412	q1	q2	OK	5.40792	3.54112	-0.610869	-4.23316	5e-05	0.000754582	yes
REEP1	chr2:86441119-86565206	q1	q2	OK	1.59632	1.04324	-0.613681	-1.80242	0.00045	0.00495301	yes
CDH13	chr16:82660398-83830215	q1	q2	OK	13.1003	8.55686	-0.614442	-3.8327	5e-05	0.000754582	yes
MSX2	chr5:174151574-174157902	q1	q2	OK	5.44804	3.55671	-0.615196	-3.36429	5e-05	0.000754582	yes
CCDC19	chr1:159842153-159869906	q1	q2	OK	2.41389	1.57279	-0.61803	-2.04317	0.0023	0.0180479	yes
IL13RA2	chrX:114238537-114252207	q1	q2	OK	2.50437	1.62998	-0.619594	-1.86173	0.0086	0.049071	yes
LOC100507351	chr17:75543022-75561103	q1	q2	OK	0.978799	0.636314	-0.621274	-1.94977	0.00185	0.0153198	yes
ATP1B2	chr17:7554253-7561089	q1	q2	OK	1.23467	0.799061	-0.627753	-1.96342	0.0021	0.0168499	yes
PACSIN1	chr6:34433837-34503000	q1	q2	OK	0.980794	0.634416	-0.628521	-1.74037	0.00235	0.0183855	yes
CCL26	chr7:75398841-75419064	q1	q2	OK	24.4601	15.7988	-0.630615	-4.36214	5e-05	0.000754582	yes
FAM200A	chr7:99143922-99149757	q1	q2	OK	11.2462	7.26036	-0.631323	-5.20073	5e-05	0.000754582	yes
DARC	chr1:159173802-159176290	q1	q2	OK	2.5018	1.61322	-0.633024	-1.73141	0.0013	0.0115337	yes
HIST1H2BK	chr6:27106071-27114637	q1	q2	OK	236.225	152.319	-0.633072	-9.26418	5e-05	0.000754582	yes
ANO2	chr12:5671816-6055398	q1	q2	OK	1.35576	0.873761	-0.633789	-2.173	0.00055	0.00582028	yes
ZNF3	chr7:99647416-99679371	q1	q2	OK	26.7613	17.1522	-0.641756	-3.81374	5e-05	0.000754582	yes
CRLF1	chr19:18704034-18717660	q1	q2	OK	21.8413	13.9725	-0.644473	-6.4082	5e-05	0.000754582	yes
SEMA3A	chr7:83587658-83824217	q1	q2	OK	17.4829	11.1718	-0.646089	-9.56429	5e-05	0.000754582	yes
BDNF	chr11:27528398-27743605	q1	q2	OK	10.2602	6.55087	-0.647299	-5.74886	5e-05	0.000754582	yes
EID2B	chr19:40021629-40023494	q1	q2	OK	5.33115	3.39687	-0.650241	-3.21713	5e-05	0.000754582	yes
SLC6A17	chr1:110693131-110744823	q1	q2	OK	0.984188	0.626712	-0.651131	-2.48651	0.00015	0.00195089	yes
TDRD5	chr1:179560747-179660407	q1	q2	OK	2.63743	1.67805	-0.652346	-2.27242	0.00025	0.00303851	yes
EBF4	chr20:2673523-2740754	q1	q2	OK	2.06783	1.31555	-0.652444	-2.47633	5e-05	0.000754582	yes
GNG11	chr7:93551015-93555826	q1	q2	OK	27.628	17.5261	-0.656629	-5.65878	5e-05	0.000754582	yes
HIST1H2BD	chr6:26158348-26171576	q1	q2	OK	65.0742	41.2376	-0.658123	-3.98982	5e-05	0.000754582	yes
ZNF701	chr19:53073525-53090427	q1	q2	OK	0.982971	0.621771	-0.660766	-2.13856	0.0003	0.00353533	yes
PLEKHA6	chr1:204187978-204329057	q1	q2	OK	0.862365	0.543873	-0.665029	-2.52145	0.0001	0.00139271	yes
MYOCD	chr17:12569206-12670651	q1	q2	OK	0.943957	0.594448	-0.667171	-2.29029	0.00015	0.00195089	yes
RNASE1	chr14:21269514-21271036	q1	q2	OK	7.51646	4.72975	-0.668289	-2.01961	0.00045	0.00495301	yes
CNFN	chr19:42891170-42894444	q1	q2	OK	9.44056	5.93471	-0.669694	-2.79915	0.0045	0.0303106	yes
PDLIM1	chr10:96997324-97050905	q1	q2	OK	8.91054	5.59981	-0.670135	-4.02814	5e-05	0.000754582	yes
HIST1H2AC	chr6:26124372-26124918	q1	q2	OK	73.1665	45.9375	-0.67151	-7.95567	5e-05	0.000754582	yes
RNA45S5	chrUn_gl000220:97128-126696	q1	q2	OK	64.7413	40.2509	-0.685664	-4.52674	5e-05	0.000754582	yes
SLC12A8	chr3:124801479-124931609	q1	q2	OK	6.37655	3.92295	-0.700835	-4.68037	5e-05	0.000754582	yes
ZFP82	chr19:36882860-36909550	q1	q2	OK	1.67683	1.01317	-0.726856	-2.32828	0.00045	0.00495301	yes
SYTL2	chr11:85405264-85522178	q1	q2	OK	15.4416	9.26441	-0.737053	-6.21559	5e-05	0.000754582	yes
HIST2H2BE	chr1:149856009-149858232	q1	q2	OK	25.1021	15.0385	-0.739149	-8.45246	5e-05	0.000754582	yes
SCIN	chr7:12610202-12693228	q1	q2	OK	2.14431	1.28082	-0.743445	-2.57077	0.0001	0.00139271	yes
NLGN3	chrX:70364680-70391051	q1	q2	OK	2.12115	1.262	-0.74913	-2.41916	5e-05	0.000754582	yes
COL3A1	chr2:189839098-189877472	q1	q2	OK	25.3213	15.0051	-0.7549	-8.19909	5e-05	0.000754582	yes
PTP4A3	chr8:142432006-142441620	q1	q2	OK	11.5146	6.82024	-0.755573	-3.80064	5e-05	0.000754582	yes
GABRA2	chr4:46251580-46392056	q1	q2	OK	4.24582	2.51271	-0.756796	-3.3551	5e-05	0.000754582	yes
TNNT2	chr1:201328135-201346828	q1	q2	OK	5.69562	3.37048	-0.756899	-2.27007	5e-05	0.000754582	yes
VAT1L	chr16:77822482-78014001	q1	q2	OK	3.60542	2.1077	-0.774499	-4.25846	5e-05	0.000754582	yes
FOLR1	chr11:71900601-71907367	q1	q2	OK	8.32017	4.836	-0.7828	-2.45046	5e-05	0.000754582	yes
SLPI	chr20:43880878-43883206	q1	q2	OK	11.8117	6.86497	-0.782885	-3.70904	0.0002	0.00252153	yes
UCA1	chr19:15939756-15947131	q1	q2	OK	1.62437	0.94055	-0.788302	-2.31402	0.0011	0.0101063	yes
KIRREL2	chr19:36347809-36358048	q1	q2	OK	1.55148	0.897847	-0.789103	-2.10589	0.00025	0.00303851	yes
PCOLCE	chr7:100183955-100205798	q1	q2	OK	85.2173	49.2075	-0.792267	-8.34948	5e-05	0.000754582	yes
EFHD1	chr2:233470766-233547491	q1	q2	OK	2.57997	1.48706	-0.794893	-2.16944	0.0007	0.00708878	yes
CBLN2	chr18:70203914-70211723	q1	q2	OK	1.71251	0.984738	-0.798299	-2.66697	0.0001	0.00139271	yes
PAPL	chr19:39574944-39602128	q1	q2	OK	1.20489	0.691653	-0.800777	-2.22156	0.00085	0.0083324	yes
TCN1	chr11:59620280-59634041	q1	q2	OK	3.21203	1.84097	-0.803019	-2.78455	0.0002	0.00252153	yes
SEMA3D	chr7:84624871-84751247	q1	q2	OK	1.05948	0.605615	-0.806881	-3.0263	5e-05	0.000754582	yes
ZNF415	chr19:53611131-53636173	q1	q2	OK	2.0128	1.14942	-0.808296	-2.07533	5e-05	0.000754582	yes
LOC441601	chr11:50238998-50257633	q1	q2	OK	6.82032	3.88689	-0.811224	-3.41191	5e-05	0.000754582	yes
POLR2J2	chr7:102277194-102312176	q1	q2	OK	4.96288	2.82012	-0.815421	-3.31957	5e-05	0.000754582	yes
CCDC8	chr19:46913585-46916919	q1	q2	OK	4.91748	2.78174	-0.82193	-4.93155	5e-05	0.000754582	yes
ZNF114	chr19:48774653-48790863	q1	q2	OK	2.28961	1.29014	-0.827581	-2.77396	0.00015	0.00195089	yes
GAP43	chr3:115342150-115440334	q1	q2	OK	1.28812	0.724095	-0.831012	-1.59628	0.0052	0.0340338	yes
FBXO36	chr2:230787206-230877825	q1	q2	OK	1.87378	1.04796	-0.838375	-2.81497	5e-05	0.000754582	yes
FGF14-AS2	chr13:102104943-103054124	q1	q2	OK	4.74641	2.65266	-0.839399	-1.52744	0.00835	0.048166	yes
GNRH1	chr8:25276773-25282556	q1	q2	OK	1.39223	0.773816	-0.84734	-1.51896	0.007	0.0422856	yes
PPP1R1B	chr17:37783176-37792878	q1	q2	OK	2.08604	1.15884	-0.848086	-1.93126	0.00115	0.0104926	yes
ST8SIA1	chr12:22346324-22487648	q1	q2	OK	1.3306	0.734525	-0.857188	-4.44199	5e-05	0.000754582	yes
DKFZP686I15217	chr6:2988200-2991405	q1	q2	OK	1.40435	0.77257	-0.862161	-1.68824	0.00555	0.0356168	yes
EXOC3L2	chr19:45715878-45737469	q1	q2	OK	1.14163	0.626974	-0.864615	-1.82014	0.0083	0.0480037	yes
GPR4	chr19:46093022-46105466	q1	q2	OK	1.02619	0.561213	-0.870671	-2.23142	0.00075	0.00749715	yes
SERPINA3	chr14:95078713-95090390	q1	q2	OK	9.35847	5.09755	-0.876469	-5.14537	5e-05	0.000754582	yes
MAGEC1	chrX:140991641-140997187	q1	q2	OK	22.037	11.9817	-0.879099	-12.2159	5e-05	0.000754582	yes
FLJ35282	chr9:22646198-22824212	q1	q2	OK	4.56686	2.47742	-0.882366	-4.2385	5e-05	0.000754582	yes
ABCG1	chr21:43619798-43717354	q1	q2	OK	5.65104	3.06147	-0.884292	-4.67995	5e-05	0.000754582	yes
CST1	chr20:23728189-23731574	q1	q2	OK	10.8636	5.88163	-0.885219	-4.20071	5e-05	0.000754582	yes
LEMD1	chr1:205342379-205391214	q1	q2	OK	6.49435	3.42681	-0.922318	-2.0905	0.00035	0.00400978	yes
DHRS3	chr1:12627938-12677820	q1	q2	OK	1.32682	0.698722	-0.925186	-2.12012	0.0031	0.0229452	yes
NKD2	chr5:1009076-1038927	q1	q2	OK	1.04963	0.549465	-0.933784	-1.61256	0.0048	0.0319233	yes
CLEC7A	chr12:10269375-10282868	q1	q2	OK	4.74295	2.44305	-0.957099	-1.53127	0.0053	0.0344317	yes
MANSC4	chr12:27915598-27924209	q1	q2	OK	7.30674	3.74417	-0.964582	-4.17249	5e-05	0.000754582	yes
CFI	chr4:110661847-110723335	q1	q2	OK	1.40883	0.721431	-0.965561	-2.41702	0.0006	0.00624901	yes
LUM	chr12:91497231-91505542	q1	q2	OK	16.7056	8.52736	-0.970163	-8.40916	5e-05	0.000754582	yes
SCNN1A	chr12:6456008-6500737	q1	q2	OK	1.86571	0.950607	-0.972806	-2.26112	0.00225	0.0177295	yes
SLC16A3	chr17:80186281-80197375	q1	q2	OK	3.18205	1.57657	-1.01317	-2.99065	5e-05	0.000754582	yes
GALNT4	chr12:89813497-89920039	q1	q2	OK	2.56232	1.2322	-1.05622	-4.06456	5e-05	0.000754582	yes
RSPO3	chr6:127440047-127518184	q1	q2	OK	4.40439	2.0979	-1.06999	-4.67072	5e-05	0.000754582	yes
KRT5	chr12:52908358-52914243	q1	q2	OK	1.38879	0.65901	-1.07546	-2.70919	0.0002	0.00252153	yes
PADI3	chr1:17575592-17610727	q1	q2	OK	1.20356	0.550084	-1.12959	-3.05964	5e-05	0.000754582	yes
TNFSF10	chr3:172223297-172241297	q1	q2	OK	0.907699	0.411432	-1.14156	-1.48953	0.00395	0.0275496	yes
ZNF100	chr19:21906842-21950430	q1	q2	OK	1.12076	0.506861	-1.14482	-2.63274	0.0003	0.00353533	yes
ATP6V1G3	chr1:198492351-198510075	q1	q2	OK	2.70964	1.22003	-1.15118	-1.51479	0.00805	0.0470119	yes
ALPP	chr2:233243347-233247599	q1	q2	OK	1.50732	0.66484	-1.18091	-3.3524	5e-05	0.000754582	yes
LOC100289187	chr7:99195901-99208456	q1	q2	OK	2.86694	1.25302	-1.1941	-2.34141	0.00015	0.00195089	yes
LCP1	chr13:46700057-46756459	q1	q2	OK	9.41594	4.02853	-1.22485	-9.81241	5e-05	0.000754582	yes
CSTA	chr3:122044010-122060815	q1	q2	OK	12.8505	5.49535	-1.22554	-5.96315	5e-05	0.000754582	yes
HMGCS2	chr1:120290618-120311555	q1	q2	OK	5.87404	2.45968	-1.25588	-5.8114	5e-05	0.000754582	yes
CEBPA	chr19:33790839-33793430	q1	q2	OK	0.96188	0.398491	-1.27131	-2.67789	0.00025	0.00303851	yes
ALDH1A1	chr9:75515577-75568233	q1	q2	OK	3.36761	1.35674	-1.31158	-4.93525	5e-05	0.000754582	yes
LY6H	chr8:144239330-144242053	q1	q2	OK	1.44997	0.581578	-1.31797	-1.42005	0.00525	0.0342589	yes
BIRC7	chr20:61867275-61871854	q1	q2	OK	2.20926	0.870367	-1.34387	-2.13863	0.00025	0.00303851	yes
OLR1	chr12:10310898-10324790	q1	q2	OK	2.53284	0.946759	-1.41969	-4.01828	5e-05	0.000754582	yes
FCGRT	chr19:50015535-50029685	q1	q2	OK	9.07072	3.28687	-1.4645	-6.44087	5e-05	0.000754582	yes
KLK13	chr19:51559462-51568367	q1	q2	OK	1.961	0.665782	-1.55847	-2.93303	0.0005	0.00541735	yes
CDH6	chr5:31193761-31329253	q1	q2	OK	0.968858	0.327093	-1.56658	-5.42948	5e-05	0.000754582	yes
AGR2	chr7:16832263-16844738	q1	q2	OK	3.40999	1.1457	-1.57354	-3.85905	5e-05	0.000754582	yes
TMEM52B	chr12:10331556-10344403	q1	q2	OK	1.15379	0.38244	-1.59307	-3.55777	5e-05	0.000754582	yes
TYRP1	chr9:12693385-12710266	q1	q2	OK	2.33501	0.749639	-1.63916	-5.14754	5e-05	0.000754582	yes
OR51B5	chr11:5362112-5526882	q1	q2	OK	2.80558	0.873289	-1.68377	-2.60921	0.00245	0.0188765	yes
HBE1	chr11:5289579-5291373	q1	q2	OK	3.28278	0.91896	-1.83685	-3.61773	0.0004	0.00448511	yes
NLRP5	chr19:56511091-56573174	q1	q2	OK	0.967896	0.258174	-1.90651	-4.11905	5e-05	0.000754582	yes
CD33	chr19:51728334-51743274	q1	q2	OK	1.68824	0.39543	-2.09402	-1.88401	0.00065	0.00666959	yes
SCHIP1	chr3:158787040-159615155	q1	q2	OK	6.17733	1.31101	-2.23631	-3.33392	5e-05	0.000754582	yes

## Sheet: DEG3
BEZ regulated genes (high TRIB2) (DEG3)
gene	locus	sample_1	sample_2	status	TRIB2_value_1	BEZ+TRIB2_value_2	log2(fold_change)	test_stat	p_value	q_value	significant
MIR1204	chr8:128808207-128808274	q1	q2	OK	648.3	0	#NAME?	#NAME?	0.02285	0.0394693	yes
MIR663B	chr2:132905163-133015542	q1	q2	OK	0	8.45378	inf	#NAME?	0.0262	0.0445481	yes
MYCT1	chr6:153019029-153045715	q1	q2	OK	0.0922381	1.0928	3.56653	4.13554	0.00395	0.00803994	yes
ESM1	chr5:54273694-54281414	q1	q2	OK	2.55409	17.6916	2.79219	12.2796	5e-05	0.000137654	yes
TXNIP	chr1:145438461-145442628	q1	q2	OK	3.05997	19.6414	2.68231	17.5614	5e-05	0.000137654	yes
EVI2A	chr17:29421944-29704695	q1	q2	OK	0.159719	0.9324	2.54541	2.15759	0.01025	0.0191453	yes
LOC646329	chr7:130565750-130598069	q1	q2	OK	0.4558	2.54173	2.47934	5.36646	5e-05	0.000137654	yes
ROBO4	chr11:124754113-124767831	q1	q2	OK	0.67101	3.31356	2.30398	7.97395	5e-05	0.000137654	yes
REPS2	chrX:16964813-17171403	q1	q2	OK	0.229868	1.13339	2.30176	6.28038	5e-05	0.000137654	yes
BCL2A1	chr15:80253231-80263643	q1	q2	OK	0.28546	1.34454	2.23575	1.58651	0.0039	0.00794308	yes
FBXO32	chr8:124510126-124553493	q1	q2	OK	1.03511	4.75584	2.19992	11.7251	5e-05	0.000137654	yes
YPEL1	chr22:22020272-22090071	q1	q2	OK	2.10646	9.56375	2.18276	8.4452	5e-05	0.000137654	yes
CCL20	chr2:228678557-228682280	q1	q2	OK	1.49934	6.48679	2.11318	4.02649	5e-05	0.000137654	yes
EGR2	chr10:64571755-64578927	q1	q2	OK	1.11039	4.69383	2.0797	6.55769	5e-05	0.000137654	yes
CD22	chr19:35820071-35838264	q1	q2	OK	1.16082	4.71172	2.02111	6.42714	5e-05	0.000137654	yes
KLHL24	chr3:183353410-183402304	q1	q2	OK	2.78663	11.1381	1.99892	18.5698	5e-05	0.000137654	yes
IFFO1	chr12:6648693-6665249	q1	q2	OK	0.707899	2.81095	1.98944	5.0259	5e-05	0.000137654	yes
BIRC7	chr20:61867275-61871854	q1	q2	OK	0.863373	3.36656	1.96322	3.21159	5e-05	0.000137654	yes
FRAT1	chr10:99079021-99081672	q1	q2	OK	0.428699	1.64127	1.93678	4.341	5e-05	0.000137654	yes
SCHIP1	chr3:158787040-159615155	q1	q2	OK	1.30103	4.94452	1.92618	2.00816	0.0005	0.00119414	yes
TIAF1	chr17:27400527-27507407	q1	q2	OK	0.37396	1.37533	1.87882	1.89943	0.0079	0.0151318	yes
TRIML2	chr4:189012426-189026408	q1	q2	OK	22.3193	81.9693	1.87679	22.237	5e-05	0.000137654	yes
ARSG	chr17:66255322-66417000	q1	q2	OK	0.3833	1.39994	1.86883	3.18366	0.0001	0.000265155	yes
TBC1D10C	chr11:67171383-67177561	q1	q2	OK	1.35442	4.93362	1.86497	4.85343	5e-05	0.000137654	yes
C17orf103	chr17:21142183-21156578	q1	q2	OK	2.35443	8.56865	1.86369	12.9928	5e-05	0.000137654	yes
DOK7	chr4:3465032-3496209	q1	q2	OK	0.429832	1.53598	1.83731	3.27435	5e-05	0.000137654	yes
ARL14	chr3:160394947-160396235	q1	q2	OK	0.81133	2.83153	1.80322	4.0347	5e-05	0.000137654	yes
RENBP	chrX:153200721-153210232	q1	q2	OK	1.52444	5.29988	1.79768	5.79975	5e-05	0.000137654	yes
EPB41L4A-AS1	chr5:111496222-111498198	q1	q2	OK	9.01855	31.2581	1.79326	12.249	5e-05	0.000137654	yes
ACRBP	chr12:6747241-6756580	q1	q2	OK	0.422138	1.46229	1.79244	3.27155	0.00045	0.00108357	yes
CHI3L1	chr1:203148058-203155922	q1	q2	OK	3.12563	10.1689	1.70194	8.59465	5e-05	0.000137654	yes
MIR221	chrX:45605584-45605694	q1	q2	OK	107.993	347.606	1.68652	62.8085	0.0201	0.0351576	yes
GALNT4	chr12:89813497-89920039	q1	q2	OK	1.22228	3.8251	1.64592	5.2605	5e-05	0.000137654	yes
LOC100507564	chr1:53692563-53793821	q1	q2	OK	0.481884	1.49448	1.63288	1.68696	0.0221	0.0383247	yes
CREBRF	chr5:172483354-172566291	q1	q2	OK	1.85153	5.73201	1.63033	11.2214	5e-05	0.000137654	yes
NR4A2	chr2:157180943-157189287	q1	q2	OK	0.812339	2.50666	1.62561	5.6502	5e-05	0.000137654	yes
LYRM9	chr17:26205339-26220409	q1	q2	OK	1.41233	4.33977	1.61954	5.01154	5e-05	0.000137654	yes
TRIB1	chr8:126442562-126450644	q1	q2	OK	10.8343	33.1134	1.61181	20.6771	5e-05	0.000137654	yes
MYO15B	chr17:73584138-73663269	q1	q2	OK	1.10706	3.37666	1.60886	5.02902	5e-05	0.000137654	yes
LOC100133445	chr1:2487207-2495267	q1	q2	OK	1.09553	3.27958	1.58189	2.00568	0.0013	0.00289361	yes
C21orf7	chr21:30452872-30548202	q1	q2	OK	1.95482	5.83183	1.57691	6.52866	5e-05	0.000137654	yes
GOLT1A	chr1:204167287-204183220	q1	q2	OK	0.859157	2.55711	1.57352	2.75772	0.0038	0.00776104	yes
ADCK3	chr1:227127937-227175246	q1	q2	OK	4.0398	11.9682	1.56685	11.0661	5e-05	0.000137654	yes
RDH5	chr12:56109817-56118526	q1	q2	OK	2.60614	7.65186	1.55389	2.95539	5e-05	0.000137654	yes
PLA2G4C	chr19:48551099-48614109	q1	q2	OK	0.552613	1.61115	1.54375	3.15238	5e-05	0.000137654	yes
CTGF	chr6:132269316-132272518	q1	q2	OK	237.103	691.062	1.5433	11.906	5e-05	0.000137654	yes
ABTB1	chr3:127391780-127399769	q1	q2	OK	12.1816	35.4275	1.54017	13.9306	5e-05	0.000137654	yes
PIM1	chr6:37137921-37143204	q1	q2	OK	22.2452	64.1398	1.52772	23.7089	5e-05	0.000137654	yes
SOX8	chr16:1031807-1036979	q1	q2	OK	1.08388	3.12177	1.52616	5.57401	5e-05	0.000137654	yes
LINC00565	chr13:114629486-114631964	q1	q2	OK	0.765566	2.18841	1.51529	4.25492	5e-05	0.000137654	yes
LOC284080	chr17:48127712-48133103	q1	q2	OK	0.657518	1.8714	1.50901	4.00553	5e-05	0.000137654	yes
EGR1	chr5:137801180-137805004	q1	q2	OK	49.2	139.321	1.50169	14.9976	5e-05	0.000137654	yes
RHEBL1	chr12:49458467-49463775	q1	q2	OK	4.69067	13.0218	1.47306	7.47214	5e-05	0.000137654	yes
ZNF610	chr19:52839497-52870376	q1	q2	OK	0.470192	1.30433	1.47199	2.27167	5e-05	0.000137654	yes
LINC00520	chr14:56247852-56263392	q1	q2	OK	0.469901	1.30018	1.46828	2.31093	0.0001	0.000265155	yes
ADAMTS16	chr5:5140442-5320412	q1	q2	OK	3.63813	10.0292	1.46294	12.3789	5e-05	0.000137654	yes
LOC100270804	chr20:18768614-18776709	q1	q2	OK	0.344727	0.943501	1.45257	1.86403	0.0074	0.0142676	yes
LOC100505783	chr20:42839599-42854667	q1	q2	OK	3.67549	9.89217	1.42835	5.7129	5e-05	0.000137654	yes
LETMD1	chr12:51442081-51454207	q1	q2	OK	17.5696	46.9844	1.4191	13.9044	5e-05	0.000137654	yes
GPR137B	chr1:236305831-236372209	q1	q2	OK	10.8001	28.824	1.41623	13.5455	5e-05	0.000137654	yes
TAF4B	chr18:23806408-23971650	q1	q2	OK	0.459062	1.2246	1.41555	4.10554	5e-05	0.000137654	yes
KLHL26	chr19:18747837-18781302	q1	q2	OK	0.445271	1.18438	1.41138	3.31742	5e-05	0.000137654	yes
CARD16	chr11:104912052-104916051	q1	q2	OK	3.67556	9.67836	1.3968	3.64889	5e-05	0.000137654	yes
MT2A	chr16:56642477-56643409	q1	q2	OK	1043.86	2747.44	1.39616	22.7994	5e-05	0.000137654	yes
JUNB	chr19:12902309-12904125	q1	q2	OK	39.7569	104.611	1.39576	23.7947	5e-05	0.000137654	yes
CACNG6	chr19:54495541-54515920	q1	q2	OK	1.64761	4.32619	1.39272	4.11268	5e-05	0.000137654	yes
ABCA3	chr16:2325878-2390747	q1	q2	OK	0.703132	1.84046	1.3882	5.95456	5e-05	0.000137654	yes
HTR1D	chr1:23518387-23521222	q1	q2	OK	5.65188	14.724	1.38137	11.1933	5e-05	0.000137654	yes
LOC100130700	chr16:34739458-34740840	q1	q2	OK	1.2262	3.1895	1.37914	1.51114	0.0065	0.0126866	yes
UBALD2	chr17:74261285-74267379	q1	q2	OK	41.4866	107.885	1.37878	22.8681	5e-05	0.000137654	yes
ABLIM2	chr4:7967036-8160559	q1	q2	OK	0.496352	1.28637	1.37386	2.60168	5e-05	0.000137654	yes
TMEM156	chr4:38968440-39034041	q1	q2	OK	0.73363	1.89602	1.36985	3.25653	0.0001	0.000265155	yes
ISG20	chr15:89182038-89198879	q1	q2	OK	3.26092	8.39028	1.36344	5.21927	5e-05	0.000137654	yes
YPEL4	chr11:57412559-57417417	q1	q2	OK	1.08125	2.7752	1.3599	3.79285	5e-05	0.000137654	yes
CATSPER1	chr11:65784222-65793988	q1	q2	OK	3.82241	9.79842	1.35806	8.71444	5e-05	0.000137654	yes
ZNF581	chr19:56154985-56156989	q1	q2	OK	14.4745	36.7565	1.34448	12.0853	5e-05	0.000137654	yes
LOC400752	chr1:45769581-45771291	q1	q2	OK	0.691729	1.75527	1.34341	2.98143	0.00025	0.000628679	yes
WBSCR27	chr7:73248920-73256855	q1	q2	OK	2.8306	7.16877	1.34062	4.75823	5e-05	0.000137654	yes
SLITRK6	chr13:86366921-86373483	q1	q2	OK	3.27068	8.27679	1.33948	9.87442	5e-05	0.000137654	yes
NAT16	chr7:100813773-100823557	q1	q2	OK	2.28944	5.77707	1.33535	6.8636	5e-05	0.000137654	yes
PDK4	chr7:95212808-95225925	q1	q2	OK	0.850055	2.13906	1.33135	4.71705	5e-05	0.000137654	yes
ZNF32-AS2	chr10:44124264-44170147	q1	q2	OK	1.13014	2.84344	1.33114	1.7577	0.0031	0.00643323	yes
CALCOCO1	chr12:54104901-54121307	q1	q2	OK	17.6512	44.2556	1.32609	17.8484	5e-05	0.000137654	yes
C14orf28	chr14:45366506-45376460	q1	q2	OK	1.07882	2.70107	1.32408	4.67068	5e-05	0.000137654	yes
ZSWIM4	chr19:13906273-13943044	q1	q2	OK	3.69024	9.23012	1.32264	10.5106	5e-05	0.000137654	yes
PIFO	chr1:111889194-111895639	q1	q2	OK	0.621816	1.55465	1.32203	3.21788	5e-05	0.000137654	yes
KCNH8	chr3:19190016-19577135	q1	q2	OK	0.484479	1.20869	1.31894	3.86139	5e-05	0.000137654	yes
ANO1	chr11:69924407-70035652	q1	q2	OK	0.663367	1.648	1.31284	4.16024	5e-05	0.000137654	yes
LOC100506599	chr9:138354564-138364095	q1	q2	OK	0.478197	1.18548	1.30979	3.06852	0.00015	0.000387655	yes
ARRDC4	chr15:98503932-98517068	q1	q2	OK	1.38718	3.42224	1.30278	6.06185	5e-05	0.000137654	yes
DYSF	chr2:71680752-71913893	q1	q2	OK	0.448269	1.10522	1.3019	3.40755	5e-05	0.000137654	yes
RPS6KA5	chr14:91337166-91526993	q1	q2	OK	1.04416	2.56721	1.29786	4.40958	5e-05	0.000137654	yes
TBX3	chr12:115108058-115121969	q1	q2	OK	15.7296	38.616	1.29572	20.5073	5e-05	0.000137654	yes
EGFR	chr7:55086724-55275031	q1	q2	OK	3.69324	9.01178	1.28693	10.5715	5e-05	0.000137654	yes
KCTD16	chr5:143550436-143856944	q1	q2	OK	0.431033	1.04311	1.27502	3.73202	5e-05	0.000137654	yes
KCNF1	chr2:11052062-11054351	q1	q2	OK	1.45217	3.51341	1.27466	4.64607	5e-05	0.000137654	yes
MEGF6	chr1:3404505-3528059	q1	q2	OK	0.913581	2.20394	1.27048	6.26214	5e-05	0.000137654	yes
MAFF	chr22:38597938-38612517	q1	q2	OK	13.7329	33.0905	1.26878	12.93	5e-05	0.000137654	yes
FLJ43663	chr7:130628918-130793562	q1	q2	OK	0.622816	1.50062	1.26868	2.75275	5e-05	0.000137654	yes
LINC00467	chr1:211556096-211605877	q1	q2	OK	4.17052	9.99668	1.26122	5.00842	5e-05	0.000137654	yes
SIGLEC15	chr18:43405544-43422521	q1	q2	OK	0.480356	1.1503	1.25984	2.16701	0.01125	0.0207976	yes
PPP1R15A	chr19:49375648-49379319	q1	q2	OK	16.2444	38.8627	1.25845	15.7816	5e-05	0.000137654	yes
BEX2	chrX:102564273-102565974	q1	q2	OK	11.9566	28.3943	1.24779	6.56145	5e-05	0.000137654	yes
LOC648987	chr5:43014830-43018913	q1	q2	OK	0.438711	1.04067	1.24617	1.99887	0.0013	0.00289361	yes
VMAC	chr19:5904851-5910263	q1	q2	OK	0.831183	1.96895	1.24419	2.97951	0.00025	0.000628679	yes
THNSL2	chr2:88469813-88486156	q1	q2	OK	3.36954	7.96079	1.24036	5.38926	5e-05	0.000137654	yes
TRHDE-AS1	chr12:72647286-73059422	q1	q2	OK	0.477521	1.12572	1.23721	2.3978	0.00045	0.00108357	yes
GAS5	chr1:173832385-173837125	q1	q2	OK	38.0462	89.5314	1.23464	13.7186	5e-05	0.000137654	yes
TRAF1	chr9:123664670-123691451	q1	q2	OK	0.730024	1.71536	1.2325	3.7478	5e-05	0.000137654	yes
GLRX	chr5:95149552-95158577	q1	q2	OK	53.602	125.427	1.22649	15.7544	5e-05	0.000137654	yes
ELTD1	chr1:79355448-79472495	q1	q2	OK	2.2213	5.19003	1.22434	6.84992	5e-05	0.000137654	yes
LOC100131564	chr1:93775665-93811368	q1	q2	OK	0.964194	2.25261	1.2242	4.76186	5e-05	0.000137654	yes
SMIM14	chr4:39529458-39640481	q1	q2	OK	11.1924	25.924	1.21176	8.69946	5e-05	0.000137654	yes
MMP10	chr11:102641232-102651359	q1	q2	OK	0.523357	1.20726	1.20587	2.36262	0.0036	0.00739157	yes
LOC100130992	chr10:22541000-22547477	q1	q2	OK	0.850008	1.94818	1.19658	5.44268	5e-05	0.000137654	yes
NUDT17	chr1:145575987-145589435	q1	q2	OK	1.48486	3.39821	1.19445	2.10022	0.00115	0.00258553	yes
ARHGEF28	chr5:72921982-73237818	q1	q2	OK	2.39522	5.47148	1.19177	8.21284	5e-05	0.000137654	yes
UNC5B-AS1	chr10:72972291-73062635	q1	q2	OK	8.20903	18.7504	1.19164	3.7563	5e-05	0.000137654	yes
CREB3L4	chr1:153931574-153950451	q1	q2	OK	7.14118	16.3092	1.19145	2.58606	0.0001	0.000265155	yes
HBP1	chr7:106809405-107218968	q1	q2	OK	25.9615	59.2797	1.19116	11.3603	5e-05	0.000137654	yes
TRAPPC6A	chr19:45666185-45681501	q1	q2	OK	8.97473	20.4606	1.18891	4.43153	5e-05	0.000137654	yes
AMIGO2	chr12:47469489-47473734	q1	q2	OK	180.189	410.786	1.18888	8.36561	5e-05	0.000137654	yes
ETV1	chr7:13930855-14031050	q1	q2	OK	1.46177	3.33174	1.18856	6.12523	5e-05	0.000137654	yes
SNHG5	chr6:86386724-86388451	q1	q2	OK	25.7346	58.3047	1.1799	6.98035	5e-05	0.000137654	yes
EXOC3L2	chr19:45715878-45737469	q1	q2	OK	0.621788	1.40743	1.17856	2.43583	0.00115	0.00258553	yes
ZNF277	chr7:111846642-111983989	q1	q2	OK	4.65868	10.5128	1.17415	8.24811	5e-05	0.000137654	yes
PBXIP1	chr1:154916558-154928567	q1	q2	OK	17.9756	40.5526	1.17375	17.2671	5e-05	0.000137654	yes
EMP1	chr12:13349601-13369708	q1	q2	OK	169.504	381.871	1.17177	8.93196	5e-05	0.000137654	yes
KIAA1107	chr1:92632608-92650280	q1	q2	OK	0.773454	1.7413	1.17077	4.25842	5e-05	0.000137654	yes
PIK3IP1	chr22:31677578-31688520	q1	q2	OK	3.68743	8.28951	1.16867	6.27043	5e-05	0.000137654	yes
ART5	chr11:3659735-3663546	q1	q2	OK	0.782014	1.75114	1.16302	1.7786	0.00365	0.00748256	yes
JMY	chr5:78531924-78623038	q1	q2	OK	2.56083	5.73341	1.16278	10.7349	5e-05	0.000137654	yes
ASGR1	chr17:7076750-7082883	q1	q2	OK	2.62083	5.86463	1.16201	3.28687	5e-05	0.000137654	yes
LOC100289361	chr3:142719686-142720309	q1	q2	OK	1.67554	3.7493	1.162	2.57987	0.0121	0.0222191	yes
SERPINE1	chr7:100770369-100782547	q1	q2	OK	152.254	340.458	1.161	8.21063	5e-05	0.000137654	yes
TMEM200A	chr6:130687425-130764210	q1	q2	OK	4.29282	9.58111	1.15827	7.43806	5e-05	0.000137654	yes
LTB	chr6_ssto_hap7:2879136-2881003	q1	q2	OK	1.48091	3.30477	1.15806	2.05889	0.00105	0.00237777	yes
IL18	chr11:112013973-112034840	q1	q2	OK	156.857	349.725	1.15677	13.7593	5e-05	0.000137654	yes
FLJ20021	chr4:102268933-102270040	q1	q2	OK	15.3637	34.0856	1.14964	8.86769	5e-05	0.000137654	yes
ZNF844	chr19:12175545-12188626	q1	q2	OK	1.56922	3.48055	1.14927	4.77697	5e-05	0.000137654	yes
MYH16	chr7:98870923-98895594	q1	q2	OK	0.749012	1.65288	1.14192	2.91344	5e-05	0.000137654	yes
HBEGF	chr5:139712427-139726188	q1	q2	OK	9.66647	21.3217	1.14126	10.7559	5e-05	0.000137654	yes
HDAC5	chr17:42154120-42201014	q1	q2	OK	9.12219	20.0882	1.1389	14.6672	5e-05	0.000137654	yes
MRPL45P2	chr17:45527592-45569986	q1	q2	OK	0.604147	1.32915	1.13753	2.14614	0.0102	0.0190762	yes
WDR45	chrX:48932091-48958059	q1	q2	OK	23.6275	51.77	1.13165	12.316	5e-05	0.000137654	yes
LOC100130581	chr17:41447212-41466266	q1	q2	OK	0.651449	1.42528	1.12953	2.75255	5e-05	0.000137654	yes
FAM47E	chr4:77135192-77232283	q1	q2	OK	0.49353	1.07879	1.1282	1.52745	0.0258	0.0439703	yes
MAGI2	chr7:77646373-79100524	q1	q2	OK	0.570026	1.24392	1.1258	3.94553	5e-05	0.000137654	yes
POLD4	chr11:67085309-67159158	q1	q2	OK	20.1441	43.8638	1.12268	11.5208	5e-05	0.000137654	yes
CD163L1	chr12:7507556-7596749	q1	q2	OK	1.26653	2.75721	1.12233	5.18785	5e-05	0.000137654	yes
LOC100505865	chr16:66442426-66444803	q1	q2	OK	4.83046	10.5147	1.12218	5.07069	5e-05	0.000137654	yes
BRI3	chr7:97910978-98030427	q1	q2	OK	91.3824	198.671	1.12039	10.0564	5e-05	0.000137654	yes
CYS1	chr2:10196925-10220538	q1	q2	OK	9.1888	19.9598	1.11915	10.8867	5e-05	0.000137654	yes
CCNG2	chr4:78078356-78091213	q1	q2	OK	14.643	31.7811	1.11796	18.6699	5e-05	0.000137654	yes
TUBA3E	chr2:130949317-130956034	q1	q2	OK	1.69181	3.6631	1.1145	3.65724	5e-05	0.000137654	yes
RILP	chr17:1549444-1553392	q1	q2	OK	0.716524	1.54654	1.10995	2.50175	0.0003	0.000743193	yes
LOC282997	chr10:112628647-112630662	q1	q2	OK	1.36818	2.95136	1.10912	3.64343	5e-05	0.000137654	yes
SCG5	chr15:32933869-32989298	q1	q2	OK	3.84147	8.26321	1.10505	4.13135	5e-05	0.000137654	yes
PKD1L2	chr16:81134483-81253975	q1	q2	OK	0.43449	0.932361	1.10157	2.5292	0.0001	0.000265155	yes
CAMLG	chr5:134074169-134087850	q1	q2	OK	9.33254	20.008	1.10023	9.92039	5e-05	0.000137654	yes
ANKRD1	chr10:92671856-92681032	q1	q2	OK	122.529	262.46	1.09897	10.265	5e-05	0.000137654	yes
SH3GL3	chr15:84116090-84287493	q1	q2	OK	1.4027	3.00356	1.09847	2.81718	5e-05	0.000137654	yes
NBR1	chr17:41322497-41363707	q1	q2	OK	25.4488	54.4823	1.09819	12.7409	5e-05	0.000137654	yes
CCDC17	chr1:46085715-46089731	q1	q2	OK	0.600683	1.28504	1.09714	2.04793	0.0009	0.00206402	yes
IGF2BP3	chr7:23349827-23509995	q1	q2	OK	4.16262	8.90172	1.09659	8.81091	5e-05	0.000137654	yes
NLRP3	chr1:247579457-247612406	q1	q2	OK	0.646984	1.38238	1.09536	2.97898	5e-05	0.000137654	yes
ADPRM	chr17:10600926-10614875	q1	q2	OK	3.03831	6.48024	1.09278	4.72976	5e-05	0.000137654	yes
DENND6B	chr22:50750391-50765489	q1	q2	OK	1.8026	3.83933	1.09078	4.13969	5e-05	0.000137654	yes
STARD13	chr13:33677271-34250932	q1	q2	OK	4.4831	9.53798	1.08919	9.59798	5e-05	0.000137654	yes
YPEL2	chr17:57409052-57479095	q1	q2	OK	6.88536	14.6461	1.08891	11.9885	5e-05	0.000137654	yes
TMEM9B-AS1	chr11:8986221-8997830	q1	q2	OK	1.0359	2.19966	1.08639	2.37036	0.004	0.0081329	yes
COL22A1	chr8:139600477-139926236	q1	q2	OK	6.20784	13.1751	1.08565	13.0984	5e-05	0.000137654	yes
GALNT9	chr12:132680916-132905905	q1	q2	OK	0.885768	1.8776	1.08389	2.68418	0.00015	0.000387655	yes
PTPRE	chr10:129705324-129884164	q1	q2	OK	2.86859	6.06507	1.08018	7.54605	5e-05	0.000137654	yes
LOR	chr1:153232178-153234600	q1	q2	OK	1.28324	2.71037	1.07869	2.78074	0.00065	0.00152552	yes
PDCD4	chr10:112631552-112679124	q1	q2	OK	10.1939	21.4938	1.07622	10.5685	5e-05	0.000137654	yes
C5orf4	chr5:154198051-154230213	q1	q2	OK	0.989427	2.08389	1.07461	3.59311	5e-05	0.000137654	yes
HOXD9	chr2:176987412-176989645	q1	q2	OK	3.75517	7.90538	1.07396	5.67502	5e-05	0.000137654	yes
PTGS2	chr1:186640943-186649559	q1	q2	OK	0.799037	1.6786	1.07093	3.91975	5e-05	0.000137654	yes
FGF5	chr4:81187741-81212171	q1	q2	OK	1.65015	3.46553	1.07048	5.67348	5e-05	0.000137654	yes
SORBS2	chr4:186506597-186877870	q1	q2	OK	0.687209	1.44214	1.06939	2.64692	5e-05	0.000137654	yes
SIM2	chr21:38071990-38122510	q1	q2	OK	0.959202	1.99911	1.05945	2.77673	5e-05	0.000137654	yes
RPL13AP20	chr12:13028410-13029070	q1	q2	OK	5.50564	11.4716	1.05909	4.57332	5e-05	0.000137654	yes
CTSF	chr11:66330934-66336047	q1	q2	OK	9.05489	18.8487	1.0577	8.89985	5e-05	0.000137654	yes
LOC100287314	chr12:30948614-30955645	q1	q2	OK	8.25445	17.1424	1.05433	8.31966	5e-05	0.000137654	yes
CYR61	chr1:86046443-86049648	q1	q2	OK	166.124	344.891	1.05387	9.29584	5e-05	0.000137654	yes
ANKRD37	chr4:186317839-186347139	q1	q2	OK	3.12317	6.48271	1.05358	1.59535	0.00915	0.0173019	yes
FAM175A	chr4:84377117-84406290	q1	q2	OK	6.35074	13.1574	1.05088	7.33786	5e-05	0.000137654	yes
RIBC1	chrX:53449804-53458063	q1	q2	OK	2.01865	4.1808	1.05039	2.27949	0.0003	0.000743193	yes
RGS7	chr1:240938816-241520478	q1	q2	OK	0.574905	1.18608	1.0448	2.19041	0.0005	0.00119414	yes
MKRN9P	chr12:88176662-88178488	q1	q2	OK	2.72025	5.61103	1.04453	4.65657	5e-05	0.000137654	yes
VGLL3	chr3:86987122-87040257	q1	q2	OK	1.94329	4.00821	1.04446	8.86232	5e-05	0.000137654	yes
ISYNA1	chr19:18530145-18549111	q1	q2	OK	0.973487	2.0049	1.0423	1.82176	0.0004	0.000972971	yes
ITGB3	chr17:45331207-45390077	q1	q2	OK	7.65398	15.7538	1.04142	12.2713	5e-05	0.000137654	yes
DKFZP686I15217	chr6:2988200-2991405	q1	q2	OK	0.766346	1.57508	1.03936	1.99163	0.00235	0.00498532	yes
KANK3	chr19:8387467-8408146	q1	q2	OK	2.23687	4.59445	1.03841	5.02485	5e-05	0.000137654	yes
ACVR2B-AS1	chr3:38492517-38534633	q1	q2	OK	0.719314	1.47708	1.03805	2.38349	0.0001	0.000265155	yes
PLEKHN1	chr1:901876-910484	q1	q2	OK	1.34752	2.76641	1.0377	3.17429	5e-05	0.000137654	yes
NNMT	chr11:114166534-114183238	q1	q2	OK	157.785	323.664	1.03654	9.98378	5e-05	0.000137654	yes
LOC100129794	chr14:37147125-37642998	q1	q2	OK	0.532298	1.09166	1.03622	1.60269	0.0128	0.0233772	yes
FAM218A	chr4:165875597-165898818	q1	q2	OK	0.812019	1.66275	1.03398	2.44273	0.00045	0.00108357	yes
ANKRD7	chr7:117864711-117882784	q1	q2	OK	0.539405	1.10425	1.03363	1.72368	0.02915	0.0491512	yes
LINC00174	chr7:65841030-65865395	q1	q2	OK	1.03207	2.11129	1.03259	4.22055	5e-05	0.000137654	yes
TBC1D3P1-DHX40P1	chr17:58053384-58096336	q1	q2	OK	1.28349	2.62478	1.03213	2.53232	0.00045	0.00108357	yes
ACSM3	chr16:20775311-20860990	q1	q2	OK	0.786784	1.60871	1.03186	1.57019	0.0284	0.0479665	yes
PCDH1	chr5:141232672-141257944	q1	q2	OK	0.882373	1.80161	1.02982	3.43544	5e-05	0.000137654	yes
MIR100HG	chr11:121959810-122073770	q1	q2	OK	1.60844	3.28391	1.02975	4.41408	5e-05	0.000137654	yes
DNMBP	chr10:101635333-101769676	q1	q2	OK	11.6661	23.8168	1.02966	15.8456	5e-05	0.000137654	yes
INHBA	chr7:41728600-41818976	q1	q2	OK	29.6728	60.5556	1.02912	14.9362	5e-05	0.000137654	yes
RNF44	chr5:175953699-175964421	q1	q2	OK	13.5698	27.6399	1.02635	14.6852	5e-05	0.000137654	yes
LBX2	chr2:74724643-74734821	q1	q2	OK	3.7655	7.65851	1.02422	3.66259	5e-05	0.000137654	yes
HSD17B14	chr19:49316273-49339934	q1	q2	OK	4.82754	9.81551	1.02377	5.09349	5e-05	0.000137654	yes
H6PD	chr1:9294862-9331394	q1	q2	OK	6.95431	14.1376	1.02356	15.2548	5e-05	0.000137654	yes
MNT	chr17:2287353-2304258	q1	q2	OK	5.9464	12.0696	1.02129	10.4845	5e-05	0.000137654	yes
TYMP	chr22:50946644-50968514	q1	q2	OK	1.62694	3.30122	1.02084	2.06442	0.00055	0.00130432	yes
NOXA1	chr9:140317846-140335901	q1	q2	OK	3.09136	6.27128	1.02052	4.13209	5e-05	0.000137654	yes
MST1	chr3:49721379-49726196	q1	q2	OK	1.11942	2.26749	1.01835	3.19784	5e-05	0.000137654	yes
MXD1	chr2:70142172-70170076	q1	q2	OK	0.50321	1.01897	1.01788	3.06151	5e-05	0.000137654	yes
SPATA12	chr3:56761445-57113336	q1	q2	OK	1.36667	2.76737	1.01785	2.53547	0.0002	0.000508975	yes
ZG16B	chr16:2880172-2882285	q1	q2	OK	1.41884	2.87166	1.01717	2.37209	0.0067	0.0130402	yes
CASP1	chr11:104896236-104905884	q1	q2	OK	2.86758	5.79801	1.01572	2.39248	5e-05	0.000137654	yes
BEX1	chrX:102317580-102319168	q1	q2	OK	25.9655	52.3213	1.0108	10.2078	5e-05	0.000137654	yes
DLGAP1-AS1	chr18:3496029-4455266	q1	q2	OK	16.6198	33.4739	1.01014	6.5117	5e-05	0.000137654	yes
DUSP5	chr10:112257624-112271302	q1	q2	OK	6.06019	12.2049	1.01003	7.74379	5e-05	0.000137654	yes
SYF2	chr1:25548766-25559013	q1	q2	OK	25.5941	51.432	1.00685	11.7717	5e-05	0.000137654	yes
RELB	chr19:45504706-45541456	q1	q2	OK	8.0578	16.1854	1.00624	8.39238	5e-05	0.000137654	yes
SP140	chr2:231090444-231177930	q1	q2	OK	2.38006	4.77702	1.00512	1.86233	0.0041	0.00831823	yes
LOC100131096	chr17:76000317-76107880	q1	q2	OK	2.71962	5.45138	1.00321	3.88853	5e-05	0.000137654	yes
NOS1	chr12:117645946-117799607	q1	q2	OK	0.983791	1.97113	1.0026	5.94723	5e-05	0.000137654	yes
SLC6A15	chr12:85253266-85306608	q1	q2	OK	1.95086	3.90114	0.999789	5.30246	5e-05	0.000137654	yes
SLC24A1	chr15:65914269-65948598	q1	q2	OK	2.61091	5.20519	0.9954	7.00657	5e-05	0.000137654	yes
ZMIZ1-AS1	chr10:80703082-80827205	q1	q2	OK	1.49435	2.97847	0.995051	3.05003	5e-05	0.000137654	yes
RASGRF1	chr15:79252288-79383215	q1	q2	OK	7.75872	15.4384	0.992637	11.0095	5e-05	0.000137654	yes
SHC2	chr19:416582-460996	q1	q2	OK	7.02289	13.9638	0.991558	8.04092	5e-05	0.000137654	yes
BEX4	chrX:102470019-102472128	q1	q2	OK	28.1573	55.9545	0.990744	10.0983	5e-05	0.000137654	yes
CTHRC1	chr8:104383742-104395232	q1	q2	OK	3.34755	6.64863	0.989953	3.34246	5e-05	0.000137654	yes
DDIT3	chr12:57881735-57914300	q1	q2	OK	11.6046	23.0423	0.98959	2.08566	0.00485	0.00970664	yes
LAMA4	chr6:112429133-112575917	q1	q2	OK	5.60811	11.1301	0.988885	2.92538	5e-05	0.000137654	yes
LOC201651	chr3:151347319-151546276	q1	q2	OK	1.46636	2.90957	0.98857	2.25355	0.0008	0.00185114	yes
PRX	chr19:40899670-40919271	q1	q2	OK	2.47594	4.90451	0.986133	6.22556	5e-05	0.000137654	yes
BACH2	chr6:90636246-91006627	q1	q2	OK	1.44394	2.85751	0.984748	6.50475	5e-05	0.000137654	yes
SPEF2	chr5:35617988-35814713	q1	q2	OK	0.974519	1.92792	0.984286	2.97386	5e-05	0.000137654	yes
FMO4	chr1:171283485-171311223	q1	q2	OK	0.688336	1.35922	0.98159	1.90667	0.0084	0.0159917	yes
ALS2CL	chr3:46710484-46735194	q1	q2	OK	2.06533	4.07727	0.981233	4.54471	5e-05	0.000137654	yes
POLR1D	chr13:28194879-28241559	q1	q2	OK	63.9934	126.321	0.981094	11.3367	5e-05	0.000137654	yes
MDGA1	chr6:37600283-37665766	q1	q2	OK	0.510333	1.00621	0.979424	3.92696	5e-05	0.000137654	yes
LOC728431	chr1:37920479-37940044	q1	q2	OK	5.73151	11.3006	0.979411	5.62506	5e-05	0.000137654	yes
NOA1	chr4:57829515-57843826	q1	q2	OK	21.4614	42.3095	0.979238	13.3765	5e-05	0.000137654	yes
SPRY2	chr13:80910111-80915086	q1	q2	OK	6.57308	12.9464	0.977915	7.15345	5e-05	0.000137654	yes
PLK1S1	chr20:21106623-21227258	q1	q2	OK	4.76257	9.37586	0.977212	5.08085	5e-05	0.000137654	yes
ALS2CR8	chr2:203776977-203851060	q1	q2	OK	0.519739	1.01997	0.972661	2.78086	5e-05	0.000137654	yes
HS1BP3	chr2:20817563-20850864	q1	q2	OK	14.8136	29.0008	0.969171	11.2601	5e-05	0.000137654	yes
PEX11G	chr19:7541755-7553924	q1	q2	OK	0.979667	1.91769	0.969007	1.52975	0.0093	0.0175502	yes
CYP4V2	chr4:187112673-187134617	q1	q2	OK	0.766113	1.49836	0.967752	3.48425	5e-05	0.000137654	yes
HIATL2	chr9:99708326-99775862	q1	q2	OK	1.31633	2.57331	0.967098	1.95135	0.0213	0.037035	yes
WNT6	chr2:219724545-219738954	q1	q2	OK	2.34449	4.57989	0.966038	3.83542	5e-05	0.000137654	yes
GPNMB	chr7:23286315-23314729	q1	q2	OK	19.6961	38.4636	0.965579	12.5066	5e-05	0.000137654	yes
MLPH	chr2:238395877-238463961	q1	q2	OK	2.74798	5.36158	0.964285	5.37277	5e-05	0.000137654	yes
WNT5B	chr12:1726221-1756378	q1	q2	OK	3.40888	6.64856	0.963743	4.61057	5e-05	0.000137654	yes
HSF4	chr16:67193890-67203848	q1	q2	OK	3.49361	6.8113	0.963209	4.24904	5e-05	0.000137654	yes
ZFP36L1	chr14:69254371-69262960	q1	q2	OK	122.397	238.3	0.961216	7.72107	5e-05	0.000137654	yes
LMF1	chr16:903634-1031318	q1	q2	OK	3.85188	7.48843	0.9591	4.36341	5e-05	0.000137654	yes
EDN1	chr6:12290528-12297427	q1	q2	OK	21.0016	40.829	0.959094	11.1508	5e-05	0.000137654	yes
BCAS3	chr17:58755171-59470199	q1	q2	OK	5.72248	11.123	0.958835	7.7803	5e-05	0.000137654	yes
KDSR	chr18:60994970-61034506	q1	q2	OK	6.63062	12.8739	0.957236	10.6555	5e-05	0.000137654	yes
DUSP1	chr5:172195092-172198203	q1	q2	OK	19.8237	38.465	0.956319	11.9266	5e-05	0.000137654	yes
LOC619207	chr10:135267431-135281953	q1	q2	OK	0.759832	1.47276	0.954774	3.49464	5e-05	0.000137654	yes
GLTSCR2	chr19:48248792-48260323	q1	q2	OK	68.8442	133.413	0.954491	18.5399	5e-05	0.000137654	yes
ANO2	chr12:5671816-6055398	q1	q2	OK	0.866579	1.67904	0.954233	3.25372	5e-05	0.000137654	yes
CHIC2	chr4:54875957-54930815	q1	q2	OK	13.344	25.8517	0.954065	7.67038	5e-05	0.000137654	yes
NIPAL3	chr1:24742244-24799473	q1	q2	OK	4.56227	8.82999	0.952661	8.93148	5e-05	0.000137654	yes
ICA1	chr7:8152814-8302242	q1	q2	OK	0.979069	1.89439	0.952253	2.29694	0.0002	0.000508975	yes
ING4	chr12:6759703-6772308	q1	q2	OK	18.2146	35.2264	0.951558	8.23061	5e-05	0.000137654	yes
C14orf93	chr14:23456109-23479360	q1	q2	OK	7.47369	14.4435	0.950524	6.68936	5e-05	0.000137654	yes
CDKN1C	chr11:2904447-2906995	q1	q2	OK	4.52721	8.74752	0.950252	4.72498	5e-05	0.000137654	yes
PNRC1	chr6:89790428-89794879	q1	q2	OK	13.4952	26.075	0.950217	9.94074	5e-05	0.000137654	yes
C7orf41	chr7:30174551-30202381	q1	q2	OK	2.94122	5.68263	0.950145	7.37833	5e-05	0.000137654	yes
BTG1	chr12:92378751-92539673	q1	q2	OK	4.92513	9.50792	0.948969	8.23047	5e-05	0.000137654	yes
C7orf63	chr7:89874487-89940377	q1	q2	OK	0.614098	1.18495	0.948288	2.60208	0.0001	0.000265155	yes
IGBP1	chrX:69353317-69386173	q1	q2	OK	31.175	60.151	0.948201	13.5004	5e-05	0.000137654	yes
KISS1	chr1:204159468-204165619	q1	q2	OK	4.6271	8.92625	0.947944	3.74819	5e-05	0.000137654	yes
RGS10	chr10:121259338-121302222	q1	q2	OK	12.576	24.2308	0.946162	5.07965	5e-05	0.000137654	yes
MXI1	chr10:111967362-112047123	q1	q2	OK	13.9413	26.8525	0.945695	10.5855	5e-05	0.000137654	yes
PKHD1	chr6:51480144-51952423	q1	q2	OK	0.576949	1.11037	0.944531	5.27565	5e-05	0.000137654	yes
SPOCD1	chr1:32256024-32281580	q1	q2	OK	0.763045	1.46782	0.943838	3.07441	5e-05	0.000137654	yes
GPC4	chrX:132435063-132549205	q1	q2	OK	17.7923	34.2241	0.943762	14.5247	5e-05	0.000137654	yes
ITGA2	chr5:52285155-52390609	q1	q2	OK	16.5291	31.7895	0.94354	11.0417	5e-05	0.000137654	yes
PCMTD2	chr20:62887047-62907579	q1	q2	OK	6.91958	13.3051	0.943221	8.80533	5e-05	0.000137654	yes
EXD3	chr9:140201347-140317714	q1	q2	OK	1.52747	2.93586	0.942637	3.79323	5e-05	0.000137654	yes
PTPRR	chr12:71031852-71314584	q1	q2	OK	0.934808	1.79652	0.942463	2.35701	0.0001	0.000265155	yes
ANKRA2	chr5:72848024-72861511	q1	q2	OK	4.55482	8.74252	0.940656	5.78758	5e-05	0.000137654	yes
LOC645212	chr15:44826702-44829121	q1	q2	OK	7.28078	13.9696	0.940123	5.09851	5e-05	0.000137654	yes
YPEL3	chr16:30103634-30107537	q1	q2	OK	14.7525	28.2907	0.939366	5.76114	5e-05	0.000137654	yes
HECA	chr6:139456248-139501946	q1	q2	OK	6.5494	12.5552	0.938851	10.8199	5e-05	0.000137654	yes
TCP11L2	chr12:106696580-106740792	q1	q2	OK	2.60545	4.99021	0.937567	4.40908	5e-05	0.000137654	yes
GEM	chr8:95261484-95274547	q1	q2	OK	5.83489	11.1566	0.935118	5.74111	5e-05	0.000137654	yes
EIF4B	chr12:53400061-53435993	q1	q2	OK	44.6726	85.3431	0.933884	11.8369	5e-05	0.000137654	yes
ZNF554	chr19:2819871-2836733	q1	q2	OK	1.06645	2.03719	0.933762	3.50559	5e-05	0.000137654	yes
LOC388849	chr22:20136108-20137431	q1	q2	OK	5.25484	10.0308	0.932719	3.84147	0.0001	0.000265155	yes
AGO4	chr1:36273827-36323490	q1	q2	OK	1.71571	3.27456	0.932491	6.1023	5e-05	0.000137654	yes
BHLHE40	chr3:5021096-5026865	q1	q2	OK	60.7585	115.904	0.931777	12.0286	5e-05	0.000137654	yes
C15orf62	chr15:41060066-41106767	q1	q2	OK	1.37102	2.61182	0.92981	2.0622	0.00165	0.00361035	yes
KLHL5	chr4:39046450-39127853	q1	q2	OK	24.623	46.855	0.928197	11.2047	5e-05	0.000137654	yes
ZC3H12A	chr1:37940118-37949978	q1	q2	OK	5.50797	10.4788	0.927875	6.94273	5e-05	0.000137654	yes
SLC9A3	chr5:473333-524549	q1	q2	OK	2.17998	4.14625	0.927493	4.38526	5e-05	0.000137654	yes
PLA2G6	chr22:38507501-38577836	q1	q2	OK	6.05887	11.5216	0.927218	7.1011	5e-05	0.000137654	yes
KBTBD11	chr8:1922043-1955109	q1	q2	OK	0.740321	1.40303	0.922322	3.84325	5e-05	0.000137654	yes
LOC285548	chr4:13547699-13549448	q1	q2	OK	2.56667	4.86114	0.921394	3.85877	5e-05	0.000137654	yes
RORA	chr15:60780482-61521502	q1	q2	OK	1.35517	2.56657	0.921367	6.30412	5e-05	0.000137654	yes
CIR1	chr2:175212877-175260443	q1	q2	OK	11.887	22.5113	0.921271	8.37084	5e-05	0.000137654	yes
TNFRSF14	chr1:2487207-2495267	q1	q2	OK	7.58251	14.3514	0.920446	5.42002	5e-05	0.000137654	yes
PELI2	chr14:56585092-56768031	q1	q2	OK	2.62429	4.96397	0.919569	6.71616	5e-05	0.000137654	yes
SYTL3	chr6:159071045-159185908	q1	q2	OK	11.204	21.1772	0.918499	7.98076	5e-05	0.000137654	yes
KLF2	chr19:16435650-16438339	q1	q2	OK	10.9171	20.5967	0.915818	7.63241	5e-05	0.000137654	yes
SPATA7	chr14:88851987-88904804	q1	q2	OK	2.89793	5.46256	0.914554	3.39475	5e-05	0.000137654	yes
ZCWPW1	chr7:99998494-100031749	q1	q2	OK	1.77718	3.34607	0.912876	2.33588	0.0013	0.00289361	yes
CLCN7	chr16:1494933-1525085	q1	q2	OK	20.6379	38.82	0.911502	14.7896	5e-05	0.000137654	yes
FOS	chr14:75745480-75748937	q1	q2	OK	7.06293	13.2748	0.910349	6.93099	5e-05	0.000137654	yes
ZNF667	chr19:56950692-56988770	q1	q2	OK	1.62997	3.06352	0.910345	4.11728	5e-05	0.000137654	yes
IGDCC4	chr15:65673824-65715410	q1	q2	OK	2.03843	3.82872	0.909401	6.2258	5e-05	0.000137654	yes
RBKS	chr2:28004265-28561767	q1	q2	OK	1.96791	3.69534	0.909042	1.77156	0.02015	0.035231	yes
LBX2-AS1	chr2:74724643-74734821	q1	q2	OK	8.99037	16.8805	0.908906	7.31408	5e-05	0.000137654	yes
FBXO25	chr8:356807-419875	q1	q2	OK	2.98634	5.60332	0.907906	4.24379	5e-05	0.000137654	yes
ATG16L2	chr11:72525450-72540680	q1	q2	OK	3.99446	7.49275	0.907493	5.17365	5e-05	0.000137654	yes
PQLC3	chr2:11295539-11318998	q1	q2	OK	6.55117	12.2814	0.906646	6.09313	5e-05	0.000137654	yes
SCNN1D	chr1:1215815-1227409	q1	q2	OK	1.14437	2.14434	0.905976	2.70449	5e-05	0.000137654	yes
ACAP1	chr17:7239847-7254793	q1	q2	OK	0.58063	1.08746	0.90527	2.1058	0.00275	0.0057541	yes
MPPED2	chr11:30406039-30607930	q1	q2	OK	1.58195	2.96111	0.904435	3.02802	5e-05	0.000137654	yes
LOC152225	chr3:101659702-101716770	q1	q2	OK	3.1142	5.828	0.90414	4.40283	5e-05	0.000137654	yes
LTBP2	chr14:74964885-75079034	q1	q2	OK	45.0847	84.3671	0.904043	7.44727	5e-05	0.000137654	yes
C6orf70	chr6:170151720-170181617	q1	q2	OK	4.46106	8.33657	0.902068	5.3207	5e-05	0.000137654	yes
CTSO	chr4:156845269-156875048	q1	q2	OK	1.06382	1.98782	0.901936	3.03221	5e-05	0.000137654	yes
NFATC4	chr14:24836144-24848810	q1	q2	OK	3.2068	5.99041	0.90152	6.53823	5e-05	0.000137654	yes
GUSBP5	chr4:144480624-144482613	q1	q2	OK	1.77244	3.29935	0.896447	3.26859	5e-05	0.000137654	yes
LOC257358	chr5:169758434-169762104	q1	q2	OK	0.784285	1.45936	0.895881	2.25516	0.00125	0.00279508	yes
LOC440311	chr15:95398591-95400293	q1	q2	OK	15.108	28.1061	0.895573	8.87527	5e-05	0.000137654	yes
UBALD1	chr16:4658883-4664927	q1	q2	OK	15.6541	29.1023	0.89459	8.36922	5e-05	0.000137654	yes
PDCD1LG2	chr9:5510544-5571282	q1	q2	OK	0.893998	1.66145	0.8941	2.53938	0.00015	0.000387655	yes
C6orf48	chr6_qbl_hap6:3096351-3101196	q1	q2	OK	100.846	187.363	0.893693	12.1991	5e-05	0.000137654	yes
ZNF33B	chr10:43084554-43133992	q1	q2	OK	6.12639	11.3795	0.893334	10.1785	5e-05	0.000137654	yes
TSTD3	chr6:99968869-99981059	q1	q2	OK	0.925573	1.71711	0.891561	2.3172	0.00115	0.00258553	yes
FAM214A	chr15:52873517-52970820	q1	q2	OK	1.77063	3.28385	0.89112	4.61166	5e-05	0.000137654	yes
FMNL1	chr17:43299291-43324683	q1	q2	OK	13.5868	25.1775	0.889925	12.3077	5e-05	0.000137654	yes
PSG4	chr19:43696853-43709926	q1	q2	OK	0.80251	1.48614	0.88898	1.71331	0.0025	0.00527039	yes
C8orf40	chr8:42273979-42408140	q1	q2	OK	9.79142	18.1215	0.888108	3.59287	5e-05	0.000137654	yes
FOXO1	chr13:41129800-41240734	q1	q2	OK	1.48941	2.75395	0.886761	4.84974	5e-05	0.000137654	yes
FAM86HP	chr3:129800673-129830276	q1	q2	OK	0.603072	1.1138	0.885085	1.90582	0.00585	0.0115205	yes
TTC21A	chr3:39149151-39180394	q1	q2	OK	0.683415	1.26175	0.884594	2.47179	5e-05	0.000137654	yes
CDRT4	chr17:15339331-15466945	q1	q2	OK	1.78454	3.29082	0.882896	2.49201	0.00095	0.00216999	yes
CARNS1	chr11:67183148-67193078	q1	q2	OK	0.953378	1.75711	0.882081	3.01771	5e-05	0.000137654	yes
HP07349	chr5:108063525-108063962	q1	q2	OK	4.13067	7.59679	0.879014	2.95458	0.01165	0.0214827	yes
DOCK2	chr5:169064250-169510386	q1	q2	OK	1.50571	2.76855	0.878682	4.81474	5e-05	0.000137654	yes
TTC12	chr11:113185250-113237114	q1	q2	OK	5.28196	9.7106	0.878486	5.90941	5e-05	0.000137654	yes
NMRK1	chr9:77676115-77703133	q1	q2	OK	3.58121	6.56526	0.874405	2.68769	5e-05	0.000137654	yes
HIVEP2	chr6:143072603-143266338	q1	q2	OK	3.2876	6.02232	0.873284	9.19495	5e-05	0.000137654	yes
CTF1	chr16:30907927-30914881	q1	q2	OK	5.42336	9.93108	0.872763	4.07987	5e-05	0.000137654	yes
CHGB	chr20:5891973-5906005	q1	q2	OK	1.44334	2.64235	0.87241	3.2272	5e-05	0.000137654	yes
LMO2	chr11:33880122-33913836	q1	q2	OK	0.868691	1.58855	0.8708	1.59797	0.0043	0.00869316	yes
LZTFL1	chr3:45864809-45957216	q1	q2	OK	4.44511	8.12857	0.870783	6.54083	5e-05	0.000137654	yes
MT1E	chr16:56659584-56661024	q1	q2	OK	141.494	258.727	0.870695	17.5426	5e-05	0.000137654	yes
IL8	chr4:74606222-74609433	q1	q2	OK	4.56706	8.35009	0.870526	4.77503	5e-05	0.000137654	yes
MAML3	chr4:140586921-141075233	q1	q2	OK	1.72103	3.14407	0.869367	3.40002	5e-05	0.000137654	yes
MYC	chr8:128748314-128753680	q1	q2	OK	31.0235	56.664	0.869071	14.1885	5e-05	0.000137654	yes
LOC100133985	chr2:70351167-70352448	q1	q2	OK	2.8685	5.23784	0.868676	2.62444	0.0032	0.00662821	yes
TMEM45A	chr3:100211462-100296285	q1	q2	OK	22.1305	40.3716	0.867304	10.0269	5e-05	0.000137654	yes
DDX60	chr4:169137441-169239958	q1	q2	OK	1.47084	2.68314	0.867283	4.85924	5e-05	0.000137654	yes
MAP2K5	chr15:67835020-68099455	q1	q2	OK	8.04224	14.6625	0.866459	6.44287	5e-05	0.000137654	yes
SEPP1	chr5:42756919-42812024	q1	q2	OK	2.92611	5.32937	0.864981	2.22386	0.00045	0.00108357	yes
CCPG1	chr15:55611132-55800432	q1	q2	OK	7.68825	14.001	0.8648	4.47439	5e-05	0.000137654	yes
ACP6	chr1:147119167-147142634	q1	q2	OK	8.08858	14.7298	0.864774	6.46067	5e-05	0.000137654	yes
CSAD	chr12:53551446-53584654	q1	q2	OK	1.43268	2.60469	0.8624	2.07232	0.0029	0.00603914	yes
KLHDC1	chr14:50159822-50219870	q1	q2	OK	0.678641	1.23379	0.86238	2.22857	0.00115	0.00258553	yes
MMP9	chr20:44637546-44645200	q1	q2	OK	8.74759	15.8887	0.861048	7.47435	5e-05	0.000137654	yes
CLDN1	chr3:190023489-190040235	q1	q2	OK	10.9716	19.9206	0.860486	10.0784	5e-05	0.000137654	yes
AKAP12	chr6:151561133-151679694	q1	q2	OK	14.429	26.1732	0.859122	12.7378	5e-05	0.000137654	yes
TMEM176A	chr7:150488375-150502208	q1	q2	OK	3.42372	6.207	0.85833	2.38489	0.0005	0.00119414	yes
FRMD6-AS1	chr14:51921229-52197444	q1	q2	OK	1.98531	3.58591	0.85298	1.6678	0.01745	0.0309045	yes
SH2D5	chr1:21046224-21059133	q1	q2	OK	5.90568	10.6609	0.852151	7.04051	5e-05	0.000137654	yes
EEF2	chr19:3976053-3985461	q1	q2	OK	607.284	1095.92	0.851703	5.82838	5e-05	0.000137654	yes
BCL6	chr3:187416046-187463513	q1	q2	OK	7.45036	13.4434	0.851519	7.15778	5e-05	0.000137654	yes
LHX5	chr12:113900693-113909877	q1	q2	OK	0.557156	1.00468	0.850576	1.76035	0.011	0.020387	yes
CCDC28A	chr6:139046347-139114456	q1	q2	OK	9.48923	17.1038	0.849955	5.40847	5e-05	0.000137654	yes
POLL	chr10:103338638-103348027	q1	q2	OK	11.1607	20.115	0.849849	7.35846	5e-05	0.000137654	yes
FAM122C	chrX:133903595-133988641	q1	q2	OK	1.06388	1.91744	0.849843	1.7493	0.0014	0.00310359	yes
C9orf9	chr9:135754289-135765418	q1	q2	OK	6.29294	11.332	0.848598	3.90499	5e-05	0.000137654	yes
ANKRD20A5P	chr18:14179095-14227049	q1	q2	OK	0.877624	1.57863	0.847	2.87703	0.0001	0.000265155	yes
KIAA1407	chr3:113682983-113775460	q1	q2	OK	0.808302	1.45174	0.844821	2.84529	5e-05	0.000137654	yes
GRAMD1C	chr3:113557680-113666021	q1	q2	OK	2.93406	5.26782	0.844308	4.97385	5e-05	0.000137654	yes
ITGB4	chr17:73717515-73753899	q1	q2	OK	6.13449	11.0096	0.843745	8.96019	5e-05	0.000137654	yes
HDAC9	chr7:18126571-19036992	q1	q2	OK	6.28793	11.2799	0.843091	7.71021	5e-05	0.000137654	yes
PLAU	chr10:75669726-75682535	q1	q2	OK	11.219	20.1071	0.841762	7.47617	5e-05	0.000137654	yes
RASGEF1C	chr5:179527794-179636130	q1	q2	OK	2.99661	5.3698	0.841537	4.1407	5e-05	0.000137654	yes
SLC43A1	chr11:57252003-57283192	q1	q2	OK	5.91107	10.5913	0.841383	5.44557	5e-05	0.000137654	yes
RBMS2	chr12:56915608-57030163	q1	q2	OK	7.22764	12.9293	0.839047	4.05465	5e-05	0.000137654	yes
ZNF836	chr19:52658124-52674896	q1	q2	OK	1.00256	1.79324	0.838874	2.8901	5e-05	0.000137654	yes
RRAGD	chr6:90074334-90121995	q1	q2	OK	2.75153	4.91807	0.83786	5.77762	5e-05	0.000137654	yes
ZMYM6NB	chr1:35447126-35450948	q1	q2	OK	25.3219	45.2435	0.837324	8.4173	5e-05	0.000137654	yes
AXL	chr19:41725107-41767671	q1	q2	OK	68.9451	123.128	0.836634	6.72268	5e-05	0.000137654	yes
VIM	chr10:17270257-17279592	q1	q2	OK	1336.58	2385.84	0.835957	6.12968	5e-05	0.000137654	yes
KCTD11	chr17:7255207-7258262	q1	q2	OK	9.66308	17.2477	0.835851	8.59545	5e-05	0.000137654	yes
LOC653160	chr1:35441299-35444307	q1	q2	OK	0.659601	1.17683	0.835238	1.78412	0.00775	0.0148661	yes
BHLHE41	chr12:26272958-26278003	q1	q2	OK	9.78286	17.4438	0.834382	9.59064	5e-05	0.000137654	yes
TRIM8	chr10:104404251-104418076	q1	q2	OK	23.3206	41.5285	0.832495	12.634	5e-05	0.000137654	yes
ITGAX	chr16:31366508-31394318	q1	q2	OK	0.815194	1.45129	0.832121	2.98325	5e-05	0.000137654	yes
SPECC1	chr17:19912648-20218072	q1	q2	OK	13.7892	24.5361	0.831369	10.7454	5e-05	0.000137654	yes
ZNF350	chr19:52467592-52490079	q1	q2	OK	2.65412	4.72245	0.8313	3.949	5e-05	0.000137654	yes
HTRA1	chr10:124221040-124274424	q1	q2	OK	9.37293	16.6731	0.830952	7.10787	5e-05	0.000137654	yes
TSLP	chr5:110405777-110413722	q1	q2	OK	0.904872	1.60902	0.830401	2.07074	0.0005	0.00119414	yes
CHMP1B	chr18:11689013-11908796	q1	q2	OK	25.1916	44.7373	0.828535	10.0683	5e-05	0.000137654	yes
RTN2	chr19:45988545-46000313	q1	q2	OK	6.88075	12.2099	0.827416	3.35365	5e-05	0.000137654	yes
SLC26A1	chr4:972862-998317	q1	q2	OK	1.18612	2.10467	0.827338	1.57155	0.01835	0.0324068	yes
IL11	chr19:55875749-55881831	q1	q2	OK	7.17734	12.7221	0.825813	5.82574	5e-05	0.000137654	yes
NAP1L6	chrX:72345875-72347919	q1	q2	OK	3.47533	6.15801	0.825313	4.20699	5e-05	0.000137654	yes
C1orf85	chr1:156262477-156265480	q1	q2	OK	11.3737	20.1531	0.825295	5.51295	5e-05	0.000137654	yes
ACBD4	chr17:43209966-43221543	q1	q2	OK	4.70911	8.34034	0.824651	3.89749	5e-05	0.000137654	yes
LOC254128	chr2:122407229-122494503	q1	q2	OK	9.53222	16.8733	0.823856	3.78775	5e-05	0.000137654	yes
TSNARE1	chr8:143293440-143484543	q1	q2	OK	4.97847	8.81089	0.823586	4.91895	5e-05	0.000137654	yes
COL4A1	chr13:110801309-110959496	q1	q2	OK	73.5071	130.032	0.822914	6.0125	5e-05	0.000137654	yes
MICALCL	chr11:12308446-12380691	q1	q2	OK	5.22837	9.2439	0.82214	6.20838	5e-05	0.000137654	yes
GPT	chr8:145729464-145732555	q1	q2	OK	0.678593	1.19968	0.822026	1.78482	0.0098	0.0184067	yes
EPHA10	chr1:38181645-38230824	q1	q2	OK	0.636751	1.12549	0.821754	2.65144	5e-05	0.000137654	yes
CRHR1	chr17_ctg5_hap1:954314-1170453	q1	q2	OK	1.00109	1.76672	0.819494	1.62498	0.00265	0.00556344	yes
ZNF19	chr16:71507975-71523254	q1	q2	OK	1.20538	2.12697	0.819315	2.82921	5e-05	0.000137654	yes
LMBR1L	chr12:49490922-49504680	q1	q2	OK	8.18672	14.4434	0.819053	6.84487	5e-05	0.000137654	yes
TMEM86A	chr11:18720350-18747777	q1	q2	OK	0.627349	1.10674	0.818981	2.28933	0.0007	0.00163499	yes
FHL3	chr1:38462441-38471187	q1	q2	OK	23.2908	41.0617	0.818032	8.21687	5e-05	0.000137654	yes
HMGA2	chr12:66151799-66360071	q1	q2	OK	45.1886	79.653	0.81777	7.86241	5e-05	0.000137654	yes
RDM1	chr17:34245084-34257780	q1	q2	OK	3.87503	6.82869	0.817402	1.65	0.0013	0.00289361	yes
FRAT2	chr10:99092253-99094458	q1	q2	OK	3.01751	5.31587	0.81695	4.0217	5e-05	0.000137654	yes
JHDM1D	chr7:139784545-139876741	q1	q2	OK	0.708209	1.2476	0.816911	3.81892	5e-05	0.000137654	yes
FLT3LG	chr19:49977465-49989488	q1	q2	OK	2.4051	4.23571	0.816506	2.01775	0.00105	0.00237777	yes
SERPINB8	chr18:61637262-61656608	q1	q2	OK	5.28897	9.31055	0.815879	4.03662	5e-05	0.000137654	yes
CYHR1	chr8:145675314-145691031	q1	q2	OK	36.5826	64.3487	0.814752	9.50051	5e-05	0.000137654	yes
PTPRN2	chr7:157331749-158380482	q1	q2	OK	4.10677	7.21906	0.813808	6.42191	5e-05	0.000137654	yes
SLC16A14	chr2:230899689-230933715	q1	q2	OK	0.615965	1.08229	0.813169	2.49354	0.0002	0.000508975	yes
HCG4	chr6_ssto_hap7:1096479-1103140	q1	q2	OK	2.13307	3.74764	0.813049	2.86055	5e-05	0.000137654	yes
ZEB1-AS1	chr10:31605456-31608024	q1	q2	OK	4.06955	7.14674	0.812417	4.66145	5e-05	0.000137654	yes
LAMB3	chr1:209788217-209825820	q1	q2	OK	72.3258	127.01	0.812365	6.52385	5e-05	0.000137654	yes
KDM6B	chr17:7743234-7758118	q1	q2	OK	10.864	19.0751	0.81213	12.708	5e-05	0.000137654	yes
IGFBP7	chr4:57845108-58071465	q1	q2	OK	77.1175	135.284	0.810866	4.19943	5e-05	0.000137654	yes
SLC16A9	chr10:61410521-61469649	q1	q2	OK	1.27172	2.23068	0.810707	3.3898	5e-05	0.000137654	yes
TGFB1I1	chr16:31483475-31489281	q1	q2	OK	23.0169	40.2931	0.807836	8.84002	5e-05	0.000137654	yes
FAHD2B	chr2:97749322-97760582	q1	q2	OK	3.99318	6.99029	0.807813	3.62787	5e-05	0.000137654	yes
KIAA1614	chr1:180882312-180915239	q1	q2	OK	0.727294	1.27249	0.807047	2.6276	5e-05	0.000137654	yes
GDF15	chr19:18496967-18499986	q1	q2	OK	12.1903	21.2909	0.804505	5.10346	5e-05	0.000137654	yes
CYB5D2	chr17:4046461-4060995	q1	q2	OK	5.74732	10.03	0.803362	3.69215	5e-05	0.000137654	yes
SP110	chr2:231033644-231090444	q1	q2	OK	5.0497	8.79924	0.801182	4.43252	5e-05	0.000137654	yes
VGF	chr7:100805789-100808852	q1	q2	OK	53.864	93.8524	0.801071	11.3534	5e-05	0.000137654	yes
LAT	chr16:28996146-29002104	q1	q2	OK	20.4368	35.6034	0.800844	7.63193	5e-05	0.000137654	yes
NR1D1	chr17:38218445-38256978	q1	q2	OK	28.9853	50.4829	0.800474	10.8548	5e-05	0.000137654	yes
PPP1R13L	chr19:45882891-45927177	q1	q2	OK	25.4954	44.4017	0.800379	6.73947	5e-05	0.000137654	yes
TNFRSF13C	chr22:42321035-42322821	q1	q2	OK	1.52456	2.65381	0.799669	1.93724	0.0091	0.0172148	yes
ADTRP	chr6:11713887-11779280	q1	q2	OK	2.32879	4.05187	0.799009	2.78126	5e-05	0.000137654	yes
HAGH	chr16:1859103-1877195	q1	q2	OK	15.6106	27.1446	0.798143	6.48601	5e-05	0.000137654	yes
SPSB3	chr16:1826712-1832581	q1	q2	OK	27.3708	47.5562	0.796999	10.1844	5e-05	0.000137654	yes
NEAT1	chr11:65190268-65194003	q1	q2	OK	159.081	276.373	0.796856	5.94521	5e-05	0.000137654	yes
NPC2	chr14:74946642-74960084	q1	q2	OK	335.56	582.764	0.796341	6.36733	5e-05	0.000137654	yes
PODXL	chr7:131185020-131241376	q1	q2	OK	30.0669	52.1982	0.795826	9.56129	5e-05	0.000137654	yes
ZNF165	chr6:28048481-28057340	q1	q2	OK	1.08265	1.87656	0.793528	2.43155	0.0005	0.00119414	yes
ZNF441	chr19:11877814-11894893	q1	q2	OK	1.27582	2.21115	0.793373	3.52509	5e-05	0.000137654	yes
CACNA2D4	chr12:1901122-2027870	q1	q2	OK	2.46031	4.2639	0.793335	5.30959	5e-05	0.000137654	yes
PPP1R1C	chr2:182818967-182996109	q1	q2	OK	1.2344	2.13764	0.792207	1.38083	0.01555	0.0278318	yes
ZFAS1	chr20:47862438-47905795	q1	q2	OK	187.382	324.358	0.791605	10.0002	5e-05	0.000137654	yes
KLHDC8A	chr1:205305192-205326218	q1	q2	OK	1.65559	2.86272	0.790035	2.81442	5e-05	0.000137654	yes
WDSUB1	chr2:160092303-160143236	q1	q2	OK	5.15317	8.91002	0.789967	4.08233	5e-05	0.000137654	yes
WDR48	chr3:39093506-39137881	q1	q2	OK	11.0339	19.0777	0.789943	9.4708	5e-05	0.000137654	yes
GRN	chr17:42422490-42430470	q1	q2	OK	159.532	275.75	0.789508	6.96323	5e-05	0.000137654	yes
PAPLN	chr14:73704204-73741347	q1	q2	OK	2.13174	3.68345	0.789029	5.16017	5e-05	0.000137654	yes
SMPD3	chr16:68392229-68482409	q1	q2	OK	0.603103	1.0408	0.787211	2.5973	5e-05	0.000137654	yes
HHAT	chr1:210501595-210849638	q1	q2	OK	7.44765	12.8466	0.786526	6.51915	5e-05	0.000137654	yes
SAT2	chr17:7494547-7536700	q1	q2	OK	21.5189	37.1036	0.785955	4.85564	5e-05	0.000137654	yes
OPTN	chr10:13142081-13180276	q1	q2	OK	26.3028	45.3404	0.785583	12.6955	5e-05	0.000137654	yes
NFKBIZ	chr3:101498028-101579869	q1	q2	OK	4.74024	8.17034	0.785435	3.52527	5e-05	0.000137654	yes
HGFAC	chr4:3443725-3451213	q1	q2	OK	0.606054	1.04447	0.785254	1.64416	0.01095	0.0203115	yes
LOC100506746	chr4:87846045-87856002	q1	q2	OK	1.6463	2.83634	0.784803	2.69821	0.00015	0.000387655	yes
YIPF4	chr2:32502957-32531658	q1	q2	OK	16.256	27.9929	0.784086	8.52392	5e-05	0.000137654	yes
COL13A1	chr10:71561643-71718904	q1	q2	OK	6.27921	10.8084	0.783504	5.68425	5e-05	0.000137654	yes
PAWR	chr12:79985744-80084790	q1	q2	OK	9.25842	15.9264	0.782582	6.36266	5e-05	0.000137654	yes
SQSTM1	chr5:179224597-179285840	q1	q2	OK	166.466	286.342	0.782518	4.37912	5e-05	0.000137654	yes
ALDH6A1	chr14:74486058-74551196	q1	q2	OK	10.3344	17.7648	0.781571	6.00887	5e-05	0.000137654	yes
SP100	chr2:231280870-231410317	q1	q2	OK	14.2713	24.5232	0.781029	7.13362	5e-05	0.000137654	yes
PHF7	chr3:52444526-52457657	q1	q2	OK	2.70741	4.6518	0.780876	3.22544	5e-05	0.000137654	yes
NID1	chr1:236139131-236228481	q1	q2	OK	42.1692	72.4315	0.780429	6.4647	5e-05	0.000137654	yes
TMEM173	chr5:138855112-138862343	q1	q2	OK	2.2891	3.93067	0.779996	3.33968	5e-05	0.000137654	yes
ZNF658	chr9:40771401-40792112	q1	q2	OK	0.699469	1.20048	0.779282	2.44095	0.0003	0.000743193	yes
PCSK4	chr19:1481426-1490407	q1	q2	OK	1.34573	2.30938	0.779117	2.76689	5e-05	0.000137654	yes
DUSP19	chr2:183943286-183964722	q1	q2	OK	0.78405	1.34545	0.779077	2.74207	5e-05	0.000137654	yes
NPHP3	chr3:132276981-132593050	q1	q2	OK	4.66765	8.0055	0.778294	5.89595	5e-05	0.000137654	yes
NOB1	chr16:69775756-69788871	q1	q2	OK	26.5511	45.5209	0.777758	8.77654	5e-05	0.000137654	yes
RSG1	chr1:16558181-16563659	q1	q2	OK	2.36698	4.05386	0.776245	2.88057	5e-05	0.000137654	yes
NPPA-AS1	chr1:11845786-11907840	q1	q2	OK	3.07631	5.2655	0.77537	1.99865	0.00715	0.0138362	yes
RFTN1	chr3:16357351-16555222	q1	q2	OK	10.4448	17.8586	0.773836	8.11405	5e-05	0.000137654	yes
TMEM187	chrX:153237990-153248646	q1	q2	OK	3.21015	5.48824	0.773703	3.03142	5e-05	0.000137654	yes
CRYL1	chr13:20977805-21100012	q1	q2	OK	5.2051	8.89406	0.772918	3.62359	5e-05	0.000137654	yes
DCDC2B	chr1:32674694-32681797	q1	q2	OK	1.01603	1.73517	0.772134	1.78808	0.01655	0.0294533	yes
ZNF524	chr19:56111729-56114504	q1	q2	OK	9.14164	15.6074	0.771707	4.93829	5e-05	0.000137654	yes
PTPRCAP	chr11:67202980-67205153	q1	q2	OK	3.77616	6.44675	0.77165	2.93019	0.0003	0.000743193	yes
SUMF1	chr3:4402828-4508966	q1	q2	OK	6.23197	10.6375	0.771397	4.65112	5e-05	0.000137654	yes
BIVM-ERCC5	chr13:103436630-103528351	q1	q2	OK	1.75491	2.99455	0.770943	1.68648	0.00205	0.00440285	yes
IRF2BP2	chr1:234740014-234745271	q1	q2	OK	23.9457	40.8133	0.769273	13.7182	5e-05	0.000137654	yes
ST3GAL3	chr1:44173203-44396837	q1	q2	OK	3.34627	5.70003	0.768416	2.72866	5e-05	0.000137654	yes
AHNAK2	chr14:105403590-105444694	q1	q2	OK	10.2838	17.5134	0.768086	9.38053	5e-05	0.000137654	yes
HGSNAT	chr8:42995591-43057970	q1	q2	OK	4.88682	8.31574	0.766948	7.15815	5e-05	0.000137654	yes
RGL2	chr6_qbl_hap6:4491673-4499405	q1	q2	OK	25.311	43.0457	0.766103	11.8263	5e-05	0.000137654	yes
FRMD5	chr15:44165729-44487429	q1	q2	OK	16.6358	28.2432	0.763609	8.17453	5e-05	0.000137654	yes
LOC100272217	chr9:133452736-133454881	q1	q2	OK	0.622524	1.05681	0.763518	1.66529	0.01065	0.019808	yes
ACTA2	chr10:90694830-90775542	q1	q2	OK	2.93726	4.98453	0.762984	2.46143	0.00055	0.00130432	yes
NUDT13	chr10:74870209-74891581	q1	q2	OK	3.86638	6.5395	0.758196	4.10827	5e-05	0.000137654	yes
FCGRT	chr19:50015535-50029685	q1	q2	OK	3.26028	5.51347	0.757964	2.9314	5e-05	0.000137654	yes
THBS3	chr1:155165378-155177772	q1	q2	OK	5.07896	8.58871	0.757907	5.12238	5e-05	0.000137654	yes
WDR19	chr4:39184023-39287430	q1	q2	OK	5.47003	9.23414	0.755428	6.96176	5e-05	0.000137654	yes
UBXN1	chr11:62443971-62446527	q1	q2	OK	79.4347	134.028	0.754697	14.6886	5e-05	0.000137654	yes
ZNF446	chr19:58987794-58992597	q1	q2	OK	5.64487	9.52204	0.754329	4.81588	5e-05	0.000137654	yes
LOC440905	chr2:130783571-130808704	q1	q2	OK	3.46513	5.84403	0.754057	5.54212	5e-05	0.000137654	yes
DOK5	chr20:53092265-53267710	q1	q2	OK	4.33137	7.29713	0.752504	4.09988	5e-05	0.000137654	yes
NR4A1	chr12:52416615-52453291	q1	q2	OK	9.40003	15.829	0.751834	6.44232	5e-05	0.000137654	yes
TMEM198B	chr12:56211805-56236767	q1	q2	OK	2.34525	3.94903	0.751761	2.26542	0.0005	0.00119414	yes
CRBN	chr3:3191316-3221401	q1	q2	OK	8.40374	14.1432	0.751004	6.04302	5e-05	0.000137654	yes
NFKB2	chr10:104153866-104162286	q1	q2	OK	28.4212	47.8224	0.750719	11.9704	5e-05	0.000137654	yes
CD44	chr11:35160416-35253949	q1	q2	OK	46.9782	78.9573	0.74908	8.94657	5e-05	0.000137654	yes
GBP3	chr1:89472359-89488549	q1	q2	OK	2.42789	4.07696	0.74779	3.80005	5e-05	0.000137654	yes
R3HDM2	chr12:57647547-57704246	q1	q2	OK	13.6538	22.9241	0.747556	10.1962	5e-05	0.000137654	yes
OSCP1	chr1:36883506-36916086	q1	q2	OK	2.32563	3.89926	0.745578	1.71952	0.0026	0.0054637	yes
ANG	chr14:21152335-21168758	q1	q2	OK	6.20496	10.3998	0.745068	2.64558	0.00135	0.00299729	yes
TFPI	chr2:188328957-188419219	q1	q2	OK	8.50455	14.2477	0.744428	3.25516	5e-05	0.000137654	yes
CBLB	chr3:105377108-105587887	q1	q2	OK	4.69234	7.86086	0.744379	5.9454	5e-05	0.000137654	yes
TMEM87B	chr2:112812799-112876895	q1	q2	OK	8.06644	13.5069	0.743688	8.90397	5e-05	0.000137654	yes
CASP4	chr11:104813593-104839325	q1	q2	OK	34.6805	58.0651	0.743546	8.28899	5e-05	0.000137654	yes
OTUD1	chr10:23728197-23731310	q1	q2	OK	4.12359	6.90209	0.743131	4.98976	5e-05	0.000137654	yes
FAM227B	chr15:49447975-49913118	q1	q2	OK	1.17763	1.97035	0.742566	1.77066	0.01105	0.0204739	yes
ITGB2	chr21:46305867-46349595	q1	q2	OK	4.43417	7.41774	0.742315	4.49344	5e-05	0.000137654	yes
LOC100506548	chr5:40825364-40829244	q1	q2	OK	5.59918	9.36594	0.742207	6.40707	5e-05	0.000137654	yes
RFESD	chr5:94982480-94992849	q1	q2	OK	0.925371	1.54708	0.741446	1.50177	0.01045	0.0194636	yes
TMEM116	chr12:112369086-112451023	q1	q2	OK	2.34517	3.92064	0.741397	1.90373	0.00015	0.000387655	yes
SH3GL2	chr9:17578952-17797122	q1	q2	OK	1.40502	2.34748	0.740524	2.69972	5e-05	0.000137654	yes
FAM21C	chr10:46222647-46288412	q1	q2	OK	2.95267	4.93236	0.740258	4.74356	5e-05	0.000137654	yes
LINC00847	chr5:180256953-180262726	q1	q2	OK	6.26559	10.4546	0.738613	3.78624	5e-05	0.000137654	yes
PPP1R9A	chr7:94536948-94925727	q1	q2	OK	1.9314	3.21993	0.737383	5.75372	5e-05	0.000137654	yes
PMEPA1	chr20:56223447-56286592	q1	q2	OK	145.532	242.52	0.736771	5.19453	5e-05	0.000137654	yes
ARHGAP25	chr2:68961912-69053957	q1	q2	OK	1.10084	1.83408	0.736448	2.1918	0.00035	0.000859132	yes
SLU7	chr5:159828647-159846168	q1	q2	OK	14.6767	24.4446	0.735984	9.86584	5e-05	0.000137654	yes
GULP1	chr2:189156395-189460652	q1	q2	OK	2.98202	4.96593	0.735772	4.10966	5e-05	0.000137654	yes
ZNF624	chr17:16524047-16557167	q1	q2	OK	1.25309	2.08654	0.735622	3.15284	5e-05	0.000137654	yes
C4orf26	chr4:76481257-76491103	q1	q2	OK	1.16875	1.94591	0.735481	1.63497	0.00265	0.00556344	yes
KLF6	chr10:3818187-3827473	q1	q2	OK	17.4065	28.981	0.735478	11.4103	5e-05	0.000137654	yes
KLHDC2	chr14:50234786-50249856	q1	q2	OK	22.3821	37.2154	0.733554	8.98195	5e-05	0.000137654	yes
IFNGR2	chr21:34775201-34852316	q1	q2	OK	45.0383	74.8473	0.732797	12.9999	5e-05	0.000137654	yes
MRPL10	chr17:45900637-45908907	q1	q2	OK	35.3723	58.7668	0.732383	9.65967	5e-05	0.000137654	yes
ZNF135	chr19:58570606-58581110	q1	q2	OK	2.65945	4.41653	0.731788	2.29922	5e-05	0.000137654	yes
KDM5B-AS1	chr1:202780073-202781041	q1	q2	OK	3.86905	6.42432	0.731564	1.65969	0.00455	0.00915777	yes
FBXL20	chr17:37408896-37557909	q1	q2	OK	1.84241	3.05883	0.731385	5.69478	5e-05	0.000137654	yes
ACVR2B	chr3:38492517-38534633	q1	q2	OK	2.65275	4.40364	0.731209	7.07592	5e-05	0.000137654	yes
DHRS12	chr13:52342128-52378298	q1	q2	OK	2.97196	4.9325	0.730907	2.14525	0.0003	0.000743193	yes
LPXN	chr11:58294343-58345639	q1	q2	OK	6.89843	11.4485	0.730824	4.47264	5e-05	0.000137654	yes
BIRC3	chr11:102188180-102210135	q1	q2	OK	2.67666	4.44135	0.730561	4.98536	5e-05	0.000137654	yes
C6orf1	chr6:34214156-34216904	q1	q2	OK	28.8716	47.8887	0.730035	5.98473	5e-05	0.000137654	yes
FGF14-AS2	chr13:102104943-103054124	q1	q2	OK	2.6311	4.36344	0.729801	1.47958	0.0152	0.0272721	yes
TAF1D	chr11:93469095-93474703	q1	q2	OK	41.2672	68.4266	0.729562	10.5522	5e-05	0.000137654	yes
CBX7	chr22:39526778-39548538	q1	q2	OK	16.6326	27.5724	0.729211	10.9761	5e-05	0.000137654	yes
CCNDBP1	chr15:43477465-43489375	q1	q2	OK	7.459	12.349	0.727339	6.56012	5e-05	0.000137654	yes
ZNF577	chr19:52359055-52391229	q1	q2	OK	3.25096	5.37753	0.72608	1.87109	0.0042	0.00850668	yes
MIF4GD	chr17:73232693-73267311	q1	q2	OK	19.3826	32.0485	0.725497	4.45516	5e-05	0.000137654	yes
TOB2P1	chr6:28183115-28186707	q1	q2	OK	1.65183	2.72929	0.724461	3.27212	5e-05	0.000137654	yes
TMEM176B	chr7:150488375-150502208	q1	q2	OK	3.75972	6.20569	0.722968	2.82308	5e-05	0.000137654	yes
SLC2A3	chr12:8071823-8088892	q1	q2	OK	13.8779	22.8906	0.721964	9.84884	5e-05	0.000137654	yes
CRAT	chr9:131857072-131873070	q1	q2	OK	1.4695	2.42131	0.720462	2.35681	5e-05	0.000137654	yes
RFX3	chr9:3224646-3525983	q1	q2	OK	3.40204	5.60406	0.720072	3.94331	5e-05	0.000137654	yes
FANK1	chr10:127585107-127698161	q1	q2	OK	1.87643	3.0887	0.719011	2.19743	0.0019	0.00411427	yes
ABCC3	chr17:48712217-48769063	q1	q2	OK	14.721	24.2313	0.718993	7.43588	5e-05	0.000137654	yes
SERTAD4-AS1	chr1:210404803-210416440	q1	q2	OK	23.7829	39.1273	0.718251	5.0594	5e-05	0.000137654	yes
KIAA0141	chr5:141303384-141321612	q1	q2	OK	10.2989	16.9341	0.717439	8.7403	5e-05	0.000137654	yes
EIF2A	chr3:150264573-150303803	q1	q2	OK	18.6664	30.6738	0.716559	11.2525	5e-05	0.000137654	yes
HSD17B8	chr6_qbl_hap6:4404636-4406835	q1	q2	OK	5.63018	9.25077	0.716392	3.413	5e-05	0.000137654	yes
THG1L	chr5:157158322-157166772	q1	q2	OK	15.6125	25.6426	0.715842	6.34187	5e-05	0.000137654	yes
ZKSCAN7	chr3:44596712-44624973	q1	q2	OK	0.614813	1.00964	0.715624	1.66853	0.0043	0.00869316	yes
ADAP2	chr17:29248753-29286211	q1	q2	OK	0.930937	1.52868	0.715529	2.13268	0.00065	0.00152552	yes
LOC100288911	chr2:36581891-36582713	q1	q2	OK	13.6242	22.3636	0.714976	4.74256	5e-05	0.000137654	yes
GREB1	chr2:11674241-11782912	q1	q2	OK	1.95221	3.20339	0.714489	4.93402	5e-05	0.000137654	yes
MYADM	chr19:54369610-54379689	q1	q2	OK	32.6613	53.5828	0.71419	12.0987	5e-05	0.000137654	yes
PHC2	chr1:33789223-33841194	q1	q2	OK	48.1419	78.9539	0.713716	13.3426	5e-05	0.000137654	yes
ARHGAP4	chrX:153172829-153191714	q1	q2	OK	0.623932	1.02313	0.713528	1.72051	0.0035	0.00720199	yes
WASH3P	chr15:102501015-102519296	q1	q2	OK	0.647934	1.0608	0.711231	1.7204	0.01085	0.0201402	yes
DUSP2	chr2:96808907-96811179	q1	q2	OK	13.3066	21.7837	0.711102	6.44396	5e-05	0.000137654	yes
USP53	chr4:120133781-120216673	q1	q2	OK	6.08835	9.9638	0.710644	8.26264	5e-05	0.000137654	yes
KIAA1211	chr4:57036360-57196890	q1	q2	OK	2.32087	3.79741	0.710352	5.225	5e-05	0.000137654	yes
DYRK1B	chr19:40315989-40324841	q1	q2	OK	5.01295	8.20173	0.710266	4.21268	5e-05	0.000137654	yes
IER3	chr6_ssto_hap7:2043292-2044644	q1	q2	OK	225.156	368.219	0.70964	7.52453	5e-05	0.000137654	yes
PTP4A3	chr8:142432006-142441620	q1	q2	OK	6.76518	11.0567	0.708727	3.46173	5e-05	0.000137654	yes
APOD	chr3:195295572-195311076	q1	q2	OK	1.37719	2.24979	0.708061	1.71304	0.01425	0.0257325	yes
ZNF766	chr19:52772823-52795976	q1	q2	OK	5.13976	8.39261	0.707418	4.78662	5e-05	0.000137654	yes
STX1A	chr7:73113534-73134017	q1	q2	OK	11.6246	18.9804	0.707332	5.96181	5e-05	0.000137654	yes
C11orf35	chr11:537521-560779	q1	q2	OK	1.48336	2.42083	0.706637	2.02482	0.00055	0.00130432	yes
APBB3	chr5:139937852-139944189	q1	q2	OK	4.099	6.68675	0.706034	3.43426	5e-05	0.000137654	yes
CTSB	chr8:11700033-11725646	q1	q2	OK	274.496	447.713	0.70579	4.99235	5e-05	0.000137654	yes
CAPRIN2	chr12:30862485-30907448	q1	q2	OK	5.98711	9.76514	0.705781	6.2468	5e-05	0.000137654	yes
KLF10	chr8:103661004-103667983	q1	q2	OK	45.5129	74.2175	0.705484	13.1374	5e-05	0.000137654	yes
RPL13A	chr19:49990810-49995564	q1	q2	OK	254.368	414.485	0.704402	6.74801	5e-05	0.000137654	yes
EREG	chr4:75230859-75254477	q1	q2	OK	3.26024	5.31172	0.704202	5.04232	5e-05	0.000137654	yes
IGBP1P1	chr14:35409127-35409702	q1	q2	OK	16.4154	26.7414	0.704029	4.82029	5e-05	0.000137654	yes
FBXL4	chr6:99321600-99395849	q1	q2	OK	3.81743	6.21869	0.704009	4.28967	5e-05	0.000137654	yes
GAS6	chr13:114518582-114567046	q1	q2	OK	51.9246	84.5789	0.70388	12.5659	5e-05	0.000137654	yes
LINC00152	chr2:87754973-87821030	q1	q2	OK	95.5502	155.511	0.702686	6.62588	5e-05	0.000137654	yes
DOCK11	chrX:117629871-117820123	q1	q2	OK	0.590891	0.961495	0.702388	2.51315	0.0001	0.000265155	yes
SLC22A15	chr1:116519118-116612675	q1	q2	OK	1.50779	2.44865	0.699549	3.4232	5e-05	0.000137654	yes
KIAA0355	chr19:34745455-34846471	q1	q2	OK	6.72312	10.9178	0.699483	8.57745	5e-05	0.000137654	yes
METTL20	chr12:31800093-31822016	q1	q2	OK	0.94741	1.53832	0.699294	1.49909	0.0053	0.0105145	yes
PIGP	chr21:38437663-38445458	q1	q2	OK	4.07179	6.60722	0.698379	1.78746	0.00165	0.00361035	yes
ATP2A3	chr17:3827162-3867758	q1	q2	OK	3.33115	5.4045	0.698142	4.77969	5e-05	0.000137654	yes
PION	chr7:76940067-77045717	q1	q2	OK	2.40917	3.90778	0.697814	3.61487	5e-05	0.000137654	yes
CHMP4C	chr8:82644687-82671748	q1	q2	OK	9.07879	14.7121	0.696435	5.43913	5e-05	0.000137654	yes
ZNF25	chr10:38238794-38265453	q1	q2	OK	1.30998	2.12216	0.695985	2.84439	5e-05	0.000137654	yes
ZNF550	chr19:58058342-58067725	q1	q2	OK	2.42957	3.93359	0.695144	2.29687	0.00195	0.00421007	yes
GPCPD1	chr20:5525079-5591672	q1	q2	OK	4.21083	6.81626	0.694876	6.06387	5e-05	0.000137654	yes
FNIP1	chr5:130977406-131132756	q1	q2	OK	8.03954	13.0138	0.694861	8.94132	5e-05	0.000137654	yes
BAIAP2L2	chr22:38480895-38506676	q1	q2	OK	0.979761	1.58536	0.69431	1.88914	0.0035	0.00720199	yes
BET1	chr7:93620999-93633690	q1	q2	OK	7.24928	11.7285	0.694108	6.07072	5e-05	0.000137654	yes
DPH5	chr1:101455179-101491362	q1	q2	OK	19.2355	31.096	0.692957	6.83248	5e-05	0.000137654	yes
PPP1R3B	chr8:8993763-9009152	q1	q2	OK	3.34256	5.40304	0.69282	5.23824	5e-05	0.000137654	yes
PCNXL2	chr1:233119881-233431459	q1	q2	OK	3.5325	5.70765	0.692209	6.18714	5e-05	0.000137654	yes
GPR126	chr6:142623055-142767403	q1	q2	OK	2.01995	3.26362	0.692153	4.48927	5e-05	0.000137654	yes
NKX6-1	chr4:85414435-85419387	q1	q2	OK	1.36093	2.19784	0.691495	1.68365	0.02165	0.0375939	yes
APOBEC3B	chr22:39353526-39388784	q1	q2	OK	56.5431	91.3038	0.691324	10.5962	5e-05	0.000137654	yes
IER2	chr19:13261281-13265718	q1	q2	OK	73.5213	118.698	0.691063	10.0867	5e-05	0.000137654	yes
RWDD2A	chr6:83777384-83906256	q1	q2	OK	3.20966	5.18177	0.691025	2.16251	0.0002	0.000508975	yes
LOC202181	chr5:177045500-177099278	q1	q2	OK	0.61312	0.989196	0.690088	1.71481	0.0089	0.0168582	yes
BEGAIN	chr14:101003483-101036131	q1	q2	OK	4.20127	6.77823	0.690082	3.81215	5e-05	0.000137654	yes
HAUS4	chr14:23415436-23426351	q1	q2	OK	39.6071	63.8868	0.68976	9.30775	5e-05	0.000137654	yes
ETV4	chr17:41605210-41623800	q1	q2	OK	59.1135	95.3502	0.68975	12.1775	5e-05	0.000137654	yes
FAM86DP	chr3:75470702-75484266	q1	q2	OK	2.64453	4.26256	0.688707	3.30338	5e-05	0.000137654	yes
FGGY	chr1:59762624-60228402	q1	q2	OK	3.71992	5.99472	0.688422	2.93403	5e-05	0.000137654	yes
PMEL	chr12:56347888-56360496	q1	q2	OK	0.672691	1.08348	0.687663	1.04948	0.0232	0.0400003	yes
GHDC	chr17:40341104-40346550	q1	q2	OK	9.29554	14.9719	0.687645	5.53686	5e-05	0.000137654	yes
HSD17B11	chr4:88257690-88312455	q1	q2	OK	38.9994	62.7725	0.68668	11.169	5e-05	0.000137654	yes
BBC3	chr19:47724078-47736023	q1	q2	OK	13.1532	21.1683	0.686489	5.81144	5e-05	0.000137654	yes
COL11A2	chr6_ssto_hap7:4610635-4637414	q1	q2	OK	1.52109	2.4477	0.686324	2.46556	5e-05	0.000137654	yes
USP20	chr9:132597695-132644117	q1	q2	OK	2.88479	4.64181	0.686222	4.24229	5e-05	0.000137654	yes
SLFNL1-AS1	chr1:41480261-41707815	q1	q2	OK	0.593626	0.95501	0.685962	1.71343	0.0059	0.0116085	yes
IL17RD	chr3:57124009-57199403	q1	q2	OK	2.54307	4.09046	0.685692	5.82874	5e-05	0.000137654	yes
LOC100505761	chr10:104209573-104216050	q1	q2	OK	1.86434	2.99832	0.685492	1.62961	0.00545	0.0107877	yes
ZBTB10	chr8:81398447-81434610	q1	q2	OK	5.79065	9.31197	0.68536	7.15107	5e-05	0.000137654	yes
HACL1	chr3:15602239-15643130	q1	q2	OK	9.18332	14.7667	0.685256	5.56939	5e-05	0.000137654	yes
MAP7	chr6:136663418-136871957	q1	q2	OK	1.35149	2.17291	0.685079	2.5794	5e-05	0.000137654	yes
LINC00086	chrX:134555867-134560225	q1	q2	OK	0.804478	1.29316	0.68477	2.12236	0.00125	0.00279508	yes
POLM	chr7:44111846-44122129	q1	q2	OK	6.30698	10.1254	0.68296	5.17744	5e-05	0.000137654	yes
TMEM59	chr1:54497348-54519111	q1	q2	OK	65.7357	105.51	0.682632	13.3887	5e-05	0.000137654	yes
SLC20A1	chr2:113403433-113421400	q1	q2	OK	117.549	188.52	0.681459	5.54183	5e-05	0.000137654	yes
CLIP3	chr19:36505561-36523797	q1	q2	OK	24.2502	38.8683	0.680593	10.4279	5e-05	0.000137654	yes
PCMTD1	chr8:52730139-52811735	q1	q2	OK	3.35564	5.37819	0.680535	4.69495	5e-05	0.000137654	yes
NEIL1	chr15:75639330-75647592	q1	q2	OK	2.57415	4.12548	0.680466	2.47325	0.00015	0.000387655	yes
ARRDC1	chr9:140500095-140513308	q1	q2	OK	9.93703	15.9192	0.67988	5.04266	5e-05	0.000137654	yes
VWDE	chr7:12370508-12443852	q1	q2	OK	0.687828	1.10151	0.67936	2.42773	0.0002	0.000508975	yes
GADD45B	chr19:2476122-2478257	q1	q2	OK	27.1785	43.5162	0.679087	8.05408	5e-05	0.000137654	yes
RAP1GAP2	chr17:2699731-2941035	q1	q2	OK	8.31135	13.3067	0.678996	8.94136	5e-05	0.000137654	yes
ACOT4	chr14:74058409-74062470	q1	q2	OK	3.18851	5.10176	0.678111	2.9422	5e-05	0.000137654	yes
SWT1	chr1:185087217-185260913	q1	q2	OK	1.65123	2.6414	0.677764	2.13788	5e-05	0.000137654	yes
ABCG1	chr21:43619798-43717354	q1	q2	OK	3.03671	4.85713	0.677596	3.28824	5e-05	0.000137654	yes
PIK3CD	chr1:9711789-9884550	q1	q2	OK	5.69468	9.10756	0.67745	1.7015	0.0035	0.00720199	yes
PNPLA2	chr11:818900-825571	q1	q2	OK	20.1884	32.2694	0.676642	8.88007	5e-05	0.000137654	yes
RAB37	chr17:72667255-72743474	q1	q2	OK	0.96216	1.53729	0.67604	1.72666	0.00245	0.00517078	yes
GABARAPL3	chr15:90889762-90892679	q1	q2	OK	0.701962	1.12129	0.675698	1.45216	0.02235	0.0387123	yes
CBLN3	chr14:24895739-24898731	q1	q2	OK	1.57906	2.52002	0.674371	2.42255	0.0003	0.000743193	yes
CHRM3	chr1:239792372-240072717	q1	q2	OK	0.667083	1.06441	0.674112	1.70375	0.01025	0.0191453	yes
SETDB2	chr13:50018428-50069139	q1	q2	OK	0.829928	1.32402	0.673862	2.49545	5e-05	0.000137654	yes
TMEM159	chr16:20944475-21191937	q1	q2	OK	6.85934	10.9421	0.673752	4.11169	5e-05	0.000137654	yes
MIB2	chr1:1550794-1565990	q1	q2	OK	5.59994	8.93238	0.673634	4.67868	5e-05	0.000137654	yes
PPP4R1L	chr20:56807832-56884495	q1	q2	OK	2.87404	4.58357	0.673392	3.29663	5e-05	0.000137654	yes
MFSD6	chr2:191273080-191367041	q1	q2	OK	3.07416	4.90237	0.673287	4.74114	5e-05	0.000137654	yes
TCEAL4	chrX:102840418-102842655	q1	q2	OK	25.5725	40.7691	0.67288	6.33086	5e-05	0.000137654	yes
CPT2	chr1:53662100-53686289	q1	q2	OK	5.08268	8.1023	0.672743	4.1917	5e-05	0.000137654	yes
LOC654433	chr2:113973573-114036498	q1	q2	OK	1.42073	2.26423	0.672392	2.14281	0.00055	0.00130432	yes
SATB1	chr3:18389132-18480265	q1	q2	OK	6.09423	9.71051	0.672104	6.35891	5e-05	0.000137654	yes
CLIP2	chr7:73703804-73820273	q1	q2	OK	20.6091	32.8321	0.671825	11.8619	5e-05	0.000137654	yes
WBP2	chr17:73841779-73851501	q1	q2	OK	69.2455	110.295	0.671576	13.779	5e-05	0.000137654	yes
LOC100652772	chr5:43573286-43705668	q1	q2	OK	4.24206	6.75558	0.671313	4.07658	5e-05	0.000137654	yes
C1S	chr12:7167979-7178335	q1	q2	OK	6.8917	10.9747	0.671245	5.06145	5e-05	0.000137654	yes
RRAS	chr19:50138551-50143400	q1	q2	OK	46.7494	74.4267	0.670872	9.20019	5e-05	0.000137654	yes
ROBO3	chr11:124735304-124751370	q1	q2	OK	3.93962	6.27068	0.670563	5.19244	5e-05	0.000137654	yes
RPL3	chr22:39708886-39715670	q1	q2	OK	704.893	1121.68	0.670183	5.62479	5e-05	0.000137654	yes
LAMA3	chr18:21269561-21535029	q1	q2	OK	1.96251	3.12221	0.669871	3.83444	5e-05	0.000137654	yes
SLC25A37	chr8:23386362-23430063	q1	q2	OK	11.4225	18.1581	0.668731	5.84652	5e-05	0.000137654	yes
SLC5A10	chr17:18853988-18950336	q1	q2	OK	2.99243	4.75441	0.667949	2.38225	0.00075	0.00174342	yes
EAPP	chr14:34985134-35008943	q1	q2	OK	15.8762	25.2064	0.666927	6.01155	5e-05	0.000137654	yes
DIRC2	chr3:122513900-122599986	q1	q2	OK	4.35883	6.91565	0.665924	4.69202	5e-05	0.000137654	yes
RABL2A	chr2:114384816-114400975	q1	q2	OK	1.2625	2.00266	0.66563	1.72899	0.00255	0.00536891	yes
P2RX4	chr12:121647663-121671909	q1	q2	OK	12.7476	20.2072	0.66464	5.63752	5e-05	0.000137654	yes
AMACR	chr5:33987090-34124633	q1	q2	OK	3.14654	4.98591	0.66409	2.94694	5e-05	0.000137654	yes
ZNF586	chr19:58281019-58291984	q1	q2	OK	2.09933	3.32425	0.663101	2.29944	5e-05	0.000137654	yes
DHRS4-AS1	chr14:24407939-24438488	q1	q2	OK	5.64847	8.94291	0.662885	4.60235	5e-05	0.000137654	yes
TPP1	chr11:6633996-6640692	q1	q2	OK	54.8896	86.8629	0.662207	8.46257	5e-05	0.000137654	yes
NEDD4L	chr18:55711609-56068772	q1	q2	OK	10.6986	16.9251	0.661741	10.8016	5e-05	0.000137654	yes
CD55	chr1:207494816-207534311	q1	q2	OK	10.8753	17.2033	0.661628	6.30197	5e-05	0.000137654	yes
CLNS1A	chr11:77327195-77348851	q1	q2	OK	90.4185	142.949	0.66081	13.7063	5e-05	0.000137654	yes
PGAP2	chr11:3696239-3847601	q1	q2	OK	10.8629	17.1676	0.660274	1.84857	0.00385	0.0078534	yes
ZNF285	chr19:44889807-44905777	q1	q2	OK	0.706115	1.11579	0.660096	1.68393	0.0102	0.0190762	yes
FBXW4	chr10:103370420-103454743	q1	q2	OK	3.25008	5.13306	0.659343	3.3049	5e-05	0.000137654	yes
CXXC5	chr5:139028300-139062680	q1	q2	OK	18.3441	28.971	0.659292	6.54478	5e-05	0.000137654	yes
CDK19	chr6:110931180-111136412	q1	q2	OK	8.12009	12.8161	0.658392	8.43766	5e-05	0.000137654	yes
NTN4	chr12:96043030-96184536	q1	q2	OK	3.38897	5.3487	0.658343	3.99577	5e-05	0.000137654	yes
ULK2	chr17:19674142-19771239	q1	q2	OK	1.33228	2.10255	0.658246	2.61233	5e-05	0.000137654	yes
NAV2	chr11:19372270-20143147	q1	q2	OK	4.56563	7.20376	0.657935	7.42307	5e-05	0.000137654	yes
RGS17	chr6:153332031-153452389	q1	q2	OK	2.2926	3.61706	0.657835	2.33451	0.00105	0.00237777	yes
YPEL5	chr2:30369749-30383399	q1	q2	OK	31.2685	49.3319	0.657809	9.31078	5e-05	0.000137654	yes
PDZD2	chr5:31799030-32111038	q1	q2	OK	1.2061	1.90248	0.657528	4.35141	5e-05	0.000137654	yes
ACY1	chr3:52009041-52023218	q1	q2	OK	21.3851	33.7302	0.657431	4.00673	5e-05	0.000137654	yes
ZCCHC7	chr9:37120468-37358145	q1	q2	OK	8.44228	13.3127	0.657101	5.78932	5e-05	0.000137654	yes
FAM110C	chr2:38813-46588	q1	q2	OK	1.66297	2.62166	0.656719	3.07906	5e-05	0.000137654	yes
SRGAP1	chr12:64238540-64541613	q1	q2	OK	1.11706	1.76077	0.656494	3.66892	5e-05	0.000137654	yes
SMOC2	chr6:168841830-169068674	q1	q2	OK	1.72866	2.72353	0.65582	2.59024	5e-05	0.000137654	yes
PCSK1N	chrX:48689503-48694036	q1	q2	OK	45.2121	71.2049	0.65527	9.01552	5e-05	0.000137654	yes
ACCS	chr11:44087728-44105569	q1	q2	OK	2.47313	3.89458	0.655132	2.50242	0.0001	0.000265155	yes
ZNF846	chr19:9868150-9879410	q1	q2	OK	0.985833	1.55234	0.655031	1.7594	0.005	0.00996591	yes
VAT1	chr17:41166621-41174459	q1	q2	OK	105.892	166.671	0.654409	5.66487	5e-05	0.000137654	yes
EGFL8	chr6_ssto_hap7:3468303-3493616	q1	q2	OK	3.43672	5.40792	0.654041	1.27913	0.0266	0.0451757	yes
SDHAP3	chr5:1572072-1594646	q1	q2	OK	2.35274	3.7021	0.653998	2.12369	0.0047	0.00942938	yes
HMGCL	chr1:24128366-24151949	q1	q2	OK	17.3744	27.3356	0.653819	5.67644	5e-05	0.000137654	yes
GFPT2	chr5:179727699-179780315	q1	q2	OK	33.8042	53.1846	0.653806	11.912	5e-05	0.000137654	yes
PSMG3-AS1	chr7:1609708-1629261	q1	q2	OK	2.39138	3.76169	0.653537	3.56698	5e-05	0.000137654	yes
PEX10	chr1:2323213-2344010	q1	q2	OK	8.81001	13.8473	0.652385	2.98221	5e-05	0.000137654	yes
SERINC1	chr6:122764492-122792952	q1	q2	OK	49.7709	78.2093	0.652038	8.23992	5e-05	0.000137654	yes
EIF1B	chr3:39851302-40353915	q1	q2	OK	36.8068	57.8289	0.651821	6.31092	5e-05	0.000137654	yes
TSSK3	chr1:32827861-32829924	q1	q2	OK	3.52016	5.5303	0.651716	2.70503	0.0002	0.000508975	yes
NFKBID	chr19:36379142-36391552	q1	q2	OK	1.67052	2.62346	0.651174	2.14231	0.00165	0.00361035	yes
APLF	chr2:68694690-68807294	q1	q2	OK	1.05384	1.65478	0.650977	2.39219	0.0004	0.000972971	yes
C2orf81	chr2:74641302-74644844	q1	q2	OK	2.75868	4.33052	0.650563	3.01786	5e-05	0.000137654	yes
FAM72D	chr1:143896451-143913143	q1	q2	OK	0.71848	1.12733	0.649885	1.57879	0.0141	0.0254967	yes
FLJ10038	chr15:50569388-50650503	q1	q2	OK	2.54236	3.98905	0.64988	3.30214	5e-05	0.000137654	yes
NPAS1	chr19:47524142-47549017	q1	q2	OK	1.07284	1.6828	0.649428	1.8041	0.00665	0.0129525	yes
ECHDC3	chr10:11784355-11806065	q1	q2	OK	5.03158	7.8919	0.649363	3.56951	5e-05	0.000137654	yes
GIGYF1	chr7:100277129-100286870	q1	q2	OK	25.9091	40.6318	0.649148	7.98154	5e-05	0.000137654	yes
C17orf59	chr17:8091650-8093564	q1	q2	OK	2.68093	4.20147	0.64816	2.77621	0.0001	0.000265155	yes
MTRNR2L1	chr17:22022436-22023991	q1	q2	OK	15.0748	23.6236	0.648091	5.96982	5e-05	0.000137654	yes
PROS1	chr3:93591880-93692934	q1	q2	OK	3.53547	5.5389	0.647697	4.25406	5e-05	0.000137654	yes
ZNF18	chr17:11880761-11900689	q1	q2	OK	1.61874	2.53591	0.647635	2.54706	5e-05	0.000137654	yes
C2orf16	chr2:27799388-27805589	q1	q2	OK	1.18687	1.85934	0.647627	3.18844	5e-05	0.000137654	yes
KRT34	chr17:39533920-39538636	q1	q2	OK	1.56681	2.45422	0.64744	2.01224	0.0029	0.00603914	yes
CBR3-AS1	chr21:37504064-37528606	q1	q2	OK	1.20108	1.88105	0.647209	1.35115	0.0266	0.0451757	yes
SMAGP	chr12:51632507-51664202	q1	q2	OK	26.4695	41.4493	0.647016	2.27091	5e-05	0.000137654	yes
CLK1	chr2:201717731-201729467	q1	q2	OK	18.6561	29.214	0.647015	6.6159	5e-05	0.000137654	yes
PGM5	chr9:70970108-71145977	q1	q2	OK	1.45543	2.27866	0.646738	2.43589	5e-05	0.000137654	yes
LOC100506394	chr13:114567149-114569805	q1	q2	OK	3.51047	5.49179	0.645611	3.16444	5e-05	0.000137654	yes
CECR2	chr22:17956627-18033845	q1	q2	OK	1.64334	2.56974	0.644993	3.58253	5e-05	0.000137654	yes
PPFIBP2	chr11:7534995-7674996	q1	q2	OK	1.61506	2.52449	0.644409	2.50095	0.0002	0.000508975	yes
AMT	chr3:49454210-49466757	q1	q2	OK	2.2784	3.55968	0.643728	1.82473	0.00365	0.00748256	yes
SLC35E2B	chr1:1571099-1655791	q1	q2	OK	5.23514	8.17858	0.643622	6.06847	5e-05	0.000137654	yes
PDE5A	chr4:120375937-120549981	q1	q2	OK	1.98048	3.09281	0.643069	3.74282	5e-05	0.000137654	yes
GPR135	chr14:59930239-59932059	q1	q2	OK	1.17589	1.83582	0.642673	1.79218	0.0091	0.0172148	yes
DCLK1	chr13:35516423-36705514	q1	q2	OK	1.23	1.91863	0.641419	2.41012	0.0001	0.000265155	yes
ABCA5	chr17:67144147-67323323	q1	q2	OK	0.616549	0.96167	0.641327	2.45072	5e-05	0.000137654	yes
EBF4	chr20:2673523-2740754	q1	q2	OK	1.30507	2.0352	0.641043	2.29422	0.00025	0.000628679	yes
FBXL16	chr16:742499-755825	q1	q2	OK	7.51072	11.7117	0.640923	6.06058	5e-05	0.000137654	yes
CYTL1	chr4:5016313-5021197	q1	q2	OK	39.3556	61.3671	0.640897	8.04197	5e-05	0.000137654	yes
IGF1R	chr15:99192760-99507759	q1	q2	OK	19.4142	30.2725	0.640894	7.03534	5e-05	0.000137654	yes
POC1B	chr12:89813497-89920039	q1	q2	OK	3.42167	5.33537	0.640887	2.87793	5e-05	0.000137654	yes
KDM5B	chr1:202696531-202777549	q1	q2	OK	14.2119	22.1455	0.639921	10.8122	5e-05	0.000137654	yes
FGD5	chr3:14860468-14976072	q1	q2	OK	3.02237	4.70889	0.639707	4.87107	5e-05	0.000137654	yes
PPOX	chr1:161136180-161141010	q1	q2	OK	8.3544	13.0158	0.63966	3.88153	5e-05	0.000137654	yes
TMEM101	chr17:42088555-42092345	q1	q2	OK	26.8813	41.8759	0.639519	7.90493	5e-05	0.000137654	yes
ERN1	chr17:62120389-62207502	q1	q2	OK	1.15248	1.79448	0.638822	2.50959	0.0001	0.000265155	yes
LOXL4	chr10:100007442-100028007	q1	q2	OK	46.3372	72.1374	0.638577	8.05306	5e-05	0.000137654	yes
PEX7	chr6:137143701-137235072	q1	q2	OK	2.42775	3.77887	0.638339	2.30691	0.00095	0.00216999	yes
WSB1	chr17:25621105-25640645	q1	q2	OK	21.2038	33.0012	0.638196	8.35534	5e-05	0.000137654	yes
ZNF280D	chr15:56922373-57025787	q1	q2	OK	9.64821	15.0162	0.638186	5.43416	5e-05	0.000137654	yes
EZH1	chr17:40852292-40897071	q1	q2	OK	5.07351	7.89618	0.63817	5.64165	5e-05	0.000137654	yes
SERTAD1	chr19:40928408-40931932	q1	q2	OK	24.5888	38.2681	0.638141	6.80895	5e-05	0.000137654	yes
PCDHB9	chr5:140566892-140571111	q1	q2	OK	0.9933	1.54572	0.637981	2.36484	0.00015	0.000387655	yes
NPDC1	chr9:139933908-139940676	q1	q2	OK	22.7819	35.4455	0.637715	7.21204	5e-05	0.000137654	yes
EEF1A1	chr6:74225472-74230755	q1	q2	OK	113.689	176.832	0.637286	5.44395	5e-05	0.000137654	yes
PTK2B	chr8:27168998-27316908	q1	q2	OK	4.03659	6.27554	0.636603	4.59503	5e-05	0.000137654	yes
SH3YL1	chr2:218135-264068	q1	q2	OK	0.958014	1.48927	0.636486	1.31765	0.0175	0.0309806	yes
ANKMY1	chr2:241418838-241497405	q1	q2	OK	1.15352	1.79302	0.636339	1.78174	0.00215	0.00459885	yes
ZNF501	chr3:44771097-44778575	q1	q2	OK	1.76992	2.75094	0.636243	2.55752	5e-05	0.000137654	yes
SPHK1	chr17:74380689-74383941	q1	q2	OK	12.5112	19.4425	0.635994	5.0343	5e-05	0.000137654	yes
BCAN	chr1:156611739-156629324	q1	q2	OK	3.98157	6.18699	0.635902	3.81862	5e-05	0.000137654	yes
ADIRF	chr10:88728187-88769960	q1	q2	OK	6.93442	10.7753	0.635886	1.99103	0.0013	0.00289361	yes
SLC27A1	chr19:17581299-17616977	q1	q2	OK	12.0648	18.7442	0.635633	7.64489	5e-05	0.000137654	yes
RYR1	chr19:38924339-39078204	q1	q2	OK	1.50846	2.34235	0.634877	5.37543	5e-05	0.000137654	yes
TK2	chr16:66541905-66584315	q1	q2	OK	7.68707	11.9243	0.633397	6.54226	5e-05	0.000137654	yes
FN1	chr2:216225178-216300791	q1	q2	OK	232.152	360.085	0.633263	4.29299	5e-05	0.000137654	yes
ZNF16	chr8:146155743-146176274	q1	q2	OK	9.11708	14.1361	0.632744	5.09955	5e-05	0.000137654	yes
LIF	chr22:30636435-30642840	q1	q2	OK	32.9741	51.125	0.632696	11.5461	5e-05	0.000137654	yes
LOC253039	chr9:123605319-123616651	q1	q2	OK	3.78404	5.86545	0.632315	4.39167	5e-05	0.000137654	yes
CCNB1IP1	chr14:20779526-20801471	q1	q2	OK	30.7873	47.6744	0.63088	6.89591	5e-05	0.000137654	yes
SUGT1P1	chr9:33504534-33511164	q1	q2	OK	3.06591	4.74483	0.63004	1.99457	0.01195	0.0219835	yes
INSR	chr19:7112265-7294011	q1	q2	OK	1.59088	2.46189	0.629946	4.192	5e-05	0.000137654	yes
MEF2D	chr1:156433512-156470634	q1	q2	OK	13.6336	21.0955	0.629773	9.55041	5e-05	0.000137654	yes
TGFBR3L	chr19:7981031-7983980	q1	q2	OK	1.61122	2.49283	0.629634	1.74927	0.016	0.0285595	yes
GEMIN8	chrX:14024844-14048035	q1	q2	OK	1.6605	2.56902	0.629594	2.29313	5e-05	0.000137654	yes
EPS8L1	chr19:55587220-55599291	q1	q2	OK	1.02421	1.58316	0.628302	1.56865	0.00765	0.0147	yes
IDUA	chr4:972862-998317	q1	q2	OK	4.93931	7.63153	0.627662	2.53923	0.0002	0.000508975	yes
PRSS12	chr4:119201192-119273922	q1	q2	OK	2.56574	3.96417	0.627643	3.92	5e-05	0.000137654	yes
HSPBAP1	chr3:122458843-122512666	q1	q2	OK	4.87563	7.52903	0.626877	3.65479	5e-05	0.000137654	yes
NOP14-AS1	chr4:2937277-2965118	q1	q2	OK	2.45074	3.78316	0.626379	2.30591	0.0003	0.000743193	yes
LOC100129250	chr9:32540541-32553015	q1	q2	OK	6.68668	10.3183	0.625839	1.3915	0.0198	0.0346975	yes
OGDHL	chr10:50942686-50970425	q1	q2	OK	13.1848	20.3412	0.625534	7.34682	5e-05	0.000137654	yes
COL4A2	chr13:110959630-111165373	q1	q2	OK	188.951	291.334	0.624661	4.36936	5e-05	0.000137654	yes
SMPDL3A	chr6:123109970-123130864	q1	q2	OK	2.73687	4.2196	0.62458	2.84475	5e-05	0.000137654	yes
LMBRD1	chr6:70385640-70507049	q1	q2	OK	13.3639	20.5937	0.623858	6.48055	5e-05	0.000137654	yes
BCKDHA	chr19:41903693-41930910	q1	q2	OK	21.8891	33.7208	0.623427	6.4208	5e-05	0.000137654	yes
TSPAN1	chr1:46640748-46651634	q1	q2	OK	1.69591	2.61167	0.622906	1.96578	0.0046	0.00924992	yes
2014-03-01	chr4:164445449-165304407	q1	q2	OK	1.31918	2.03035	0.622087	2.63208	5e-05	0.000137654	yes
CARD11	chr7:2945709-3083509	q1	q2	OK	10.9608	16.8682	0.621953	7.83977	5e-05	0.000137654	yes
WAC-AS1	chr10:28808845-28821283	q1	q2	OK	2.86137	4.40292	0.621753	4.42616	5e-05	0.000137654	yes
CIRBP	chr19:1267469-1274809	q1	q2	OK	70.7161	108.796	0.621508	8.24151	5e-05	0.000137654	yes
C9orf85	chr9:74526422-74588371	q1	q2	OK	6.87153	10.5712	0.621442	3.62103	5e-05	0.000137654	yes
ZNF630	chrX:47917566-47931025	q1	q2	OK	1.9002	2.92256	0.621081	2.29085	0.0002	0.000508975	yes
CEP57	chr11:95523624-95565857	q1	q2	OK	26.7068	41.0631	0.620633	9.61661	5e-05	0.000137654	yes
CNTRL	chr9:123850573-123939886	q1	q2	OK	5.75607	8.84993	0.620582	7.32827	5e-05	0.000137654	yes
WDR81	chr17:1619816-1641893	q1	q2	OK	7.82577	12.0303	0.62037	5.13799	5e-05	0.000137654	yes
TIMP1	chrX:47420498-47479256	q1	q2	OK	1235.67	1899.38	0.620235	4.16541	5e-05	0.000137654	yes
PHLDB2	chr3:111393522-111695364	q1	q2	OK	46.5457	71.537	0.620043	4.92004	5e-05	0.000137654	yes
BNIP3L	chr8:26240522-26270644	q1	q2	OK	50.9815	78.3396	0.619768	7.86713	5e-05	0.000137654	yes
ABCB7	chrX:74273006-74376175	q1	q2	OK	18.6693	28.6742	0.619085	7.15506	5e-05	0.000137654	yes
MTMR14	chr3:9691116-9744078	q1	q2	OK	24.6147	37.7902	0.618489	8.00171	5e-05	0.000137654	yes
LIAS	chr4:39460664-39479271	q1	q2	OK	9.04695	13.8877	0.618308	4.02762	5e-05	0.000137654	yes
EIF4A2	chr3:186501360-186524484	q1	q2	OK	104.191	159.901	0.617957	5.55562	5e-05	0.000137654	yes
TIMM9	chr14:58862643-59015549	q1	q2	OK	28.7764	44.1608	0.61788	4.26706	5e-05	0.000137654	yes
RAB11FIP4	chr17:29718641-29865232	q1	q2	OK	4.71132	7.22433	0.616732	6.85636	5e-05	0.000137654	yes
NRN1	chr6:5998232-6007633	q1	q2	OK	1.667	2.55535	0.616263	2.11644	0.0016	0.00351029	yes
FOXO4	chrX:70315998-70323384	q1	q2	OK	4.17014	6.39234	0.616249	3.94738	5e-05	0.000137654	yes
ORAI3	chr16:30960404-30966259	q1	q2	OK	4.50024	6.89449	0.615443	3.61975	5e-05	0.000137654	yes
NPY1R	chr4:164245116-164253947	q1	q2	OK	1.08511	1.66213	0.615197	2.01396	0.0015	0.00330744	yes
IFT140	chr16:1543351-1662109	q1	q2	OK	8.64202	13.2375	0.615186	6.88757	5e-05	0.000137654	yes
MCTP1	chr5:94042288-94620279	q1	q2	OK	7.5968	11.6331	0.614777	5.58005	5e-05	0.000137654	yes
HEXB	chr5:73980968-74072737	q1	q2	OK	25.5155	39.0691	0.614652	7.19742	5e-05	0.000137654	yes
HEXA	chr15:72635777-72671129	q1	q2	OK	65.6494	100.49	0.614192	7.90221	5e-05	0.000137654	yes
ITGB5	chr3:124481794-124606144	q1	q2	OK	140.996	215.813	0.614134	4.6303	5e-05	0.000137654	yes
PCDHB11	chr5:140579347-140582618	q1	q2	OK	4.94896	7.57467	0.614056	4.53783	5e-05	0.000137654	yes
CXorf40A	chrX:148622518-148632086	q1	q2	OK	1.5662	2.39662	0.613737	1.37076	0.0035	0.00720199	yes
FGD4	chr12:32655040-32798984	q1	q2	OK	0.736054	1.12632	0.613737	2.72266	5e-05	0.000137654	yes
ZNF37BP	chr10:43008960-43048280	q1	q2	OK	2.1341	3.26563	0.613733	4.74542	5e-05	0.000137654	yes
LTB4R	chr14:24774392-24787242	q1	q2	OK	3.36558	5.14825	0.613228	3.61171	5e-05	0.000137654	yes
THAP8	chr19:36525886-36545664	q1	q2	OK	3.59961	5.50539	0.613002	2.94423	0.0001	0.000265155	yes
LOC100126784	chr11:19372270-20143147	q1	q2	OK	0.663999	1.01552	0.612967	1.40815	0.0227	0.0392617	yes
NPTXR	chr22:39214455-39240017	q1	q2	OK	9.62398	14.7171	0.612789	8.26054	5e-05	0.000137654	yes
ZFHX3	chr16:72816785-73092534	q1	q2	OK	4.66733	7.13238	0.611786	8.43104	5e-05	0.000137654	yes
ZNF697	chr1:120161999-120190390	q1	q2	OK	9.61916	14.6908	0.610934	7.76124	5e-05	0.000137654	yes
IFT88	chr13:21141207-21265576	q1	q2	OK	4.55672	6.95852	0.610784	3.8416	5e-05	0.000137654	yes
LINC00339	chr1:22351706-22357715	q1	q2	OK	12.3192	18.8113	0.610686	3.43687	5e-05	0.000137654	yes
RPL10A	chr6:35436177-35438558	q1	q2	OK	325.096	496.385	0.610591	10.1851	5e-05	0.000137654	yes
ZNF282	chr7:148892576-148923339	q1	q2	OK	6.06524	9.25309	0.60937	5.2635	5e-05	0.000137654	yes
C8orf42	chr8:439789-495781	q1	q2	OK	1.60981	2.45497	0.608815	2.08643	0.0001	0.000265155	yes
ST3GAL6	chr3:98433176-98514689	q1	q2	OK	1.62544	2.47777	0.608218	2.20427	5e-05	0.000137654	yes
AUH	chr9:93976096-94124206	q1	q2	OK	6.09434	9.2888	0.608023	3.60594	5e-05	0.000137654	yes
MAGEL2	chr15:23888695-23892993	q1	q2	OK	1.07806	1.64306	0.607946	2.38358	0.0003	0.000743193	yes
TGFB2	chr1:218517537-218617961	q1	q2	OK	34.9805	53.287	0.607232	7.37342	5e-05	0.000137654	yes
BEND5	chr1:48998526-50489626	q1	q2	OK	3.78933	5.77112	0.606911	2.11744	0.0005	0.00119414	yes
PLEK2	chr14:67853699-67878828	q1	q2	OK	20.5697	31.3182	0.60648	6.3685	5e-05	0.000137654	yes
RPL13	chr16:89627064-89633237	q1	q2	OK	77.4298	117.87	0.606237	5.0862	5e-05	0.000137654	yes
ZNF671	chr19:58231118-58238995	q1	q2	OK	2.55409	3.88762	0.606081	2.80659	0.00015	0.000387655	yes
DOCK9	chr13:99445740-99738660	q1	q2	OK	2.3716	3.60959	0.605976	4.26101	5e-05	0.000137654	yes
BEX5	chrX:101408678-101410986	q1	q2	OK	5.38102	8.1877	0.605579	1.92399	0.0013	0.00289361	yes
PABPC3	chr13:25670275-25672704	q1	q2	OK	50.0584	76.1516	0.605262	11.8013	5e-05	0.000137654	yes
PLEKHH1	chr14:68000007-68067017	q1	q2	OK	2.22432	3.38306	0.60496	3.34903	5e-05	0.000137654	yes
HIVEP1	chr6:12012723-12165232	q1	q2	OK	4.19265	6.37411	0.604363	6.64225	5e-05	0.000137654	yes
ZFYVE1	chr14:73436158-73493920	q1	q2	OK	7.34444	11.165	0.604257	5.15	5e-05	0.000137654	yes
MDP1	chr14:24683142-24701576	q1	q2	OK	19.534	29.6948	0.604225	3.53179	5e-05	0.000137654	yes
BLOC1S1-RDH5	chr12:56109817-56118526	q1	q2	OK	5.73668	8.71984	0.604088	1.87166	0.0007	0.00163499	yes
C20orf194	chr20:3229947-3388309	q1	q2	OK	2.67122	4.05978	0.603903	4.67436	5e-05	0.000137654	yes
ZNF799	chr19:12500827-12512088	q1	q2	OK	0.696667	1.05876	0.603831	1.49442	0.01855	0.0327337	yes
EIF4E3	chr3:71728439-71804328	q1	q2	OK	2.47693	3.76286	0.603278	4.07982	5e-05	0.000137654	yes
BAIAP3	chr16:1383605-1401873	q1	q2	OK	2.79185	4.24104	0.6032	3.18602	5e-05	0.000137654	yes
SLC25A27	chr6:46620651-46645927	q1	q2	OK	1.29872	1.97286	0.603198	1.914	0.00155	0.00340912	yes
SDCCAG8	chr1:243419306-244006886	q1	q2	OK	2.50375	3.80285	0.602994	1.69752	0.01115	0.0206359	yes
ZNF688	chr16:30581018-30583728	q1	q2	OK	3.66533	5.56549	0.602566	1.76453	0.0019	0.00411427	yes
TP53I3	chr2:24300302-24308085	q1	q2	OK	86.6732	131.603	0.602536	8.78265	5e-05	0.000137654	yes
FGFBP3	chr10:93666344-93669258	q1	q2	OK	1.25055	1.89864	0.602399	1.99768	0.00255	0.00536891	yes
ZFP14	chr19:36825354-36870105	q1	q2	OK	0.711636	1.08034	0.602275	2.49175	0.0001	0.000265155	yes
D2HGDH	chr2:242674029-242708231	q1	q2	OK	6.47154	9.82016	0.601637	4.54011	5e-05	0.000137654	yes
SYT14	chr1:210111518-210337633	q1	q2	OK	3.13002	4.74792	0.601123	4.04077	5e-05	0.000137654	yes
RBM11	chr21:15588465-15600693	q1	q2	OK	1.54047	2.33651	0.600984	1.95283	0.0025	0.00527039	yes
KDM3A	chr2:86668270-86719839	q1	q2	OK	9.91398	15.031	0.600408	7.01154	5e-05	0.000137654	yes
DHRS7	chr14:60611499-60632211	q1	q2	OK	30.0696	45.5779	0.60003	7.46463	5e-05	0.000137654	yes
GRAMD1A	chr19:35491245-35517373	q1	q2	OK	23.4926	35.5962	0.599517	8.05006	5e-05	0.000137654	yes
LOC389765	chr9:88420916-88457794	q1	q2	OK	1.02454	1.55146	0.598651	1.5184	0.02415	0.0414427	yes
GLYCTK	chr3:52321835-52329272	q1	q2	OK	6.65811	10.0802	0.598344	2.668	5e-05	0.000137654	yes
LOC100129961	chr2:135596185-135676176	q1	q2	OK	1.60691	2.4322	0.597974	1.44782	0.01415	0.0255765	yes
RNF103	chr2:86730552-87005164	q1	q2	OK	8.45794	12.788	0.596418	2.12999	0.00085	0.00195926	yes
GATA6	chr18:19749403-19782491	q1	q2	OK	1.5602	2.35895	0.596409	2.62678	0.00025	0.000628679	yes
LOC642236	chr9:68427782-68454375	q1	q2	OK	2.07181	3.13237	0.596364	1.74919	0.0163	0.0290516	yes
CDK7	chr5:68530621-68573257	q1	q2	OK	18.1587	27.437	0.595458	5.95542	5e-05	0.000137654	yes
PRDM8	chr4:81106423-81125482	q1	q2	OK	1.45803	2.20237	0.595034	2.16206	0.0003	0.000743193	yes
NIPSNAP3B	chr9:107526450-107536291	q1	q2	OK	1.09128	1.64806	0.594749	1.54625	0.01925	0.0338283	yes
KLC4	chr6:43027371-43042833	q1	q2	OK	13.9059	20.9994	0.594653	5.34972	5e-05	0.000137654	yes
XKR9	chr8:71581599-71648177	q1	q2	OK	0.86317	1.30321	0.594353	1.80241	0.0038	0.00776104	yes
PIGV	chr1:27114453-27124894	q1	q2	OK	7.90049	11.9275	0.594277	4.42809	5e-05	0.000137654	yes
CRHR1-IT1	chr17_ctg5_hap1:954314-1170453	q1	q2	OK	2.04858	3.09241	0.594108	1.58271	0.0216	0.037517	yes
ZBTB38	chr3:141043054-141168632	q1	q2	OK	11.3837	17.1836	0.594062	10.2054	5e-05	0.000137654	yes
C19orf81	chr19:51152701-51162567	q1	q2	OK	3.03954	4.58725	0.593777	1.87694	0.02335	0.0402326	yes
NAP1L3	chrX:92925924-92928682	q1	q2	OK	8.1064	12.2326	0.593593	5.15635	5e-05	0.000137654	yes
NEGR1	chr1:71868624-72748277	q1	q2	OK	4.46574	6.73781	0.593381	5.17845	5e-05	0.000137654	yes
LRRK1	chr15:101459459-101610317	q1	q2	OK	1.78457	2.69236	0.593297	3.93585	5e-05	0.000137654	yes
GLI4	chr8:144349606-144359101	q1	q2	OK	14.1881	21.4041	0.593201	4.96097	5e-05	0.000137654	yes
C19orf33	chr19:38794199-38806606	q1	q2	OK	109.236	164.789	0.593174	3.85706	5e-05	0.000137654	yes
C11orf71	chr11:114262169-114271272	q1	q2	OK	11.2622	16.9844	0.592721	2.51345	5e-05	0.000137654	yes
ZSWIM6	chr5:60628099-60841999	q1	q2	OK	5.09674	7.68557	0.592577	5.67657	5e-05	0.000137654	yes
CCNI	chr4:77969176-77997125	q1	q2	OK	137.704	207.521	0.591688	6.27497	5e-05	0.000137654	yes
RAB24	chr5:176728198-176730744	q1	q2	OK	22.4752	33.8655	0.591482	5.8716	5e-05	0.000137654	yes
LRRC37B	chr17:30348154-30380519	q1	q2	OK	1.13127	1.70429	0.591233	1.95487	0.002	0.00430953	yes
SIRT5	chr6:13574760-13615390	q1	q2	OK	2.69324	4.05684	0.591016	2.69803	5e-05	0.000137654	yes
LSM11	chr5:157170754-157183746	q1	q2	OK	2.11631	3.18742	0.590842	2.51984	0.00015	0.000387655	yes
SAT1	chrX:23801274-23804327	q1	q2	OK	8.93328	13.4509	0.590436	2.89034	5e-05	0.000137654	yes
C1RL	chr12:7247145-7274447	q1	q2	OK	12.8217	19.2948	0.589629	5.99615	5e-05	0.000137654	yes
TOM1	chr22:35695267-35743987	q1	q2	OK	37.2008	55.9789	0.589549	9.35844	5e-05	0.000137654	yes
KLF9	chr9:72999512-73029573	q1	q2	OK	7.48561	11.2589	0.588869	6.67989	5e-05	0.000137654	yes
IFI16	chr1:158979681-159024945	q1	q2	OK	25.6186	38.516	0.588263	8.3025	5e-05	0.000137654	yes
DGKH	chr13:42614171-42803891	q1	q2	OK	0.686954	1.03255	0.58793	1.55604	0.0038	0.00776104	yes
ENPP5	chr6:46127761-46138717	q1	q2	OK	1.57608	2.36892	0.587887	2.32684	0.0005	0.00119414	yes
RNASE4	chr14:21152335-21168758	q1	q2	OK	4.06925	6.11591	0.587804	2.04582	0.0011	0.00248288	yes
ANTXR2	chr4:80822770-80994477	q1	q2	OK	5.66181	8.50831	0.587609	3.35145	5e-05	0.000137654	yes
TBC1D15	chr12:72233486-72320629	q1	q2	OK	5.91544	8.88809	0.587388	5.97706	5e-05	0.000137654	yes
C17orf72	chr17:62075710-62097994	q1	q2	OK	3.37385	5.06829	0.587105	2.89943	5e-05	0.000137654	yes
ARHGAP27	chr17_ctg5_hap1:121842-125407	q1	q2	OK	3.16132	4.74726	0.586567	3.6294	5e-05	0.000137654	yes
FAM131B	chr7:143050492-143059840	q1	q2	OK	1.1911	1.7882	0.586215	2.1955	0.0001	0.000265155	yes
LOC541471	chr2:112124590-112252692	q1	q2	OK	76.6905	115.107	0.585851	5.25379	5e-05	0.000137654	yes
TYSND1	chr10:71897736-71906496	q1	q2	OK	3.11239	4.67101	0.585711	2.73376	5e-05	0.000137654	yes
KRT7	chr12:52626953-52642709	q1	q2	OK	2.30049	3.45244	0.585673	2.16707	0.0009	0.00206402	yes
GLB1L	chr2:220101502-220110131	q1	q2	OK	6.39263	9.59069	0.585226	4.31815	5e-05	0.000137654	yes
LOC100506190	chr9:132250938-132275965	q1	q2	OK	24.3294	36.4882	0.584729	7.8455	5e-05	0.000137654	yes
ZNF416	chr19:58082933-58090243	q1	q2	OK	1.99145	2.98652	0.584647	2.41428	0.0004	0.000972971	yes
CTNNBIP1	chr1:9908333-9970316	q1	q2	OK	9.03925	13.5543	0.584478	5.14277	5e-05	0.000137654	yes
RSPH3	chr6:159398265-159421198	q1	q2	OK	6.66973	9.99858	0.584096	4.14266	5e-05	0.000137654	yes
DPH1	chr17:1933430-1946725	q1	q2	OK	10.568	15.8395	0.583828	3.4761	5e-05	0.000137654	yes
SNHG8	chr4:119199916-119200978	q1	q2	OK	176.853	265.019	0.583546	10.5854	5e-05	0.000137654	yes
ERCC6	chr10:50664490-50747147	q1	q2	OK	3.47546	5.20756	0.583404	4.87083	5e-05	0.000137654	yes
KIF9	chr3:47205859-47388306	q1	q2	OK	1.6799	2.51598	0.582748	1.7712	0.00535	0.0106025	yes
DMKN	chr19:35988118-36004560	q1	q2	OK	34.7765	52.0719	0.582395	5.19397	5e-05	0.000137654	yes
HDDC3	chr15:91473409-91497323	q1	q2	OK	10.7563	16.1045	0.582283	3.22377	5e-05	0.000137654	yes
LINC00842	chr10:47096453-47151400	q1	q2	OK	3.80154	5.6909	0.582074	3.19932	5e-05	0.000137654	yes
PCDHB10	chr5:140571951-140575213	q1	q2	OK	2.38147	3.56449	0.581844	2.95192	5e-05	0.000137654	yes
SLC35E2	chr1:1656276-1677438	q1	q2	OK	1.76479	2.64142	0.581814	2.67033	5e-05	0.000137654	yes
ZNF44	chr19:12382624-12405714	q1	q2	OK	1.67217	2.50235	0.581563	2.05824	0.001	0.00227276	yes
SKIL	chr3:170075472-170114637	q1	q2	OK	16.9076	25.2847	0.580593	10.3916	5e-05	0.000137654	yes
RRAGB	chrX:55744109-55785207	q1	q2	OK	4.11392	6.15196	0.580531	2.71081	5e-05	0.000137654	yes
DNAJC30	chr7:73095247-73097781	q1	q2	OK	5.61293	8.39105	0.580096	4.03369	5e-05	0.000137654	yes
FCHO2	chr5:72251807-72386349	q1	q2	OK	3.78944	5.66354	0.579722	4.35498	5e-05	0.000137654	yes
STAT5A	chr17:40439564-40463960	q1	q2	OK	1.98067	2.95963	0.579426	3.07361	5e-05	0.000137654	yes
RNF113A	chrX:119004494-119010629	q1	q2	OK	5.23077	7.81597	0.579403	2.82307	0.0001	0.000265155	yes
DDX43	chr6:74104284-74127289	q1	q2	OK	4.67178	6.97873	0.578993	3.78467	5e-05	0.000137654	yes
CDC25C	chr5:137620958-137667516	q1	q2	OK	10.4238	15.5686	0.578758	4.36136	5e-05	0.000137654	yes
PMPCB	chr7:102937872-102985320	q1	q2	OK	32.3388	48.279	0.578128	5.73555	5e-05	0.000137654	yes
PIK3C3	chr18:39535198-39661446	q1	q2	OK	6.0867	9.07509	0.576251	4.53406	5e-05	0.000137654	yes
HLA-E	chr6_ssto_hap7:1789472-1794272	q1	q2	OK	33.7139	50.2615	0.576113	9.89836	5e-05	0.000137654	yes
AAMDC	chr11:77532207-77583398	q1	q2	OK	33.6148	50.1109	0.576029	5.45585	5e-05	0.000137654	yes
LYPLAL1	chr1:219347191-219386207	q1	q2	OK	2.93649	4.37712	0.575888	2.54139	0.0003	0.000743193	yes
MYO7A	chr11:76839309-76926286	q1	q2	OK	1.87172	2.78977	0.575784	3.68169	5e-05	0.000137654	yes
ZNRF2P1	chr7:32767561-32769595	q1	q2	OK	1.18459	1.76557	0.575745	1.66901	0.0138	0.0249988	yes
WNT3	chr17:44841686-44896082	q1	q2	OK	3.13183	4.66543	0.575003	2.35415	0.00095	0.00216999	yes
CAMK2N1	chr1:20808883-20812728	q1	q2	OK	53.9423	80.3457	0.574803	11.3437	5e-05	0.000137654	yes
C1RL-AS1	chr12:7247145-7274447	q1	q2	OK	1.68172	2.50356	0.574044	2.04086	0.0005	0.00119414	yes
CLCF1	chr11:67085309-67159158	q1	q2	OK	12.3428	18.3734	0.573949	3.60791	5e-05	0.000137654	yes
NMNAT2	chr1:183217371-183387634	q1	q2	OK	0.790786	1.17654	0.57319	2.04231	0.00065	0.00152552	yes
BOK	chr2:242483800-242513553	q1	q2	OK	37.749	56.1545	0.572963	9.41258	5e-05	0.000137654	yes
ZDHHC24	chr11:66306734-66313671	q1	q2	OK	7.63552	11.3561	0.572671	3.50613	5e-05	0.000137654	yes
C14orf39	chr14:60902673-60952764	q1	q2	OK	1.31193	1.95115	0.572638	1.98731	0.00225	0.00478939	yes
SLC41A3	chr3:125725199-125820391	q1	q2	OK	24.5621	36.5227	0.572362	6.89379	5e-05	0.000137654	yes
TSPAN5	chr4:99391517-99579812	q1	q2	OK	23.8948	35.5278	0.572252	9.33167	5e-05	0.000137654	yes
YJEFN3	chr19:19639669-19648393	q1	q2	OK	8.53267	12.6837	0.571907	2.4498	0.0001	0.000265155	yes
SNAI2	chr8:49830238-49833999	q1	q2	OK	16.3183	24.2559	0.571844	6.23739	5e-05	0.000137654	yes
USP32P2	chr17:18414575-18424566	q1	q2	OK	1.06451	1.58225	0.571786	2.33906	0.00035	0.000859132	yes
GID4	chr17:17942610-17971718	q1	q2	OK	1.9255	2.8616	0.57159	2.96666	5e-05	0.000137654	yes
JUN	chr1:59246462-59249785	q1	q2	OK	57.6605	85.6803	0.57138	7.31086	5e-05	0.000137654	yes
HHIP	chr4:145564067-145659881	q1	q2	OK	4.13384	6.14169	0.571155	3.00974	5e-05	0.000137654	yes
PDP1	chr8:94929082-94938296	q1	q2	OK	10.7506	15.9718	0.571116	6.74004	5e-05	0.000137654	yes
GAB2	chr11:77926335-78128868	q1	q2	OK	1.90803	2.83344	0.570471	3.33053	5e-05	0.000137654	yes
RAB40B	chr17:80614942-80656598	q1	q2	OK	4.81251	7.14401	0.569945	3.12241	5e-05	0.000137654	yes
KIAA0247	chr14:70078309-70181861	q1	q2	OK	8.65187	12.8399	0.569546	7.01704	5e-05	0.000137654	yes
RB1CC1	chr8:53535017-53627026	q1	q2	OK	19.7729	29.3437	0.569531	10.5665	5e-05	0.000137654	yes
AHRR	chr5:271735-438405	q1	q2	OK	3.72285	5.52339	0.569147	3.1882	5e-05	0.000137654	yes
ATF6B	chr6_mcf_hap5:3462872-3475845	q1	q2	OK	57.0524	84.6313	0.568904	10.8098	5e-05	0.000137654	yes
PHOSPHO2	chr2:170550963-170608396	q1	q2	OK	3.49312	5.18005	0.568449	1.83794	0.0062	0.0121588	yes
NAB2	chr12:57482676-57505196	q1	q2	OK	50.275	74.5453	0.568276	3.81235	5e-05	0.000137654	yes
AMDHD2	chr16:2570362-2581409	q1	q2	OK	16.1387	23.9267	0.568097	4.85102	5e-05	0.000137654	yes
EVA1C	chr21:33784751-33887697	q1	q2	OK	1.14908	1.70278	0.567406	1.58606	0.01925	0.0338283	yes
LINC00265	chr7:39773166-39834222	q1	q2	OK	0.693415	1.02749	0.567337	1.81757	0.00385	0.0078534	yes
STX1B	chr16:31000576-31021829	q1	q2	OK	0.921618	1.36548	0.567171	2.07585	0.0008	0.00185114	yes
EPHX2	chr8:27348518-27402439	q1	q2	OK	6.4738	9.59015	0.566942	3.43522	5e-05	0.000137654	yes
GSTZ1	chr14:77787229-77797940	q1	q2	OK	36.2915	53.7582	0.566852	6.35551	5e-05	0.000137654	yes
HNRNPA1P33	chr10:47096453-47151400	q1	q2	OK	31.8071	47.1145	0.566823	2.97148	5e-05	0.000137654	yes
ZNF623	chr8:144718182-144735900	q1	q2	OK	9.39587	13.9167	0.566724	5.85966	5e-05	0.000137654	yes
KLF7	chr2:207938861-208031970	q1	q2	OK	7.49713	11.104	0.566673	7.68606	5e-05	0.000137654	yes
PCDHA11	chr5:140165875-140391929	q1	q2	OK	1.16905	1.73097	0.566245	1.50424	0.00905	0.01713	yes
LACC1	chr13:44410488-44468068	q1	q2	OK	0.775312	1.14764	0.565825	1.42842	0.007	0.0135779	yes
SLAMF7	chr1:160709076-160724601	q1	q2	OK	0.900098	1.33203	0.565474	1.59436	0.01245	0.0227981	yes
NEU1	chr6_ssto_hap7:3159576-3163457	q1	q2	OK	33.5896	49.7039	0.565343	8.78247	5e-05	0.000137654	yes
ATP9A	chr20:50213313-50384908	q1	q2	OK	11.1329	16.4721	0.565198	9.16555	5e-05	0.000137654	yes
SEPT7P2	chr7:45763385-45808617	q1	q2	OK	1.0635	1.57334	0.565005	1.60704	0.0154	0.0275933	yes
NAGLU	chr17:40687950-40696466	q1	q2	OK	9.33978	13.8148	0.564752	5.2764	5e-05	0.000137654	yes
ERCC5	chr13:103436630-103528351	q1	q2	OK	3.6204	5.35314	0.564235	2.1501	0.0003	0.000743193	yes
RAMP2	chr17:40905946-40915060	q1	q2	OK	6.64883	9.82959	0.564031	1.60121	0.01055	0.0196387	yes
TBC1D19	chr4:26585545-26756918	q1	q2	OK	1.9145	2.82989	0.563779	2.12395	0.0011	0.00248288	yes
SLC25A45	chr11:65142662-65150142	q1	q2	OK	2.33394	3.44875	0.563304	2.01355	0.0002	0.000508975	yes
HEMK1	chr3:50595455-50622421	q1	q2	OK	5.35946	7.91938	0.563302	5.17117	5e-05	0.000137654	yes
RNF141	chr11:10533224-10562774	q1	q2	OK	9.7497	14.4042	0.563055	6.45696	5e-05	0.000137654	yes
ANKRD26	chr10:27293044-27389427	q1	q2	OK	2.33499	3.44888	0.562709	3.86773	5e-05	0.000137654	yes
LOC642361	chr10:81585657-81587358	q1	q2	OK	1.62224	2.3958	0.56252	1.76534	0.00975	0.0183258	yes
PTPN18	chr2:131113579-131132982	q1	q2	OK	18.9442	27.9722	0.56224	7.59653	5e-05	0.000137654	yes
PPP1R18	chr6_ssto_hap7:1976469-1979473	q1	q2	OK	37.98	56.0684	0.561947	9.502	5e-05	0.000137654	yes
CSNK2A2	chr16:58191811-58231782	q1	q2	OK	37.7661	55.7362	0.561521	8.34016	5e-05	0.000137654	yes
BACH1	chr21:30671219-30734217	q1	q2	OK	12.8423	18.949	0.561214	7.98259	5e-05	0.000137654	yes
KIF1A	chr2:241653180-241759725	q1	q2	OK	1.94858	2.87476	0.561022	4.02272	5e-05	0.000137654	yes
SNHG7	chr9:139607023-139622636	q1	q2	OK	35.257	51.9853	0.560195	6.27733	5e-05	0.000137654	yes
EID2B	chr19:40021629-40023494	q1	q2	OK	3.36926	4.96679	0.559883	2.61375	0.00035	0.000859132	yes
CNRIP1	chr2:68511302-68547183	q1	q2	OK	6.62969	9.77179	0.559683	3.2276	5e-05	0.000137654	yes
TMEM136	chr11:120195837-120204388	q1	q2	OK	3.64506	5.37236	0.559614	3.68653	5e-05	0.000137654	yes
SMURF2	chr17:62540734-62658386	q1	q2	OK	30.3835	44.7752	0.559411	10.5062	5e-05	0.000137654	yes
EPG5	chr18:43427573-43547305	q1	q2	OK	3.40743	5.02062	0.559185	6.55094	5e-05	0.000137654	yes
PABPC1	chr8:101715143-101734315	q1	q2	OK	312.013	459.675	0.559009	4.2478	5e-05	0.000137654	yes
SLC16A8	chr22:38474143-38479170	q1	q2	OK	1.30063	1.9152	0.558288	1.63031	0.01305	0.0237843	yes
ZER1	chr9:131486740-131534213	q1	q2	OK	6.20923	9.13916	0.557648	4.87875	5e-05	0.000137654	yes
LOC339535	chr1:238643683-238649317	q1	q2	OK	9.80201	14.4249	0.55741	4.0948	5e-05	0.000137654	yes
DNAJC4	chr11:63997752-64001753	q1	q2	OK	19.307	28.4083	0.55719	5.31906	5e-05	0.000137654	yes
RNF215	chr22:30774802-30783302	q1	q2	OK	13.9362	20.5005	0.556821	5.37745	5e-05	0.000137654	yes
ELL	chr19:18553472-18632937	q1	q2	OK	5.49927	8.08755	0.556461	4.71495	5e-05	0.000137654	yes
ITFG3	chr16:284800-316119	q1	q2	OK	36.5552	53.7459	0.556076	10.2889	5e-05	0.000137654	yes
ABHD14B	chr3:52002525-52008646	q1	q2	OK	39.8486	58.5856	0.556018	8.73843	5e-05	0.000137654	yes
CNTNAP4	chr16:76311175-76593135	q1	q2	OK	1.00489	1.47715	0.555781	1.89146	0.0006	0.00141549	yes
FLJ45340	chr7:128281294-128301052	q1	q2	OK	1.14073	1.67609	0.555147	3.38511	5e-05	0.000137654	yes
CTDSP1	chr2:219263060-219270664	q1	q2	OK	49.6475	72.9458	0.555106	9.68412	5e-05	0.000137654	yes
RXRB	chr6_qbl_hap6:4393583-4400696	q1	q2	OK	24.276	35.6681	0.555102	7.98921	5e-05	0.000137654	yes
LOC100270746	chr6:26924771-26991753	q1	q2	OK	4.29874	6.31576	0.555044	1.65053	0.00455	0.00915777	yes
RNF170	chr8:42704779-42751866	q1	q2	OK	2.97451	4.36983	0.554927	3.11103	5e-05	0.000137654	yes
LOC550112	chr4:68566995-68588222	q1	q2	OK	6.64306	9.75841	0.554798	3.99756	5e-05	0.000137654	yes
C17orf58	chr17:65987216-65989765	q1	q2	OK	6.93923	10.1872	0.553905	2.82626	5e-05	0.000137654	yes
KCTD18	chr2:201353683-201374792	q1	q2	OK	3.8171	5.60364	0.553887	3.39645	5e-05	0.000137654	yes
LINC00648	chr14:48234155-48264217	q1	q2	OK	5.83631	8.5639	0.553211	4.14565	5e-05	0.000137654	yes
CORO2B	chr15:68871307-69020144	q1	q2	OK	9.29216	13.6327	0.552988	5.29931	5e-05	0.000137654	yes
RMND1	chr6:151725896-151773316	q1	q2	OK	16.2972	23.9005	0.552414	4.93439	5e-05	0.000137654	yes
HHIP-AS1	chr4:145564067-145659881	q1	q2	OK	6.46199	9.47646	0.552369	1.96639	0.0074	0.0142676	yes
ZNF572	chr8:125985538-125991630	q1	q2	OK	2.18676	3.20665	0.552274	2.6853	5e-05	0.000137654	yes
ZNF471	chr19:57019211-57040269	q1	q2	OK	1.28649	1.88617	0.552027	2.50426	5e-05	0.000137654	yes
BTBD2	chr19:1985446-2015702	q1	q2	OK	19.1609	28.0782	0.551283	7.17754	5e-05	0.000137654	yes
GMIP	chr19:19740284-19754455	q1	q2	OK	2.77557	4.06723	0.551263	3.14582	5e-05	0.000137654	yes
ARAP2	chr4:36067619-36245979	q1	q2	OK	4.60149	6.74194	0.551064	5.72609	5e-05	0.000137654	yes
SH3PXD2A	chr10:105353783-105615164	q1	q2	OK	8.1869	11.994	0.550928	8.8987	5e-05	0.000137654	yes
RHBDL1	chr16:726074-728267	q1	q2	OK	2.85872	4.18667	0.550435	2.19274	0.0016	0.00351029	yes
NOL3	chr16:67204399-67217883	q1	q2	OK	13.0375	19.0934	0.550407	2.87587	5e-05	0.000137654	yes
GABARAPL1	chr12:10365488-10375724	q1	q2	OK	45.8618	67.1469	0.550027	9.44209	5e-05	0.000137654	yes
ZNF189	chr9:104161162-104172942	q1	q2	OK	7.07277	10.3546	0.549929	4.46434	5e-05	0.000137654	yes
JMJD1C	chr10:64926987-65226322	q1	q2	OK	12.7054	18.599	0.549785	9.46005	5e-05	0.000137654	yes
MKRN1	chr7:140152839-140179369	q1	q2	OK	17.912	26.2153	0.549484	5.97731	5e-05	0.000137654	yes
TSC22D1	chr13:45006278-45154568	q1	q2	OK	50.122	73.2948	0.548268	6.7709	5e-05	0.000137654	yes
CELF2	chr10:11047258-11378672	q1	q2	OK	1.52247	2.22583	0.547932	3.27587	5e-05	0.000137654	yes
VIPAS39	chr14:77893017-77923983	q1	q2	OK	9.64761	14.1022	0.547679	4.53258	5e-05	0.000137654	yes
CEBPD	chr8:48649475-48650726	q1	q2	OK	2.23253	3.2623	0.547206	1.76659	0.01335	0.0242773	yes
PLXNA2	chr1:208195587-208417665	q1	q2	OK	1.08833	1.58989	0.54681	3.43058	5e-05	0.000137654	yes
ZNF213	chr16:3185056-3192805	q1	q2	OK	7.04875	10.2966	0.546734	4.48154	5e-05	0.000137654	yes
PAIP2B	chr2:71409867-71454233	q1	q2	OK	1.10194	1.60883	0.545965	2.56943	5e-05	0.000137654	yes
PEX6	chr6:42928499-42946981	q1	q2	OK	1.37836	2.01224	0.545849	1.966	0.00095	0.00216999	yes
DDX59	chr1:200613164-200639126	q1	q2	OK	5.09132	7.42904	0.545135	3.45979	5e-05	0.000137654	yes
CERS1	chr19:18979360-19006953	q1	q2	OK	2.80005	4.08433	0.54465	2.28782	0.00015	0.000387655	yes
LAMB1	chr7:107564245-107643804	q1	q2	OK	62.7041	91.4623	0.544617	4.53645	5e-05	0.000137654	yes
CDK3	chr17:73937588-74002080	q1	q2	OK	5.194	7.57414	0.544235	1.54567	0.01585	0.0283071	yes
SPOCK1	chr5:136310986-136835018	q1	q2	OK	4.73243	6.89955	0.543922	4.64643	5e-05	0.000137654	yes
EPB41L4A	chr5:111498314-111755010	q1	q2	OK	2.17623	3.17192	0.543525	3.14854	5e-05	0.000137654	yes
INPP5K	chr17:1397870-1420182	q1	q2	OK	10.5245	15.3378	0.543351	5.11783	5e-05	0.000137654	yes
ABL2	chr1:179068461-179198819	q1	q2	OK	11.3995	16.608	0.542911	9.5841	5e-05	0.000137654	yes
CMTM3	chr16:66637934-66647795	q1	q2	OK	71.7363	104.507	0.542818	9.89097	5e-05	0.000137654	yes
STAT6	chr12:57482676-57505196	q1	q2	OK	31.5189	45.9168	0.542805	3.45305	5e-05	0.000137654	yes
NEDD9	chr6:11183530-11382581	q1	q2	OK	30.4927	44.4161	0.542618	8.49614	5e-05	0.000137654	yes
CNIH3	chr1:224804178-224928249	q1	q2	OK	7.51331	10.9431	0.542508	4.19327	5e-05	0.000137654	yes
ALDH1L1	chr3:125822403-125929011	q1	q2	OK	11.1685	16.2661	0.542434	5.72694	5e-05	0.000137654	yes
C11orf1	chr11:111744779-111754797	q1	q2	OK	20.9219	30.4691	0.542329	3.45144	5e-05	0.000137654	yes
PPM1M	chr3:52279808-52284615	q1	q2	OK	13.0257	18.9676	0.542173	4.24684	5e-05	0.000137654	yes
DET1	chr15:89055713-89089912	q1	q2	OK	4.14374	6.03295	0.54193	2.58242	5e-05	0.000137654	yes
FLCN	chr17:17115526-17140502	q1	q2	OK	17.5977	25.6198	0.541876	5.80093	5e-05	0.000137654	yes
LIN37	chr19:36239261-36245420	q1	q2	OK	6.07655	8.84619	0.541805	2.75261	0.0003	0.000743193	yes
CYP20A1	chr2:204103163-204170563	q1	q2	OK	1.59724	2.325	0.541654	4.01122	5e-05	0.000137654	yes
OFD1	chrX:13752831-13787480	q1	q2	OK	3.45927	5.03399	0.541232	3.48612	5e-05	0.000137654	yes
ADPRHL1	chr13:114076259-114107839	q1	q2	OK	1.7879	2.60134	0.540987	1.51594	0.00805	0.0153855	yes
CAV1	chr7:116164838-116201239	q1	q2	OK	125.47	182.529	0.540784	4.28922	5e-05	0.000137654	yes
STK19	chr6_ssto_hap7:3306068-3368931	q1	q2	OK	6.30955	9.17786	0.540621	1.43094	0.0286	0.0482733	yes
ELP2	chr18:33709836-33754688	q1	q2	OK	18.4372	26.8105	0.540179	6.08174	5e-05	0.000137654	yes
ULK1	chr12:132379278-132407707	q1	q2	OK	13.1842	19.1655	0.539694	8.07862	5e-05	0.000137654	yes
RNLS	chr10:90033620-90343082	q1	q2	OK	1.75198	2.54653	0.539549	1.81611	0.0019	0.00411427	yes
MXD4	chr4:2249159-2263739	q1	q2	OK	15.6982	22.8092	0.539017	7.01229	5e-05	0.000137654	yes
GMPR2	chr14:24701647-24708447	q1	q2	OK	31.6678	46.0089	0.538896	6.52473	5e-05	0.000137654	yes
TMEM57	chr1:25757387-25826698	q1	q2	OK	9.47661	13.7507	0.537061	5.93808	5e-05	0.000137654	yes
ANKZF1	chr2:220094478-220101391	q1	q2	OK	8.73898	12.6794	0.536946	4.21399	5e-05	0.000137654	yes
RPL39	chrX:118920468-118925606	q1	q2	OK	23.5644	34.1891	0.536929	2.01875	0.00115	0.00258553	yes
PRSS16	chr6:27215501-27224399	q1	q2	OK	3.46217	5.02126	0.536373	3.10333	5e-05	0.000137654	yes
ROS1	chr6:117609529-117747018	q1	q2	OK	2.22651	3.22856	0.536102	3.83558	5e-05	0.000137654	yes
ARID4A	chr14:58765221-58840451	q1	q2	OK	4.6052	6.67772	0.536093	4.72514	5e-05	0.000137654	yes
ZSCAN12P1	chr6:28058584-28063493	q1	q2	OK	1.47422	2.13757	0.536017	2.35653	0.00025	0.000628679	yes
ZNF662	chr3:42947401-42960825	q1	q2	OK	1.68275	2.43976	0.535919	2.74886	5e-05	0.000137654	yes
ZNF839	chr14:102783713-102809511	q1	q2	OK	1.86798	2.70799	0.535743	2.2628	5e-05	0.000137654	yes
PLXDC2	chr10:20105371-20569115	q1	q2	OK	5.54556	8.03838	0.53557	3.72564	5e-05	0.000137654	yes
LOC100129034	chr9:127115743-127177752	q1	q2	OK	12.5611	18.2054	0.535403	3.77156	5e-05	0.000137654	yes
LAMB2	chr3:49158546-49170599	q1	q2	OK	38.3806	55.6198	0.535222	6.03303	5e-05	0.000137654	yes
FAM225A	chr9:115875175-115882126	q1	q2	OK	0.722759	1.04734	0.535146	1.94808	0.0018	0.00391642	yes
LOC400043	chr12:54519854-54526626	q1	q2	OK	6.43445	9.32296	0.534971	3.05854	5e-05	0.000137654	yes
CTC1	chr17:8128138-8151413	q1	q2	OK	3.52614	5.10884	0.534905	4.51561	5e-05	0.000137654	yes
C11orf68	chr11:65684282-65686531	q1	q2	OK	53.058	76.8132	0.533782	7.90149	5e-05	0.000137654	yes
CREBL2	chr12:12764830-12798041	q1	q2	OK	14.4188	20.8739	0.533746	7.06339	5e-05	0.000137654	yes
BMP5	chr6:55620237-55740375	q1	q2	OK	27.1377	39.2779	0.533423	7.53607	5e-05	0.000137654	yes
ARHGEF4	chr2:131674223-131804836	q1	q2	OK	1.12104	1.62231	0.533205	1.74163	0.00235	0.00498532	yes
LOC155060	chr7:148982371-148994403	q1	q2	OK	2.63672	3.8152	0.533012	2.80801	5e-05	0.000137654	yes
OCEL1	chr19:17337054-17340028	q1	q2	OK	4.48781	6.49318	0.532913	2.29436	0.002	0.00430953	yes
BOLA1	chr1:149871154-149872348	q1	q2	OK	13.2793	19.2126	0.532868	3.64407	5e-05	0.000137654	yes
PITPNA-AS1	chr17:1420212-1466110	q1	q2	OK	21.7472	31.4633	0.53284	1.91017	0.00315	0.00652876	yes
CYLD	chr16:50775960-50835846	q1	q2	OK	5.77881	8.35956	0.532654	6.50231	5e-05	0.000137654	yes
DLGAP4	chr20:34995443-35157040	q1	q2	OK	42.4286	61.3531	0.5321	9.57188	5e-05	0.000137654	yes
LOC257396	chr5:52405686-52410952	q1	q2	OK	1.82494	2.63881	0.532036	2.00893	0.0023	0.0048895	yes
ELAC1	chr18:48494386-48514490	q1	q2	OK	2.54645	3.68196	0.53199	2.31344	0.0006	0.00141549	yes
SIX5	chr19:46268042-46272497	q1	q2	OK	8.87256	12.8263	0.531678	5.25258	5e-05	0.000137654	yes
ZNF517	chr8:146024260-146034529	q1	q2	OK	6.4283	9.29259	0.531643	3.79219	5e-05	0.000137654	yes
MTMR9LP	chr1:32697260-32707311	q1	q2	OK	1.72397	2.492	0.531575	1.94278	0.0022	0.00469283	yes
LPAR2	chr19:19734465-19739039	q1	q2	OK	2.65138	3.83248	0.531533	2.15804	0.0015	0.00330744	yes
ZNF397	chr18:32820993-32870196	q1	q2	OK	5.31428	7.68123	0.531463	2.96991	5e-05	0.000137654	yes
NCF2	chr1:183524696-183560056	q1	q2	OK	19.4777	28.1522	0.531425	5.72062	5e-05	0.000137654	yes
ZNF655	chr7:99156044-99174076	q1	q2	OK	44.4537	64.2467	0.531321	7.24129	5e-05	0.000137654	yes
DENND3	chr8:142138719-142205900	q1	q2	OK	2.88676	4.17206	0.531309	3.75556	5e-05	0.000137654	yes
MPG	chr16:127017-188697	q1	q2	OK	63.1401	91.2377	0.531073	6.69698	5e-05	0.000137654	yes
PGLS	chr19:17622431-17632097	q1	q2	OK	22.5097	32.5251	0.531006	5.01516	5e-05	0.000137654	yes
C6orf15	chr6_qbl_hap6:2374817-2376150	q1	q2	OK	4.65626	6.72789	0.530983	2.37021	0.00125	0.00279508	yes
C21orf119	chr21:33765441-33766266	q1	q2	OK	10.1633	14.68	0.530482	3.10303	5e-05	0.000137654	yes
PHLDB3	chr19:43979254-44008985	q1	q2	OK	3.9464	5.69957	0.530315	3.06816	5e-05	0.000137654	yes
LOC440434	chr17:36351795-36413256	q1	q2	OK	2.77577	4.00662	0.529497	2.10821	0.00195	0.00421007	yes
N4BP3	chr5:177540555-177553107	q1	q2	OK	1.96721	2.83937	0.529415	3.24472	5e-05	0.000137654	yes
HLA-H	chr6_ssto_hap7:1186739-1190195	q1	q2	OK	7.93427	11.4515	0.529367	3.77981	5e-05	0.000137654	yes
COMTD1	chr10:76993728-76995770	q1	q2	OK	18.9629	27.3583	0.528804	4.48762	5e-05	0.000137654	yes
C16orf46	chr16:81087101-81110872	q1	q2	OK	2.11534	3.05173	0.528733	1.65697	0.00565	0.0111517	yes
LOC375295	chr2:177494308-177502302	q1	q2	OK	10.9759	15.8323	0.528539	3.54194	5e-05	0.000137654	yes
C17orf76-AS1	chr17:16342300-16395505	q1	q2	OK	491.533	708.832	0.528156	3.67508	5e-05	0.000137654	yes
IFT20	chr17:26646120-26662515	q1	q2	OK	18.3389	26.4462	0.528154	2.75206	5e-05	0.000137654	yes
CTSH	chr15:79214091-79237420	q1	q2	OK	5.94555	8.57328	0.528037	2.96666	5e-05	0.000137654	yes
MROH1	chr8:145202918-145316843	q1	q2	OK	13.4637	19.412	0.527876	4.13181	5e-05	0.000137654	yes
LIMA1	chr12:50569562-50677353	q1	q2	OK	31.8587	45.9115	0.527169	9.25687	5e-05	0.000137654	yes
KTN1-AS1	chr14:56042874-56046810	q1	q2	OK	2.02836	2.9228	0.527036	1.73495	0.01005	0.0188305	yes
ETNK2	chr1:204100189-204121307	q1	q2	OK	18.6371	26.8549	0.527006	6.72486	5e-05	0.000137654	yes
SLC29A3	chr10:73079009-73123147	q1	q2	OK	4.48303	6.45878	0.526788	2.38691	5e-05	0.000137654	yes
TMEM17	chr2:62727355-62733604	q1	q2	OK	2.20918	3.18261	0.526703	1.99695	0.00245	0.00517078	yes
ZNF14	chr19:19821280-19843921	q1	q2	OK	0.77173	1.11088	0.525531	1.44334	0.02295	0.039616	yes
ANKRD46	chr8:101521979-101572014	q1	q2	OK	2.39315	3.44414	0.525231	2.08926	0.00025	0.000628679	yes
LOC100499484,LOC100499484-C9ORF174	chr9:100000707-100139577	q1	q2	OK	1.06579	1.53372	0.525118	1.64693	0.0093	0.0175502	yes
ZNF32	chr10:44124264-44170147	q1	q2	OK	29.7807	42.8401	0.524587	4.79155	5e-05	0.000137654	yes
ZFP36	chr19:39897486-39900052	q1	q2	OK	5.44835	7.83657	0.524404	3.03442	5e-05	0.000137654	yes
SH2B3	chr12:111843751-111889427	q1	q2	OK	12.054	17.3374	0.524381	7.57707	5e-05	0.000137654	yes
ARMC10	chr7:102715327-102789569	q1	q2	OK	9.90296	14.2404	0.524053	3.99087	5e-05	0.000137654	yes
CYSTM1	chr5:139554652-139623374	q1	q2	OK	15.3694	22.0931	0.523539	3.9137	5e-05	0.000137654	yes
FAM60A	chr12:31433519-31479159	q1	q2	OK	11.2804	16.2134	0.523367	5.45898	5e-05	0.000137654	yes
ZSCAN30	chr18:32820993-32870196	q1	q2	OK	1.60111	2.30077	0.52304	1.86873	0.0019	0.00411427	yes
CDT1	chr16:88870185-88875666	q1	q2	OK	37.3868	53.721	0.522956	9.38449	5e-05	0.000137654	yes
ABI1	chr10:26986594-27150016	q1	q2	OK	24.462	35.1478	0.52289	7.58046	5e-05	0.000137654	yes
GPRC5C	chr17:72427666-72443568	q1	q2	OK	7.53229	10.8219	0.522799	3.2416	5e-05	0.000137654	yes
YIPF3	chr6:43479564-43484728	q1	q2	OK	68.8573	98.8869	0.52217	10.0655	5e-05	0.000137654	yes
FAM43A	chr3:194406621-194409766	q1	q2	OK	4.6391	6.65955	0.52158	3.61434	5e-05	0.000137654	yes
CTBS	chr1:85018803-85040163	q1	q2	OK	6.36872	9.14104	0.521354	4.20589	5e-05	0.000137654	yes
ST5	chr11:8714898-8932498	q1	q2	OK	17.5107	25.1304	0.521202	6.43139	5e-05	0.000137654	yes
PLD2	chr17:4710395-4726727	q1	q2	OK	6.97135	10.0045	0.521145	4.3586	5e-05	0.000137654	yes
SERINC3	chr20:43124863-43150726	q1	q2	OK	48.2002	69.1585	0.520867	6.20794	5e-05	0.000137654	yes
LINC00552	chr13:114451483-114454062	q1	q2	OK	0.936647	1.34269	0.519549	1.46204	0.0218	0.0378244	yes
DNAL4	chr22:39174512-39190161	q1	q2	OK	16.5888	23.7779	0.519409	4.84348	5e-05	0.000137654	yes
KIAA1143	chr3:44790235-44803173	q1	q2	OK	3.98816	5.7163	0.519359	4.19961	5e-05	0.000137654	yes
MAF	chr16:79627744-79634622	q1	q2	OK	7.2349	10.3699	0.519355	4.63319	5e-05	0.000137654	yes
TFDP2	chr3:141663269-141868386	q1	q2	OK	3.35194	4.80351	0.519092	5.15536	5e-05	0.000137654	yes
DNPH1	chr6:43193366-43197211	q1	q2	OK	37.8367	54.2211	0.519069	3.69168	5e-05	0.000137654	yes
C2orf74	chr2:61372242-61391964	q1	q2	OK	14.3165	20.5124	0.51881	2.75122	5e-05	0.000137654	yes
PROSER2	chr10:11865396-11936709	q1	q2	OK	3.93768	5.64066	0.518519	3.38624	5e-05	0.000137654	yes
CST3	chr20:23614293-23618574	q1	q2	OK	235.925	337.885	0.518201	13.1738	5e-05	0.000137654	yes
METTL21B	chr12:58166382-58176324	q1	q2	OK	3.45478	4.94281	0.516738	2.55345	5e-05	0.000137654	yes
ZHX2	chr8:123793900-123986755	q1	q2	OK	5.97131	8.53702	0.515685	4.72217	5e-05	0.000137654	yes
SEMA7A	chr15:74701629-74726299	q1	q2	OK	17.0372	24.3444	0.5149	6.54396	5e-05	0.000137654	yes
ZNF702P	chr19:53471503-53496784	q1	q2	OK	2.67988	3.82879	0.514717	2.65162	5e-05	0.000137654	yes
ZNF383	chr19:37717365-37734574	q1	q2	OK	2.07399	2.96293	0.514614	1.7922	0.00655	0.0127728	yes
SLC2A11	chr22:24199058-24227725	q1	q2	OK	2.73274	3.90297	0.514225	2.12969	0.00035	0.000859132	yes
CTPS2	chrX:16606121-16731059	q1	q2	OK	1.98446	2.83348	0.513825	2.38661	0.0001	0.000265155	yes
SIDT2	chr11:117049938-117075508	q1	q2	OK	7.04082	10.0524	0.513727	3.50726	5e-05	0.000137654	yes
CHURC1	chr14:65381078-65569413	q1	q2	OK	7.7562	11.0733	0.513662	1.67002	0.00645	0.0126021	yes
TSHZ2	chr20:51588945-52111869	q1	q2	OK	2.99174	4.27056	0.513439	5.35129	5e-05	0.000137654	yes
QARS	chr3:49133364-49142562	q1	q2	OK	93.5861	133.588	0.513425	4.85894	5e-05	0.000137654	yes
ZSCAN18	chr19:58595208-58629793	q1	q2	OK	12.7467	18.1947	0.513402	4.72872	5e-05	0.000137654	yes
ATXN7L1	chr7:105245220-105517031	q1	q2	OK	2.76676	3.94887	0.513239	2.15575	0.00015	0.000387655	yes
NFKBIL1	chr6_ssto_hap7:2845432-2857408	q1	q2	OK	22.2969	31.8191	0.513045	4.77934	5e-05	0.000137654	yes
CNNM2	chr10:104678074-104838344	q1	q2	OK	5.43457	7.75472	0.512909	3.3342	5e-05	0.000137654	yes
RND3	chr2:151324706-151344209	q1	q2	OK	25.2938	36.0915	0.512876	7.11831	5e-05	0.000137654	yes
FRMD6	chr14:51921229-52197444	q1	q2	OK	44.9375	64.1167	0.512782	5.9213	5e-05	0.000137654	yes
LOC100130776	chr12:58118075-58135944	q1	q2	OK	22.3707	31.8989	0.511901	4.25995	5e-05	0.000137654	yes
OXA1L	chr14:23235730-23240998	q1	q2	OK	66.4898	94.7912	0.511621	9.96286	5e-05	0.000137654	yes
GNG11	chr7:93551015-93555826	q1	q2	OK	17.3847	24.7815	0.511443	4.12528	5e-05	0.000137654	yes
GAA	chr17:78075354-78093679	q1	q2	OK	33.1736	47.2787	0.511158	8.97681	5e-05	0.000137654	yes
ZBTB20	chr3:114056946-114866127	q1	q2	OK	0.950056	1.35382	0.510957	1.3173	0.00975	0.0183258	yes
RSL24D1	chr15:55473511-55489231	q1	q2	OK	32.5656	46.4056	0.510952	6.69367	5e-05	0.000137654	yes
EMX2	chr10:119243803-119309057	q1	q2	OK	1.09265	1.55664	0.510611	1.31093	0.0207	0.0360824	yes
ADAMTS13	chr9:136243283-136324508	q1	q2	OK	0.970616	1.38218	0.509972	1.23281	0.02965	0.0498792	yes
TMEM150A	chr2:85825669-85829822	q1	q2	OK	6.76185	9.62558	0.509455	2.5133	5e-05	0.000137654	yes
RPL10	chrX:153626570-153650063	q1	q2	OK	134.353	191.237	0.509329	3.96683	5e-05	0.000137654	yes
GPR133	chr12:131438451-131626008	q1	q2	OK	4.95235	7.04848	0.509199	4.71029	5e-05	0.000137654	yes
TRPC1	chr3:142443265-142526729	q1	q2	OK	1.29268	1.83968	0.509091	1.9637	0.001	0.00227276	yes
SLCO2A1	chr3:133651539-133748920	q1	q2	OK	6.69414	9.52273	0.508477	4.87303	5e-05	0.000137654	yes
TMBIM4	chr12:66530716-66563807	q1	q2	OK	20.2149	28.7494	0.508117	5.72296	5e-05	0.000137654	yes
GLT1D1	chr12:129338080-129469509	q1	q2	OK	2.2578	3.21068	0.507958	2.27894	0.00055	0.00130432	yes
GPC3	chrX:132669775-133119673	q1	q2	OK	2.37008	3.36918	0.507462	1.84672	0.00105	0.00237777	yes
LAMC2	chr1:183155173-183214262	q1	q2	OK	25.102	35.6751	0.507111	9.46921	5e-05	0.000137654	yes
IMMP2L	chr7:110303105-111202573	q1	q2	OK	5.89133	8.37246	0.507058	2.09193	0.00025	0.000628679	yes
DHX40	chr17:57642885-57685713	q1	q2	OK	32.3164	45.9104	0.506553	8.8257	5e-05	0.000137654	yes
ALDH5A1	chr6:24495196-24537435	q1	q2	OK	5.04612	7.16259	0.505306	4.39514	5e-05	0.000137654	yes
EIF1	chr17:39845126-39847898	q1	q2	OK	353.468	501.672	0.505167	4.38544	5e-05	0.000137654	yes
RNPC3	chr1:104068577-104122149	q1	q2	OK	4.01913	5.70425	0.505153	2.41077	5e-05	0.000137654	yes
GNPTG	chr16:1401899-1464705	q1	q2	OK	41.5725	59.0021	0.505137	6.79116	5e-05	0.000137654	yes
RNF135	chr17:29297955-29326929	q1	q2	OK	4.77693	6.77787	0.504748	2.82457	5e-05	0.000137654	yes
BBS10	chr12:76738265-76742222	q1	q2	OK	4.37547	6.20732	0.504534	3.60108	5e-05	0.000137654	yes
WDR5B	chr3:122130699-122134882	q1	q2	OK	4.54315	6.44434	0.504339	3.94	5e-05	0.000137654	yes
CCDC19	chr1:159842153-159869906	q1	q2	OK	1.56016	2.21295	0.504278	1.57106	0.01805	0.0318942	yes
ZSCAN16	chr6:28092386-28097856	q1	q2	OK	6.07172	8.60895	0.503733	2.67911	0.00015	0.000387655	yes
RAC2	chr22:37621309-37640305	q1	q2	OK	28.2572	40.057	0.503438	6.12601	5e-05	0.000137654	yes
ATG14	chr14:55833108-55878576	q1	q2	OK	7.03417	9.96951	0.503141	5.20513	5e-05	0.000137654	yes
PLEKHH2	chr2:43864438-43995126	q1	q2	OK	2.62966	3.72646	0.502929	3.61584	5e-05	0.000137654	yes
DHRS1	chr14:24759803-24769039	q1	q2	OK	7.43787	10.5389	0.502768	2.69046	5e-05	0.000137654	yes
CHKB	chr22:51007289-51021428	q1	q2	OK	16.1315	22.8561	0.502696	3.23017	5e-05	0.000137654	yes
LIPT1	chr2:99771417-99779613	q1	q2	OK	3.94505	5.58939	0.502648	1.71564	0.00175	0.00381584	yes
PTGIS	chr20:48120410-48184707	q1	q2	OK	2.02397	2.86601	0.501856	3.02795	5e-05	0.000137654	yes
DLL1	chr6:170591293-170599697	q1	q2	OK	0.861455	1.21973	0.501717	1.53482	0.0141	0.0254967	yes
PEX12	chr17:33901813-33905656	q1	q2	OK	3.8751	5.48572	0.501449	2.95656	5e-05	0.000137654	yes
MGEA5	chr10:103544199-103578222	q1	q2	OK	28.5176	40.3693	0.501407	9.57019	5e-05	0.000137654	yes
NPC1	chr18:21083433-21166581	q1	q2	OK	7.07773	10.0159	0.500936	4.76106	5e-05	0.000137654	yes
TRPV1	chr17:3468739-3539616	q1	q2	OK	1.24518	1.76174	0.500642	1.63886	0.00625	0.0122496	yes
SNHG12	chr1:28879528-28908366	q1	q2	OK	24.7864	17.5253	-0.500112	-3.07674	5e-05	0.000137654	yes
GARS	chr7:30634180-30673648	q1	q2	OK	100.978	71.3895	-0.500253	-6.48432	5e-05	0.000137654	yes
CDK2AP1	chr12:123745516-123756863	q1	q2	OK	176.048	124.451	-0.500387	-8.74354	5e-05	0.000137654	yes
H2AFY	chr5:134670070-134735577	q1	q2	OK	120.656	85.2779	-0.500655	-9.56565	5e-05	0.000137654	yes
NAPRT1	chr8:144656954-144660513	q1	q2	OK	15.668	11.0728	-0.500798	-4.02136	5e-05	0.000137654	yes
SEC24D	chr4:119643977-119757326	q1	q2	OK	14.3295	10.1268	-0.500805	-5.77639	5e-05	0.000137654	yes
SLC25A22	chr11:790474-798269	q1	q2	OK	20.1105	14.2118	-0.500858	-5.12424	5e-05	0.000137654	yes
GOT2	chr16:58741034-58768246	q1	q2	OK	104.359	73.7435	-0.50097	-6.50841	5e-05	0.000137654	yes
MOCOS	chr18:33767479-33848685	q1	q2	OK	5.13566	3.62896	-0.500993	-2.87175	5e-05	0.000137654	yes
RASAL1	chr12:113536623-113574044	q1	q2	OK	5.31838	3.75789	-0.501064	-3.18432	5e-05	0.000137654	yes
VPS45	chr1:150039341-150117505	q1	q2	OK	17.0358	12.0372	-0.501069	-5.3132	5e-05	0.000137654	yes
RMDN2	chr2:38152461-38294285	q1	q2	OK	5.55378	3.92326	-0.501417	-2.09668	0.00045	0.00108357	yes
PDE2A	chr11:72287183-72385497	q1	q2	OK	5.79706	4.09491	-0.50149	-3.48154	5e-05	0.000137654	yes
MAP1B	chr5:71403117-71505397	q1	q2	OK	24.6415	17.4	-0.502002	-6.07757	5e-05	0.000137654	yes
DPM2	chr9:130697373-130700763	q1	q2	OK	27.2599	19.2457	-0.502242	-5.16089	5e-05	0.000137654	yes
FOXRED2	chr22:36883232-36903148	q1	q2	OK	23.8921	16.8657	-0.502445	-7.79058	5e-05	0.000137654	yes
CCDC85C	chr14:99947738-100070727	q1	q2	OK	19.2347	13.5779	-0.502446	-6.26673	5e-05	0.000137654	yes
PUS1	chr12:132413744-132428406	q1	q2	OK	23.5125	16.5964	-0.502559	-4.14129	5e-05	0.000137654	yes
NQO1	chr16:69743303-69760533	q1	q2	OK	120.632	85.1371	-0.502754	-6.07272	5e-05	0.000137654	yes
IQCJ-SCHIP1	chr3:158787040-159615155	q1	q2	OK	16.5094	11.65	-0.502955	-2.07788	0.0039	0.00794308	yes
CASZ1	chr1:10696665-10856733	q1	q2	OK	1.63637	1.15463	-0.503075	-1.87129	0.00155	0.00340912	yes
TIMM50	chr19:39971051-39981528	q1	q2	OK	28.9537	20.4232	-0.503541	-6.6596	5e-05	0.000137654	yes
OAZ1	chr19:2269519-2273487	q1	q2	OK	578.91	408.282	-0.503774	-4.74466	5e-05	0.000137654	yes
ITGA5	chr12:54789044-54813050	q1	q2	OK	47.4609	33.4708	-0.503834	-9.92001	5e-05	0.000137654	yes
CCDC84	chr11:118868851-118889057	q1	q2	OK	21.0756	14.8626	-0.503882	-3.52087	5e-05	0.000137654	yes
SERPINH1	chr11:75273100-75283849	q1	q2	OK	265.439	187.175	-0.503998	-3.92628	5e-05	0.000137654	yes
PSTPIP2	chr18:43563501-43652250	q1	q2	OK	8.74479	6.16386	-0.50459	-3.92311	5e-05	0.000137654	yes
PSMD12	chr17:65336618-65362721	q1	q2	OK	59.6628	42.0524	-0.504643	-7.04636	5e-05	0.000137654	yes
AMER1	chrX:63404996-63425624	q1	q2	OK	3.50626	2.47077	-0.504974	-4.0751	5e-05	0.000137654	yes
SAE1	chr19:47634079-47713893	q1	q2	OK	73.1709	51.5523	-0.505232	-9.06128	5e-05	0.000137654	yes
NTN1	chr17:8924858-9147317	q1	q2	OK	9.40255	6.62271	-0.50563	-5.67167	5e-05	0.000137654	yes
USB1	chr16:58035276-58055527	q1	q2	OK	68.8916	48.52	-0.505748	-8.71754	5e-05	0.000137654	yes
JMJD6	chr17:74708913-74722881	q1	q2	OK	19.8507	13.9764	-0.506194	-4.10817	5e-05	0.000137654	yes
NHSL1	chr6:138743180-138893668	q1	q2	OK	2.63697	1.85663	-0.506197	-3.09856	5e-05	0.000137654	yes
CLDN4	chr7:73245192-73247015	q1	q2	OK	16.756	11.7974	-0.506201	-4.34111	5e-05	0.000137654	yes
PDLIM3	chr4:186421814-186456712	q1	q2	OK	6.27629	4.41825	-0.506438	-2.86861	5e-05	0.000137654	yes
PPAT	chr4:57259528-57301802	q1	q2	OK	11.0646	7.78802	-0.506618	-4.91033	5e-05	0.000137654	yes
CAMKMT	chr2:44589042-44999731	q1	q2	OK	3.94527	2.77688	-0.506659	-1.70894	0.0042	0.00850668	yes
RGMA	chr15:93586635-93632443	q1	q2	OK	10.1102	7.11568	-0.506738	-3.98931	5e-05	0.000137654	yes
XRCC3	chr14:104095524-104181823	q1	q2	OK	14.3289	10.0837	-0.506894	-3.36016	5e-05	0.000137654	yes
TRPS1	chr8:116420723-116681228	q1	q2	OK	4.75796	3.34794	-0.507069	-5.20081	5e-05	0.000137654	yes
GSR	chr8:30535579-30585486	q1	q2	OK	39.9804	28.1274	-0.507319	-7.9348	5e-05	0.000137654	yes
CHORDC1	chr11:89933596-89956532	q1	q2	OK	18.2398	12.8301	-0.507565	-5.58155	5e-05	0.000137654	yes
SAR1B	chr5:133936838-133968533	q1	q2	OK	5.28263	3.71479	-0.507976	-4.28167	5e-05	0.000137654	yes
SLC5A6	chr2:27422454-27440046	q1	q2	OK	33.9779	23.8859	-0.508437	-5.39616	5e-05	0.000137654	yes
EPHX1	chr1:225997796-226070420	q1	q2	OK	57.8289	40.6506	-0.508515	-5.62962	5e-05	0.000137654	yes
ADAMTS12	chr5:33527286-33892124	q1	q2	OK	14.2202	9.99545	-0.508597	-6.4174	5e-05	0.000137654	yes
PNO1	chr2:68385004-68403094	q1	q2	OK	25.6736	18.0353	-0.509461	-5.63018	5e-05	0.000137654	yes
TBCD	chr17:80709939-80901062	q1	q2	OK	33.0181	23.1923	-0.509613	-8.54103	5e-05	0.000137654	yes
KIAA0930	chr22:45588122-45636650	q1	q2	OK	60.5307	42.5144	-0.509717	-4.81505	5e-05	0.000137654	yes
CHUK	chr10:101948123-101989344	q1	q2	OK	15.2965	10.7386	-0.510395	-5.67611	5e-05	0.000137654	yes
LOC100289019	chr9:130873449-130881013	q1	q2	OK	1.13622	0.797495	-0.5107	-1.60201	0.0096	0.0180723	yes
SNRNP40	chr1:31732414-31769644	q1	q2	OK	55.9393	39.2619	-0.510732	-7.6291	5e-05	0.000137654	yes
CDR2L	chr17:72983726-73001892	q1	q2	OK	10.4241	7.31438	-0.511111	-4.68253	5e-05	0.000137654	yes
ATP5G1	chr17:46970147-46973232	q1	q2	OK	88.0806	61.7917	-0.511412	-4.20616	5e-05	0.000137654	yes
ADM2	chr22:50919984-50924866	q1	q2	OK	7.52777	5.28007	-0.511664	-4.04214	5e-05	0.000137654	yes
PLCB3	chr11:64018994-64036924	q1	q2	OK	20.6667	14.4942	-0.511838	-7.90498	5e-05	0.000137654	yes
BOLA3	chr2:74362527-74375039	q1	q2	OK	65.7905	46.1392	-0.511889	-3.03061	5e-05	0.000137654	yes
RAB39A	chr11:107799276-107834208	q1	q2	OK	2.14425	1.50374	-0.511917	-1.54772	0.0171	0.0303459	yes
RQCD1	chr2:219433302-219461158	q1	q2	OK	32.924	23.077	-0.512685	-6.47279	5e-05	0.000137654	yes
C11orf48	chr11:62430288-62441162	q1	q2	OK	44.025	30.8563	-0.512759	-4.09632	5e-05	0.000137654	yes
BRCC3	chrX:154299694-154351349	q1	q2	OK	12.5416	8.7897	-0.51283	-4.26186	5e-05	0.000137654	yes
DCXR	chr17:79993756-79995573	q1	q2	OK	74.3908	52.1256	-0.513132	-5.09876	5e-05	0.000137654	yes
MTA2	chr11:62360674-62369312	q1	q2	OK	64.3154	45.064	-0.513189	-10.1769	5e-05	0.000137654	yes
CBS	chr21:44473300-44496472	q1	q2	OK	34.0687	23.8692	-0.513295	-6.57339	5e-05	0.000137654	yes
CDON	chr11:125826712-125933187	q1	q2	OK	2.64898	1.85551	-0.513624	-3.43211	5e-05	0.000137654	yes
RNF182	chr6:13924676-13980240	q1	q2	OK	3.90584	2.73556	-0.513798	-2.52135	5e-05	0.000137654	yes
LARS2	chr3:45430074-45590328	q1	q2	OK	9.93385	6.95699	-0.513889	-4.86978	5e-05	0.000137654	yes
BIRC5	chr17:76210276-76221716	q1	q2	OK	121.865	85.3317	-0.514131	-6.22637	5e-05	0.000137654	yes
PSME3	chr17:40985158-40995777	q1	q2	OK	55.8013	39.0607	-0.514583	-9.4873	5e-05	0.000137654	yes
MICALL2	chr7:1473994-1499109	q1	q2	OK	38.3659	26.8557	-0.514598	-8.46942	5e-05	0.000137654	yes
ZBTB18	chr1:244214560-244220778	q1	q2	OK	8.01261	5.60506	-0.515541	-4.08844	5e-05	0.000137654	yes
POLD1	chr19:50887579-50921275	q1	q2	OK	47.4443	33.1855	-0.51568	-9.02085	5e-05	0.000137654	yes
HMBS	chr11:118955586-118964259	q1	q2	OK	23.8494	16.6739	-0.516364	-4.09152	5e-05	0.000137654	yes
TMEM81	chr1:205052256-205053588	q1	q2	OK	2.64367	1.8477	-0.516807	-1.53187	0.02535	0.0432931	yes
ME1	chr6:83920109-84140938	q1	q2	OK	15.2175	10.6355	-0.516852	-5.72375	5e-05	0.000137654	yes
FBXO22-AS1	chr15:76196199-76227608	q1	q2	OK	58.4222	40.8292	-0.516917	-1.58027	0.0072	0.0139248	yes
ANKRD40	chr17:48770550-48785270	q1	q2	OK	37.051	25.8927	-0.516965	-9.39809	5e-05	0.000137654	yes
SLC38A1	chr12:46576840-46663208	q1	q2	OK	8.64908	6.04362	-0.517134	-6.25743	5e-05	0.000137654	yes
CKB	chr14:103985994-103989196	q1	q2	OK	44.9275	31.3813	-0.517694	-6.63265	5e-05	0.000137654	yes
DUSP9	chrX:152907896-152916781	q1	q2	OK	8.4158	5.87833	-0.517694	-3.55892	5e-05	0.000137654	yes
STARD4-AS1	chr5:110834021-111353003	q1	q2	OK	1.61885	1.13051	-0.517989	-1.76137	0.00315	0.00652876	yes
MYO19	chr17:34842472-34891305	q1	q2	OK	43.4414	30.3306	-0.518294	-5.64717	5e-05	0.000137654	yes
SLC38A3	chr3:50242691-50258406	q1	q2	OK	1.56497	1.09248	-0.51852	-1.55207	0.0146	0.0262852	yes
AP1B1	chr22:29723668-29784572	q1	q2	OK	38.7773	27.0689	-0.518572	-8.97178	5e-05	0.000137654	yes
GMPPB	chr3:49726949-49761384	q1	q2	OK	28.4403	19.8522	-0.518637	-4.45828	5e-05	0.000137654	yes
C15orf39	chr15:75494220-75504510	q1	q2	OK	13.5399	9.45106	-0.518673	-6.04586	5e-05	0.000137654	yes
MAP7D1	chr1:36621802-36646441	q1	q2	OK	72.3025	50.4415	-0.519434	-6.56294	5e-05	0.000137654	yes
LINC00704	chr10:4692376-4720262	q1	q2	OK	11.3043	7.88557	-0.519591	-3.24865	5e-05	0.000137654	yes
BARX2	chr11:129245880-129322174	q1	q2	OK	2.50581	1.7477	-0.519816	-1.69222	0.01085	0.0201402	yes
OGDH	chr7:44646120-44748669	q1	q2	OK	23.2608	16.207	-0.521278	-7.26154	5e-05	0.000137654	yes
LOC389831	chr7_gl000195_random:42937-86719	q1	q2	OK	3.41738	2.38076	-0.521471	-2.27363	0.00055	0.00130432	yes
WDR62	chr19:36545782-36596012	q1	q2	OK	16.5215	11.5074	-0.521779	-6.6211	5e-05	0.000137654	yes
CSRP2	chr12:77252495-77272799	q1	q2	OK	29.377	20.4613	-0.521786	-4.47114	5e-05	0.000137654	yes
SLC35A4	chr5:139944419-139948683	q1	q2	OK	41.1942	28.6893	-0.52193	-8.32445	5e-05	0.000137654	yes
HOXC8	chr12:54402889-54406545	q1	q2	OK	4.19182	2.91901	-0.522096	-2.46987	0.0002	0.000508975	yes
STK38	chr6:36461668-36515247	q1	q2	OK	26.4815	18.4332	-0.522682	-7.67155	5e-05	0.000137654	yes
FBXL19	chr16:30930639-30960104	q1	q2	OK	19.0465	13.2531	-0.523191	-6.12408	5e-05	0.000137654	yes
AGFG2	chr7:100136833-100165843	q1	q2	OK	4.91831	3.42204	-0.523305	-3.77243	5e-05	0.000137654	yes
ACOT7	chr1:6324331-6453826	q1	q2	OK	57.5471	40.0271	-0.523768	-6.11119	5e-05	0.000137654	yes
KCNIP3	chr2:95963071-96051825	q1	q2	OK	6.58701	4.57929	-0.524498	-3.06251	5e-05	0.000137654	yes
UCHL5	chr1:192981495-193060906	q1	q2	OK	7.87029	5.46706	-0.525651	-2.51458	0.00015	0.000387655	yes
CXXC4	chr4:105389462-105416058	q1	q2	OK	3.28836	2.2821	-0.527009	-3.3656	5e-05	0.000137654	yes
MED31	chr17:6481644-6554954	q1	q2	OK	5.65087	3.92165	-0.52701	-1.82623	0.0024	0.00508156	yes
CBX2	chr17:77751976-77761449	q1	q2	OK	37.9157	26.3106	-0.527151	-8.05459	5e-05	0.000137654	yes
GMNN	chr6:24775158-24786325	q1	q2	OK	58.6581	40.6948	-0.527485	-5.58845	5e-05	0.000137654	yes
CRYAB	chr11:111779349-111782473	q1	q2	OK	441.607	306.318	-0.527734	-11.3876	5e-05	0.000137654	yes
PA2G4P4	chr3:156465131-156534851	q1	q2	OK	13.4288	9.31469	-0.527751	-4.49709	5e-05	0.000137654	yes
LYAR	chr4:4269428-4291896	q1	q2	OK	20.1625	13.9852	-0.527771	-3.90198	5e-05	0.000137654	yes
ALDH3A2	chr17:19552063-19580908	q1	q2	OK	19.8261	13.7485	-0.528132	-6.47847	5e-05	0.000137654	yes
SLC22A23	chr6:3269206-3456793	q1	q2	OK	5.20039	3.60581	-0.528295	-4.25222	5e-05	0.000137654	yes
BAI2	chr1:32192717-32229648	q1	q2	OK	27.3421	18.952	-0.528773	-8.90255	5e-05	0.000137654	yes
MRPL35	chr2:86426555-86440477	q1	q2	OK	25.0263	17.3468	-0.528773	-4.06052	5e-05	0.000137654	yes
FAM136A	chr2:70523107-70529220	q1	q2	OK	49.2081	34.1008	-0.52909	-7.71817	5e-05	0.000137654	yes
STXBP4	chr17:53046125-53241449	q1	q2	OK	2.80419	1.94325	-0.52911	-3.23957	5e-05	0.000137654	yes
GSE1	chr16:85645028-85709812	q1	q2	OK	13.8782	9.6156	-0.52937	-7.69625	5e-05	0.000137654	yes
ATP1A3	chr19:42470733-42498428	q1	q2	OK	1.11474	0.771759	-0.530486	-1.33926	0.0112	0.0207168	yes
TAF13	chr1:109606997-109618624	q1	q2	OK	50.2179	34.7661	-0.530522	-5.21361	5e-05	0.000137654	yes
KIF1C	chr17:4901242-4931694	q1	q2	OK	41.7763	28.9167	-0.530782	-5.14186	5e-05	0.000137654	yes
BAG2	chr6:57037103-57050012	q1	q2	OK	36.8447	25.4989	-0.531022	-7.12772	5e-05	0.000137654	yes
RABEP2	chr16:28889808-28936532	q1	q2	OK	9.48853	6.56562	-0.531254	-3.29836	5e-05	0.000137654	yes
PSME2	chr14:24612573-24615855	q1	q2	OK	75.009	51.8962	-0.531436	-7.06382	5e-05	0.000137654	yes
GPD2	chr2:157291964-157442915	q1	q2	OK	14.3701	9.94189	-0.531482	-7.0379	5e-05	0.000137654	yes
DBI	chr2:120124503-120130122	q1	q2	OK	347.462	240.302	-0.532007	-8.93576	5e-05	0.000137654	yes
PLEKHA2	chr8:38758752-38831430	q1	q2	OK	8.62947	5.96678	-0.532319	-5.53032	5e-05	0.000137654	yes
TK1	chr17:76170159-76183285	q1	q2	OK	230.216	159.004	-0.533926	-6.18111	5e-05	0.000137654	yes
FOXM1	chr12:2945981-2998691	q1	q2	OK	163.279	112.748	-0.534232	-3.5347	5e-05	0.000137654	yes
EED	chr11:85955805-85989785	q1	q2	OK	33.282	22.9799	-0.534373	-5.95507	5e-05	0.000137654	yes
SRM	chr1:11114648-11120091	q1	q2	OK	126.026	86.9984	-0.534662	-10.5887	5e-05	0.000137654	yes
FASTKD1	chr2:170386262-170430424	q1	q2	OK	8.84597	6.10465	-0.535111	-4.15271	5e-05	0.000137654	yes
TNIK	chr3:170780291-171178197	q1	q2	OK	6.3836	4.40448	-0.535401	-2.53448	5e-05	0.000137654	yes
PSMB6	chr17:4699438-4701798	q1	q2	OK	161.265	111.251	-0.535615	-7.8681	5e-05	0.000137654	yes
FAM72A	chr1:206138910-206155074	q1	q2	OK	1.71353	1.18162	-0.536213	-1.48491	0.02505	0.0428308	yes
SC5DL	chr11:121163387-121184119	q1	q2	OK	8.28449	5.71158	-0.536524	-5.72325	5e-05	0.000137654	yes
CCDC64	chr12:120427647-120532299	q1	q2	OK	2.59298	1.78763	-0.536559	-2.29466	0.00095	0.00216999	yes
LPCAT1	chr5:1461541-1524076	q1	q2	OK	45.2261	31.1786	-0.536596	-10.19	5e-05	0.000137654	yes
DPP3	chr11:66247483-66277130	q1	q2	OK	35.6621	24.5827	-0.536749	-7.92518	5e-05	0.000137654	yes
UBE2N	chr12:93802087-93836026	q1	q2	OK	29.8384	20.5638	-0.537059	-7.11896	5e-05	0.000137654	yes
KLHDC8B	chr3:49209017-49213919	q1	q2	OK	17.793	12.2604	-0.537303	-4.87928	5e-05	0.000137654	yes
FADS1	chr11:61567096-61584529	q1	q2	OK	51.1715	35.2583	-0.537378	-10.3498	5e-05	0.000137654	yes
TP73	chr1:3569128-3663937	q1	q2	OK	6.47047	4.45413	-0.538727	-3.66752	5e-05	0.000137654	yes
CBX4	chr17:77806954-77813213	q1	q2	OK	23.6683	16.2911	-0.538869	-6.49411	5e-05	0.000137654	yes
MURC	chr9:103340335-103350173	q1	q2	OK	1.35152	0.930113	-0.539107	-1.5409	0.01765	0.0312335	yes
CRSP8P	chr5:79646423-79647785	q1	q2	OK	5.76788	3.96896	-0.539281	-2.39345	0.0008	0.00185114	yes
PTPLB	chr3:123213362-123303924	q1	q2	OK	33.3554	22.9522	-0.539291	-5.3998	5e-05	0.000137654	yes
PDK3	chrX:24483343-24568583	q1	q2	OK	4.37431	3.00995	-0.539316	-1.80689	0.002	0.00430953	yes
SLC25A12	chr2:172639914-172750816	q1	q2	OK	5.09715	3.50603	-0.53985	-3.40233	5e-05	0.000137654	yes
MFAP3L	chr4:170907747-170947429	q1	q2	OK	5.42783	3.73258	-0.540204	-4.45887	5e-05	0.000137654	yes
KANK2	chr19:11274942-11308243	q1	q2	OK	23.7334	16.3205	-0.540229	-8.33943	5e-05	0.000137654	yes
B4GALNT1	chr12:58013692-58027022	q1	q2	OK	47.105	32.3803	-0.540766	-6.37528	5e-05	0.000137654	yes
MRPS34	chr16:1821895-1823140	q1	q2	OK	120.844	83.067	-0.540798	-9.76631	5e-05	0.000137654	yes
KPNA3	chr13:50273442-50367057	q1	q2	OK	21.5897	14.8376	-0.541087	-7.94157	5e-05	0.000137654	yes
SLIRP	chr14:78174413-78183941	q1	q2	OK	186.727	128.24	-0.542082	-4.79669	5e-05	0.000137654	yes
AK1	chr9:130628758-130640022	q1	q2	OK	12.6464	8.68496	-0.54214	-4.01938	5e-05	0.000137654	yes
SRP19	chr5:112196884-112258031	q1	q2	OK	30.0618	20.6408	-0.542434	-5.31791	5e-05	0.000137654	yes
TFDP1	chr13:114239002-114295788	q1	q2	OK	72.7752	49.9296	-0.543552	-9.4694	5e-05	0.000137654	yes
TONSL	chr8:145654162-145669812	q1	q2	OK	58.1341	39.8794	-0.54374	-6.80646	5e-05	0.000137654	yes
HSP90AA1	chr14:102547074-102606086	q1	q2	OK	282.529	193.791	-0.543897	-3.8522	5e-05	0.000137654	yes
OSGIN1	chr16:83986826-83999937	q1	q2	OK	16.8164	11.5272	-0.544825	-4.76146	5e-05	0.000137654	yes
RTN4IP1	chr6:107018902-107077373	q1	q2	OK	3.45138	2.36509	-0.545281	-2.47323	0.0001	0.000265155	yes
SHQ1	chr3:72798427-72897598	q1	q2	OK	11.8846	8.14309	-0.545449	-4.77997	5e-05	0.000137654	yes
TBC1D24	chr16:2525146-2555734	q1	q2	OK	5.84461	4.00373	-0.545763	-4.82954	5e-05	0.000137654	yes
KLHL13	chrX:117031775-117251303	q1	q2	OK	2.53355	1.73448	-0.546657	-2.11241	0.0003	0.000743193	yes
PLS1	chr3:142315228-142432505	q1	q2	OK	4.11057	2.81398	-0.546724	-2.98653	5e-05	0.000137654	yes
OAS1	chr12:113344738-113357712	q1	q2	OK	2.25209	1.54151	-0.54692	-1.29572	0.01855	0.0327337	yes
RRP7B	chr22:42949924-42978017	q1	q2	OK	4.80562	3.28929	-0.546948	-2.45867	0.0001	0.000265155	yes
GINS3	chr16:58426297-58440048	q1	q2	OK	26.1356	17.8882	-0.54701	-5.67878	5e-05	0.000137654	yes
PGAM5	chr12:133287392-133299323	q1	q2	OK	38.2035	26.1462	-0.547107	-7.58145	5e-05	0.000137654	yes
CBR1	chr21:37441939-37498938	q1	q2	OK	32.9888	22.5739	-0.547324	-4.64394	5e-05	0.000137654	yes
ENO3	chr17:4854383-4860426	q1	q2	OK	9.71567	6.64735	-0.547535	-2.61991	5e-05	0.000137654	yes
TRMU	chr22:46731297-46753237	q1	q2	OK	13.615	9.31398	-0.547725	-4.32928	5e-05	0.000137654	yes
KIAA1841	chr2:61293005-61365169	q1	q2	OK	4.59407	3.14065	-0.548707	-2.86742	5e-05	0.000137654	yes
SLC26A10	chr12:58013692-58027022	q1	q2	OK	9.96165	6.80973	-0.548786	-2.72653	0.0001	0.000265155	yes
SNRPF	chr12:96252708-96260238	q1	q2	OK	80.984	55.3499	-0.549056	-7.43446	5e-05	0.000137654	yes
TIPIN	chr15:66629007-66649054	q1	q2	OK	19.4671	13.302	-0.549394	-3.64842	5e-05	0.000137654	yes
SYT7	chr11:61281187-61348344	q1	q2	OK	1.10296	0.753517	-0.549669	-1.97194	0.00045	0.00108357	yes
FAM98A	chr2:33808728-33824362	q1	q2	OK	34.4079	23.5058	-0.549725	-8.08682	5e-05	0.000137654	yes
ZNF341	chr20:32319807-32380075	q1	q2	OK	2.1942	1.49876	-0.54993	-2.22857	0.00065	0.00152552	yes
ZCCHC2	chr18:60190657-60245818	q1	q2	OK	2.48953	1.70013	-0.550223	-3.04709	5e-05	0.000137654	yes
SRSF1	chr17:56078279-56084707	q1	q2	OK	91.0537	62.1675	-0.550557	-4.41579	5e-05	0.000137654	yes
PIK3R1	chr5:67511583-67597649	q1	q2	OK	6.20682	4.23716	-0.550757	-4.71647	5e-05	0.000137654	yes
TPM3	chr1:154127779-154164609	q1	q2	OK	99.0197	67.5629	-0.551484	-6.72078	5e-05	0.000137654	yes
MTHFD1	chr14:64854758-64926725	q1	q2	OK	75.1213	51.2548	-0.551536	-6.99223	5e-05	0.000137654	yes
LOC344967	chr4:40044536-40159872	q1	q2	OK	4.85129	3.30863	-0.552132	-1.8751	0.00195	0.00421007	yes
DEPTOR	chr8:120885899-121063157	q1	q2	OK	1.33772	0.912192	-0.552362	-1.5709	0.0156	0.0279061	yes
DPH3	chr3:16298567-16306496	q1	q2	OK	11.0794	7.55496	-0.552382	-5.21514	5e-05	0.000137654	yes
TIMM23	chr10:51592080-51623386	q1	q2	OK	42.3764	28.8901	-0.552686	-5.09558	5e-05	0.000137654	yes
DNMT1	chr19:10244021-10305755	q1	q2	OK	55.0617	37.5367	-0.552748	-6.65754	5e-05	0.000137654	yes
LETM1	chr4:1813205-1857974	q1	q2	OK	10.2682	6.99921	-0.552921	-6.15774	5e-05	0.000137654	yes
ATF5	chr19:50392912-50437193	q1	q2	OK	29.486	20.0928	-0.553348	-4.02279	5e-05	0.000137654	yes
RANBP1	chr22:20105023-20114704	q1	q2	OK	182.856	124.586	-0.553566	-11.5096	5e-05	0.000137654	yes
SLC4A7	chr3:27414211-27525911	q1	q2	OK	5.85164	3.9856	-0.554046	-5.25726	5e-05	0.000137654	yes
RIMS4	chr20:43374487-43438979	q1	q2	OK	7.14571	4.86558	-0.554465	-4.80386	5e-05	0.000137654	yes
FGFR4	chr5:176513920-176525126	q1	q2	OK	25.6341	17.4542	-0.55449	-6.81789	5e-05	0.000137654	yes
ACER3	chr11:76571916-76734850	q1	q2	OK	7.7494	5.27517	-0.554867	-4.77735	5e-05	0.000137654	yes
PSMG3	chr7:1606969-1609668	q1	q2	OK	99.4804	67.6917	-0.555434	-6.07353	5e-05	0.000137654	yes
TJP3	chr19:3708334-3761673	q1	q2	OK	1.28719	0.875839	-0.555483	-1.37065	0.02355	0.04054	yes
PREX1	chr20:47240792-47444420	q1	q2	OK	10.0401	6.82913	-0.556007	-6.70294	5e-05	0.000137654	yes
ARHGAP28	chr18:6834431-6915712	q1	q2	OK	3.71302	2.52539	-0.556087	-3.73681	5e-05	0.000137654	yes
RAB23	chr6:57053581-57087078	q1	q2	OK	19.3648	13.1704	-0.556137	-5.42477	5e-05	0.000137654	yes
EP400NL	chr12:132568827-132610885	q1	q2	OK	2.44762	1.6643	-0.556461	-1.67602	0.01375	0.024922	yes
LOC100506730	chr1:19619740-19622230	q1	q2	OK	1.2127	0.823884	-0.557706	-1.47449	0.02245	0.0388446	yes
CCT5	chr5:10250281-10266501	q1	q2	OK	163.517	111.078	-0.557871	-4.77093	5e-05	0.000137654	yes
SDHAP2	chr3:195384909-195415735	q1	q2	OK	2.14776	1.45806	-0.558783	-1.90247	0.0049	0.00978587	yes
MGST1	chr12:16500075-16530123	q1	q2	OK	32.5167	22.0661	-0.559349	-3.69329	5e-05	0.000137654	yes
ACLY	chr17:40023178-40075272	q1	q2	OK	93.4067	63.3864	-0.559353	-4.9939	5e-05	0.000137654	yes
NANP	chr20:25593572-25604648	q1	q2	OK	7.66451	5.19747	-0.560385	-4.51304	5e-05	0.000137654	yes
JPH1	chr8:75146938-75233562	q1	q2	OK	1.51344	1.02602	-0.560782	-2.12505	0.00045	0.00108357	yes
SLC14A1	chr18:43304091-43332485	q1	q2	OK	1.71184	1.16031	-0.561039	-1.9444	0.00045	0.00108357	yes
GPAM	chr10:113909621-113943537	q1	q2	OK	2.22608	1.50858	-0.561312	-2.92854	5e-05	0.000137654	yes
CDC45	chr22:19467413-19508135	q1	q2	OK	62.013	42.0193	-0.561518	-8.13148	5e-05	0.000137654	yes
COL26A1	chr7:101006121-101202304	q1	q2	OK	1.94844	1.31975	-0.562062	-2.04297	0.00135	0.00299729	yes
GNAO1	chr16:56225250-56391356	q1	q2	OK	5.58605	3.78353	-0.562096	-4.13645	5e-05	0.000137654	yes
NUDC	chr1:27248212-27273362	q1	q2	OK	89.2637	60.4594	-0.562107	-10.7869	5e-05	0.000137654	yes
MCM3	chr6:52128811-52149679	q1	q2	OK	124.09	84.0298	-0.562418	-5.34742	5e-05	0.000137654	yes
AKIRIN1	chr1:39456915-39471737	q1	q2	OK	44.7445	30.2901	-0.562867	-8.51833	5e-05	0.000137654	yes
SLC16A2	chrX:73641327-73753764	q1	q2	OK	15.0339	10.175	-0.563189	-6.62735	5e-05	0.000137654	yes
SLC25A44	chr1:156163729-156182587	q1	q2	OK	16.4462	11.1291	-0.563415	-6.54397	5e-05	0.000137654	yes
EIF5A	chr17:7210317-7215782	q1	q2	OK	249.36	168.657	-0.564139	-6.80984	5e-05	0.000137654	yes
LRP4	chr11:46867961-46940173	q1	q2	OK	2.59381	1.75387	-0.564534	-3.63119	5e-05	0.000137654	yes
TUBA4A	chr2:220110191-220136910	q1	q2	OK	70.8533	47.8963	-0.564922	-8.20325	5e-05	0.000137654	yes
PROSAPIP1	chr20:3143272-3149207	q1	q2	OK	6.99381	4.72759	-0.564973	-5.06725	5e-05	0.000137654	yes
HIGD1A	chr3:42824399-42846027	q1	q2	OK	15.1484	10.2389	-0.565107	-5.09962	5e-05	0.000137654	yes
BOP1	chr8:145486055-145515120	q1	q2	OK	11.4072	7.70798	-0.565525	-4.45427	5e-05	0.000137654	yes
PSMD3	chr17:38137020-38154213	q1	q2	OK	160.273	108.297	-0.565541	-7.57981	5e-05	0.000137654	yes
ARRB1	chr11:74971165-75062875	q1	q2	OK	3.32746	2.24835	-0.565557	-4.02307	5e-05	0.000137654	yes
ELAVL1	chr19:8023456-8070529	q1	q2	OK	24.7887	16.7463	-0.565841	-9.99636	5e-05	0.000137654	yes
CALML4	chr15:68483042-68498448	q1	q2	OK	3.5538	2.40012	-0.566256	-3.21853	5e-05	0.000137654	yes
PANK1	chr10:91339253-91405329	q1	q2	OK	0.972475	0.656719	-0.566387	-2.01983	0.0003	0.000743193	yes
ALPK2	chr18:56148481-56296189	q1	q2	OK	9.80821	6.6234	-0.566419	-7.06401	5e-05	0.000137654	yes
IDI1	chr10:1064846-1095061	q1	q2	OK	15.3894	10.392	-0.566466	-4.45593	5e-05	0.000137654	yes
ING2	chr4:184426219-184432249	q1	q2	OK	27.1784	18.3406	-0.567421	-4.99085	5e-05	0.000137654	yes
IQCE	chr7:2598631-2654368	q1	q2	OK	14.6814	9.90688	-0.567487	-8.1366	5e-05	0.000137654	yes
RPS6KA4	chr11:64126624-64139687	q1	q2	OK	47.7718	32.2282	-0.567837	-9.43615	5e-05	0.000137654	yes
ARL6	chr3:97483594-97517373	q1	q2	OK	5.68007	3.83168	-0.567932	-2.00812	0.0007	0.00163499	yes
SH3RF3	chr2:109743783-110262207	q1	q2	OK	5.62206	3.79227	-0.568038	-4.42745	5e-05	0.000137654	yes
LDLR	chr19:11200037-11244505	q1	q2	OK	23.7865	16.0431	-0.568192	-8.74515	5e-05	0.000137654	yes
CCDC138	chr2:109403218-109492847	q1	q2	OK	9.68823	6.53168	-0.568779	-3.99904	5e-05	0.000137654	yes
COL8A1	chr3:99273152-99897476	q1	q2	OK	10.2433	6.90586	-0.568787	-3.97068	5e-05	0.000137654	yes
GBP2	chr1:89573309-89591799	q1	q2	OK	1.3537	0.91255	-0.568936	-1.59939	0.0117	0.0215628	yes
SLC25A19	chr17:73267379-73285530	q1	q2	OK	8.76682	5.90845	-0.569275	-1.97744	0.00235	0.00498532	yes
ANK2	chr4:113739238-114304896	q1	q2	OK	1.19013	0.801821	-0.56977	-2.37977	5e-05	0.000137654	yes
URB2	chr1:229761980-229795946	q1	q2	OK	10.7547	7.24436	-0.570035	-6.5602	5e-05	0.000137654	yes
PRDX1	chr1:45965855-45988562	q1	q2	OK	859.568	578.79	-0.570572	-3.98953	5e-05	0.000137654	yes
TDG	chr12:104359592-104382656	q1	q2	OK	6.82593	4.5957	-0.570741	-4.02477	5e-05	0.000137654	yes
TUBA3C	chr13:19747909-19755992	q1	q2	OK	175.057	117.741	-0.572209	-7.82918	5e-05	0.000137654	yes
SLC7A6	chr16:68298418-68344868	q1	q2	OK	12.8698	8.65369	-0.572602	-6.62784	5e-05	0.000137654	yes
CSTF2	chrX:100075347-100095923	q1	q2	OK	37.129	24.9646	-0.572666	-7.57893	5e-05	0.000137654	yes
MYZAP	chr15:57884101-58009755	q1	q2	OK	3.43113	2.30679	-0.572795	-1.66431	0.0074	0.0142676	yes
ENO1	chr1:8921058-8939943	q1	q2	OK	1312.09	882.094	-0.572867	-3.95051	5e-05	0.000137654	yes
MLLT11	chr1:151032150-151040973	q1	q2	OK	60.3339	40.5564	-0.573041	-9.84859	5e-05	0.000137654	yes
ICOSLG	chr21:45646721-45660834	q1	q2	OK	3.94771	2.65291	-0.573442	-3.08202	5e-05	0.000137654	yes
RRP36	chr6:42989384-42997337	q1	q2	OK	70.1144	47.1144	-0.573544	-8.25006	5e-05	0.000137654	yes
SLC46A1	chr17:26698986-26733230	q1	q2	OK	5.97512	4.0147	-0.573675	-4.65178	5e-05	0.000137654	yes
EBP	chrX:48380163-48387104	q1	q2	OK	61.5034	41.293	-0.574769	-7.74773	5e-05	0.000137654	yes
MARS2	chr2:198570027-198573114	q1	q2	OK	4.09259	2.74732	-0.57499	-3.07212	5e-05	0.000137654	yes
GPD1L	chr3:32148002-32210207	q1	q2	OK	2.8403	1.90659	-0.575052	-2.89153	5e-05	0.000137654	yes
BID	chr22:18216905-18257431	q1	q2	OK	16.3495	10.9727	-0.575329	-4.68065	5e-05	0.000137654	yes
PCYT2	chr17:79860071-79869340	q1	q2	OK	14.6359	9.82201	-0.575427	-5.28536	5e-05	0.000137654	yes
NDUFA9	chr12:4758263-4796720	q1	q2	OK	81.4579	54.6556	-0.575685	-10.1374	5e-05	0.000137654	yes
PSMD14	chr2:162164785-162268228	q1	q2	OK	100.141	67.1816	-0.575898	-11.2914	5e-05	0.000137654	yes
PCSK2	chr20:17206751-17465222	q1	q2	OK	1.07648	0.72215	-0.575956	-1.79817	0.00235	0.00498532	yes
PGK1	chrX:77359665-77382324	q1	q2	OK	212.327	142.336	-0.576983	-5.06071	5e-05	0.000137654	yes
LOC341056	chr11:122888273-122890319	q1	q2	OK	7.34627	4.92349	-0.577331	-3.42944	5e-05	0.000137654	yes
EIF5AL1	chr10:81272356-81276192	q1	q2	OK	9.32802	6.25113	-0.577455	-5.11502	5e-05	0.000137654	yes
RPL13P5	chr12:6993144-6993768	q1	q2	OK	7.78705	5.21827	-0.577504	-2.21965	0.0109	0.0202216	yes
TIMM21	chr18:71815745-71826204	q1	q2	OK	32.9737	22.0907	-0.577873	-6.38976	5e-05	0.000137654	yes
FKBP14	chr7:30050198-30066417	q1	q2	OK	8.89061	5.95111	-0.579124	-5.46497	5e-05	0.000137654	yes
CLIC3	chr9:139889059-139891024	q1	q2	OK	15.2499	10.2058	-0.579416	-3.41043	5e-05	0.000137654	yes
LRRC15	chr3:194075975-194090472	q1	q2	OK	1.86111	1.24535	-0.579612	-2.70421	5e-05	0.000137654	yes
GPR124	chr8:37654400-37707431	q1	q2	OK	8.37712	5.60412	-0.579965	-5.1216	5e-05	0.000137654	yes
MTCP1	chrX:154289899-154299547	q1	q2	OK	1.94223	1.29861	-0.580746	-1.41393	0.0181	0.0319782	yes
ANKRD32	chr5:93954390-94031573	q1	q2	OK	10.5823	7.07401	-0.581051	-5.50136	5e-05	0.000137654	yes
EDARADD	chr1:236557679-236648008	q1	q2	OK	133.216	89.0235	-0.58151	-5.51867	5e-05	0.000137654	yes
BRI3BP	chr12:125478193-125510349	q1	q2	OK	15.1018	10.0917	-0.581551	-4.0162	5e-05	0.000137654	yes
PREB	chr2:27346656-27357542	q1	q2	OK	49.9201	33.3581	-0.581582	-8.1827	5e-05	0.000137654	yes
XPOT	chr12:64798152-64842463	q1	q2	OK	27.8667	18.6043	-0.582904	-9.08881	5e-05	0.000137654	yes
NLRC5	chr16:57050985-57117436	q1	q2	OK	1.92417	1.28397	-0.583628	-3.09214	5e-05	0.000137654	yes
FDFT1	chr8:11660189-11696818	q1	q2	OK	80.2959	53.5487	-0.584475	-11.2232	5e-05	0.000137654	yes
CISH	chr3:50643884-50649262	q1	q2	OK	1.53875	1.02606	-0.584644	-1.34634	0.01735	0.0307481	yes
FAM135A	chr6:71123106-71270877	q1	q2	OK	4.9147	3.27363	-0.586209	-4.28413	5e-05	0.000137654	yes
AIFM1	chrX:129263337-129299861	q1	q2	OK	21.0484	14.0194	-0.586281	-4.95428	5e-05	0.000137654	yes
UNKL	chr16:1401899-1464705	q1	q2	OK	17.9106	11.9278	-0.586488	-6.02936	5e-05	0.000137654	yes
CGNL1	chr15:57668702-57842925	q1	q2	OK	1.81752	1.21024	-0.586676	-2.92616	5e-05	0.000137654	yes
FBXO22	chr15:76196199-76227608	q1	q2	OK	22.1859	14.7663	-0.587333	-4.77641	5e-05	0.000137654	yes
LRFN1	chr19:39797456-39805976	q1	q2	OK	5.80762	3.86197	-0.588612	-3.7574	5e-05	0.000137654	yes
PSMC4	chr19:40476911-40487671	q1	q2	OK	75.3034	50.014	-0.590384	-9.44794	5e-05	0.000137654	yes
PNPT1	chr2:55861197-55921045	q1	q2	OK	12.4777	8.28596	-0.590615	-6.63567	5e-05	0.000137654	yes
DGKG	chr3:185864989-186080023	q1	q2	OK	1.60661	1.06667	-0.590902	-2.49757	5e-05	0.000137654	yes
CHRNA4	chr20:61974661-61992748	q1	q2	OK	3.93389	2.61158	-0.591035	-3.8491	5e-05	0.000137654	yes
MTSS1L	chr16:70695106-70719954	q1	q2	OK	21.9512	14.568	-0.591493	-9.10887	5e-05	0.000137654	yes
PTPLAD1	chr15:65822826-65870693	q1	q2	OK	81.1132	53.8199	-0.591798	-7.52548	5e-05	0.000137654	yes
CHAF1A	chr19:4402659-4443394	q1	q2	OK	25.8381	17.1418	-0.591981	-8.15791	5e-05	0.000137654	yes
C19orf47	chr19:40826966-40884390	q1	q2	OK	11.2772	7.47844	-0.592594	-3.32008	5e-05	0.000137654	yes
TMEM158	chr3:45265955-45267814	q1	q2	OK	3.90112	2.58702	-0.592599	-2.41346	0.0005	0.00119414	yes
NRXN3	chr14:78636715-80334633	q1	q2	OK	1.05036	0.696456	-0.592785	-2.59419	5e-05	0.000137654	yes
GPR45	chr2:105858199-105859924	q1	q2	OK	2.68088	1.77651	-0.593663	-1.96484	0.00375	0.00767202	yes
HAPLN1	chr5:82934016-83016896	q1	q2	OK	66.7046	44.1977	-0.593817	-7.51074	5e-05	0.000137654	yes
DNAJB11	chr3:186288466-186303589	q1	q2	OK	88.541	58.6494	-0.594228	-10.9828	5e-05	0.000137654	yes
CDK5R1	chr17:30814104-30818271	q1	q2	OK	4.68366	3.10114	-0.594838	-3.74066	5e-05	0.000137654	yes
EARS2	chr16:23533333-23568696	q1	q2	OK	10.9652	7.25876	-0.595134	-5.46532	5e-05	0.000137654	yes
SNRPA1	chr15:101821714-101835460	q1	q2	OK	17.6109	11.6554	-0.595467	-4.14232	5e-05	0.000137654	yes
ABCA7	chr19:1040101-1065570	q1	q2	OK	1.92966	1.27649	-0.596166	-3.17513	5e-05	0.000137654	yes
AMIGO3	chr3:49726949-49761384	q1	q2	OK	7.20292	4.76411	-0.596375	-3.21602	5e-05	0.000137654	yes
ARL3	chr10:104433483-104474190	q1	q2	OK	14.3635	9.49902	-0.59656	-6.59122	5e-05	0.000137654	yes
ABHD3	chr18:19230857-19284766	q1	q2	OK	7.77019	5.13859	-0.596577	-3.2678	5e-05	0.000137654	yes
NAA15	chr4:140211070-140311935	q1	q2	OK	15.0068	9.92275	-0.596806	-7.28588	5e-05	0.000137654	yes
YKT6	chr7:44240577-44253893	q1	q2	OK	73.3811	48.4714	-0.598274	-11.9017	5e-05	0.000137654	yes
KCNA2	chr1:111136201-111174096	q1	q2	OK	1.27293	0.840769	-0.598368	-1.30113	0.0262	0.0445481	yes
LARP4	chr12:50794591-50873788	q1	q2	OK	16.9677	11.2066	-0.598438	-5.53383	5e-05	0.000137654	yes
IFRD1	chr7:112063198-112117258	q1	q2	OK	10.3959	6.86201	-0.599312	-4.87478	5e-05	0.000137654	yes
SNRNP25	chr16:103828-107669	q1	q2	OK	48.5306	32.0279	-0.599564	-6.98046	5e-05	0.000137654	yes
ARL4D	chr17:41476352-41478504	q1	q2	OK	7.06845	4.6641	-0.599794	-3.0816	5e-05	0.000137654	yes
RAD54L	chr1:46713366-46769038	q1	q2	OK	25.2098	16.6312	-0.600088	-5.56064	5e-05	0.000137654	yes
ANAPC7	chr12:110810704-110841535	q1	q2	OK	23.4759	15.4836	-0.600443	-6.59386	5e-05	0.000137654	yes
TOB1	chr17:48939586-48945732	q1	q2	OK	18.1999	11.999	-0.601009	-5.32042	5e-05	0.000137654	yes
PDE4B	chr1:66258192-66840262	q1	q2	OK	4.25668	2.80606	-0.601182	-3.33476	5e-05	0.000137654	yes
PCNA	chr20:5095598-5107268	q1	q2	OK	363.648	239.691	-0.601368	-4.61196	5e-05	0.000137654	yes
SESN3	chr11:94898676-94965705	q1	q2	OK	9.72987	6.41086	-0.601903	-8.11262	5e-05	0.000137654	yes
LHX9	chr1:197881634-197899273	q1	q2	OK	1.01619	0.669182	-0.602701	-1.23237	0.026	0.0442653	yes
RBM38	chr20:55904830-55998278	q1	q2	OK	44.4254	29.2486	-0.603016	-7.65416	5e-05	0.000137654	yes
CENPO	chr2:25013135-25142055	q1	q2	OK	44.1423	29.0551	-0.603369	-5.53663	5e-05	0.000137654	yes
MPV17L2	chr19:18304039-18307550	q1	q2	OK	13.3765	8.80081	-0.603988	-4.03208	5e-05	0.000137654	yes
ASRGL1	chr11:62104773-62160887	q1	q2	OK	6.83862	4.49728	-0.604653	-3.31668	5e-05	0.000137654	yes
HMGCR	chr5:74632992-74657926	q1	q2	OK	25.7217	16.9082	-0.60526	-9.13826	5e-05	0.000137654	yes
ATAD3A	chr1:1447522-1470067	q1	q2	OK	14.1993	9.3307	-0.605758	-4.79091	5e-05	0.000137654	yes
CDK5	chr7:150750898-150755052	q1	q2	OK	12.7661	8.3871	-0.606071	-2.87237	5e-05	0.000137654	yes
DGCR8	chr22:20067754-20104818	q1	q2	OK	21.0512	13.8298	-0.606125	-8.15764	5e-05	0.000137654	yes
SAMHD1	chr20:35504569-35580246	q1	q2	OK	12.1576	7.98407	-0.606656	-5.23866	5e-05	0.000137654	yes
IRAK1	chrX:153275956-153285342	q1	q2	OK	176.706	115.997	-0.607256	-4.63462	5e-05	0.000137654	yes
RASSF5	chr1:206680878-206762616	q1	q2	OK	7.53304	4.94449	-0.60741	-4.33562	5e-05	0.000137654	yes
GINS1	chr20:25388322-25429191	q1	q2	OK	22.6526	14.8656	-0.607693	-7.79517	5e-05	0.000137654	yes
SFXN5	chr2:73169164-73298965	q1	q2	OK	9.14572	5.99833	-0.608535	-5.53574	5e-05	0.000137654	yes
CNDP2	chr18:72163499-72190689	q1	q2	OK	41.0289	26.9028	-0.608883	-11.4623	5e-05	0.000137654	yes
CCL24	chr7:75441113-75443033	q1	q2	OK	31.2829	20.5091	-0.609114	-4.41829	0.00165	0.00361035	yes
RGS2	chr1:192778168-192781407	q1	q2	OK	2.83748	1.85751	-0.611239	-1.86388	0.00865	0.016432	yes
YWHAG	chr7:75956107-75988342	q1	q2	OK	94.681	61.9672	-0.611571	-7.08794	5e-05	0.000137654	yes
KIAA1644	chr22:44639556-44708731	q1	q2	OK	2.25977	1.47861	-0.611937	-3.50635	5e-05	0.000137654	yes
DHX37	chr12:125431369-125473667	q1	q2	OK	14.5959	9.54408	-0.612883	-7.34078	5e-05	0.000137654	yes
SLC19A1	chr21:46934628-46962385	q1	q2	OK	11.473	7.50129	-0.613034	-4.66377	5e-05	0.000137654	yes
WARS	chr14:100800124-100842680	q1	q2	OK	30.6691	20.0373	-0.614099	-7.52662	5e-05	0.000137654	yes
CRY1	chr12:107385142-107487635	q1	q2	OK	11.8892	7.76646	-0.614325	-5.7049	5e-05	0.000137654	yes
APOO	chrX:23851464-23926057	q1	q2	OK	10.6856	6.97036	-0.616369	-2.61472	5e-05	0.000137654	yes
STOX2	chr4:184826508-184938875	q1	q2	OK	1.35992	0.88708	-0.616385	-2.27248	0.00035	0.000859132	yes
ZNF385B	chr2:180306710-180726232	q1	q2	OK	2.54262	1.65819	-0.6167	-2.23986	5e-05	0.000137654	yes
BMP4	chr14:54416454-54423554	q1	q2	OK	54.4732	35.5223	-0.616821	-8.31893	5e-05	0.000137654	yes
PIGW	chr17:34891402-34895150	q1	q2	OK	25.0441	16.3143	-0.618335	-6.98922	5e-05	0.000137654	yes
GUCY1B3	chr4:156680125-156728783	q1	q2	OK	1.90299	1.23962	-0.618372	-2.26483	0.0003	0.000743193	yes
ORC6	chr16:46723557-46732306	q1	q2	OK	37.9086	24.6821	-0.619059	-6.46175	5e-05	0.000137654	yes
IMMP1L	chr11:31391376-31531169	q1	q2	OK	8.86959	5.77482	-0.619092	-1.33297	0.0281	0.0475025	yes
TUBG1	chr17:40731525-40767256	q1	q2	OK	52.5956	34.2299	-0.619687	-6.46766	5e-05	0.000137654	yes
MLEC	chr12:121124948-121139667	q1	q2	OK	72.9969	47.4484	-0.621476	-5.15287	5e-05	0.000137654	yes
DHRS13	chr17:27224798-27230089	q1	q2	OK	12.8747	8.36291	-0.622459	-4.68881	5e-05	0.000137654	yes
FAM132A	chr1:1177825-1182102	q1	q2	OK	12.8302	8.33177	-0.622851	-3.63643	5e-05	0.000137654	yes
SRPRB	chr3:133502876-133540336	q1	q2	OK	17.4402	11.3235	-0.623101	-6.50617	5e-05	0.000137654	yes
NFIA	chr1:61542945-61928460	q1	q2	OK	4.66295	3.02644	-0.623621	-5.70866	5e-05	0.000137654	yes
CHDH	chr3:53850323-53880420	q1	q2	OK	2.62277	1.70073	-0.624937	-2.86489	0.0001	0.000265155	yes
GSTM2P1	chr6:111367621-111368757	q1	q2	OK	4.34607	2.81797	-0.625054	-2.1908	0.00245	0.00517078	yes
DCTPP1	chr16:30435018-30441373	q1	q2	OK	38.5888	25.0159	-0.625336	-6.49152	5e-05	0.000137654	yes
TSEN15	chr1:184020810-184043344	q1	q2	OK	39.4604	25.5779	-0.625509	-7.12408	5e-05	0.000137654	yes
SHANK1	chr19:51165083-51220195	q1	q2	OK	6.40843	4.15336	-0.625692	-5.94459	5e-05	0.000137654	yes
GPR162	chr12:6930962-6936583	q1	q2	OK	17.6342	11.428	-0.625796	-4.53382	5e-05	0.000137654	yes
NOP2	chr12:6666035-6677498	q1	q2	OK	27.5889	17.8759	-0.626073	-7.36173	5e-05	0.000137654	yes
MCM4	chr8:48872762-48890719	q1	q2	OK	76.6937	49.6881	-0.626206	-5.90487	5e-05	0.000137654	yes
GATS	chr7:99775537-99869855	q1	q2	OK	7.24915	4.69571	-0.62647	-4.5065	5e-05	0.000137654	yes
MYCL1	chr1:40361095-40367687	q1	q2	OK	2.47713	1.60454	-0.626506	-2.20954	0.0003	0.000743193	yes
HNRNPAB	chr5:177631507-177659803	q1	q2	OK	247.108	160.042	-0.626687	-5.47449	5e-05	0.000137654	yes
USP39	chr2:85829964-85876407	q1	q2	OK	51.4944	33.3386	-0.627223	-6.84754	5e-05	0.000137654	yes
SCARB1	chr12:125262173-125348519	q1	q2	OK	27.6234	17.8792	-0.627608	-7.44685	5e-05	0.000137654	yes
PTCHD4	chr6:47845763-48036425	q1	q2	OK	3.89327	2.51913	-0.628056	-2.93997	5e-05	0.000137654	yes
PRSS35	chr6:84222193-84235421	q1	q2	OK	1.34315	0.869075	-0.628072	-1.49316	0.00925	0.0174659	yes
GCSHP3	chr2:206980296-206981296	q1	q2	OK	2.90634	1.88029	-0.628247	-1.71316	0.02145	0.0372712	yes
SNPH	chr20:1246959-1289971	q1	q2	OK	3.84774	2.48834	-0.62883	-4.04484	5e-05	0.000137654	yes
TIMM17A	chr1:201924618-201939789	q1	q2	OK	59.201	38.2781	-0.629102	-9.51641	5e-05	0.000137654	yes
AAGAB	chr15:67493012-67819641	q1	q2	OK	39.9127	25.8004	-0.629452	-9.46557	5e-05	0.000137654	yes
CDHR1	chr10:85954411-85979376	q1	q2	OK	1.78565	1.15394	-0.629881	-2.39972	5e-05	0.000137654	yes
TMEM200C	chr18:5890183-5892103	q1	q2	OK	9.88028	6.38419	-0.630048	-4.14757	5e-05	0.000137654	yes
ASCC3	chr6:100956607-101329224	q1	q2	OK	13.5676	8.76422	-0.63047	-7.87342	5e-05	0.000137654	yes
CKAP4	chr12:106631658-106641713	q1	q2	OK	136.142	87.9399	-0.630525	-6.00132	5e-05	0.000137654	yes
LMAN2L	chr2:97371666-97405813	q1	q2	OK	22.8107	14.7296	-0.630987	-6.31077	5e-05	0.000137654	yes
RAP2B	chr3:152880028-152886263	q1	q2	OK	16.3356	10.5427	-0.631785	-9.30755	5e-05	0.000137654	yes
GINS4	chr8:41386724-41402565	q1	q2	OK	19.5202	12.5947	-0.63215	-8.05513	5e-05	0.000137654	yes
SLCO4C1	chr5:101569691-101632253	q1	q2	OK	1.15911	0.747802	-0.632286	-2.27925	0.00055	0.00130432	yes
CCNE1	chr19:30302900-30315215	q1	q2	OK	62.6237	40.3798	-0.633076	-10.5302	5e-05	0.000137654	yes
LINC00511	chr17:70594179-70636611	q1	q2	OK	6.31416	4.0688	-0.633987	-3.61226	5e-05	0.000137654	yes
TMPRSS3	chr21:43791995-43816955	q1	q2	OK	2.40952	1.55254	-0.634117	-1.53606	0.00375	0.00767202	yes
AQP1	chr7:30951414-30965131	q1	q2	OK	5.76662	3.71342	-0.634979	-3.2409	5e-05	0.000137654	yes
ABCD3	chr1:94883932-94984219	q1	q2	OK	35.5955	22.9164	-0.635314	-7.1797	5e-05	0.000137654	yes
NCS1	chr9:132934856-132999583	q1	q2	OK	23.8733	15.3594	-0.636278	-9.59626	5e-05	0.000137654	yes
PIN1P1	chr1:70225857-70589171	q1	q2	OK	3.70875	2.38375	-0.637701	-1.3801	0.02505	0.0428308	yes
GAL3ST4	chr7:99756864-99766373	q1	q2	OK	1.95223	1.25424	-0.638303	-2.11425	0.001	0.00227276	yes
ZNF35	chr3:44690232-44702283	q1	q2	OK	5.29131	3.39899	-0.638519	-3.56374	5e-05	0.000137654	yes
TNS4	chr17:38632079-38657854	q1	q2	OK	1.65021	1.05956	-0.639183	-2.41512	0.00035	0.000859132	yes
SLC7A11	chr4:138948576-139163503	q1	q2	OK	18.2986	11.7461	-0.639553	-11.3688	5e-05	0.000137654	yes
CYB5B	chr16:69458497-69500167	q1	q2	OK	33.2376	21.3329	-0.639737	-10.9585	5e-05	0.000137654	yes
SAR1A	chr10:71909960-71930285	q1	q2	OK	57.0459	36.5892	-0.640704	-11.0655	5e-05	0.000137654	yes
STARD4	chr5:110834021-111353003	q1	q2	OK	22.2986	14.3008	-0.640855	-5.83423	5e-05	0.000137654	yes
TOMM5	chr9:37588411-37592636	q1	q2	OK	171.159	109.715	-0.641576	-8.72644	5e-05	0.000137654	yes
DNMT3B	chr20:31350190-31397162	q1	q2	OK	8.11024	5.19701	-0.642064	-4.99763	5e-05	0.000137654	yes
JAG2	chr14:105607317-105635161	q1	q2	OK	1.90349	1.21966	-0.642171	-2.95984	5e-05	0.000137654	yes
LPPR2	chr19:11466061-11476374	q1	q2	OK	15.8845	10.1778	-0.642194	-5.73233	5e-05	0.000137654	yes
RELT	chr11:73087404-73108519	q1	q2	OK	7.75497	4.96734	-0.642648	-4.55882	5e-05	0.000137654	yes
TRERF1	chr6:42192668-42419783	q1	q2	OK	5.99558	3.84012	-0.642745	-6.3021	5e-05	0.000137654	yes
MPHOSPH6	chr16:82181766-82203829	q1	q2	OK	27.3065	17.4784	-0.643672	-5.55655	5e-05	0.000137654	yes
ERVMER34-1	chr4:53609683-53617807	q1	q2	OK	1.81631	1.16253	-0.643737	-1.82548	0.0008	0.00185114	yes
CENPM	chr22:42334740-42343148	q1	q2	OK	90.415	57.8586	-0.644031	-7.33812	5e-05	0.000137654	yes
ZWINT	chr10:58117198-58121034	q1	q2	OK	198.535	127.03	-0.644219	-7.56895	5e-05	0.000137654	yes
DNM1	chr9:130928343-131017527	q1	q2	OK	26.6979	17.0811	-0.644323	-5.81866	5e-05	0.000137654	yes
PTS	chr11:112097087-112104695	q1	q2	OK	44.9051	28.7153	-0.645062	-6.71399	5e-05	0.000137654	yes
CACYBP	chr1:174968570-174981163	q1	q2	OK	26.6206	17.0215	-0.645186	-7.94652	5e-05	0.000137654	yes
UGT8	chr4:115519610-115598202	q1	q2	OK	9.13551	5.84087	-0.645302	-4.5626	5e-05	0.000137654	yes
SSH2	chr17:27952964-28435470	q1	q2	OK	3.40545	2.17618	-0.646046	-5.16582	5e-05	0.000137654	yes
PPP2R5B	chr11:64692142-64703360	q1	q2	OK	8.47813	5.41697	-0.646262	-4.26793	5e-05	0.000137654	yes
CYB5A	chr18:71920526-71959251	q1	q2	OK	73.5282	46.9753	-0.646394	-6.24713	5e-05	0.000137654	yes
NEBL	chr10:21068902-21463852	q1	q2	OK	1.35279	0.864075	-0.646707	-2.70377	5e-05	0.000137654	yes
ENHO	chr9:34521039-34523037	q1	q2	OK	6.19541	3.95674	-0.646886	-2.6384	0.00045	0.00108357	yes
GRWD1	chr19:48949029-48957164	q1	q2	OK	26.0642	16.6456	-0.646927	-7.74827	5e-05	0.000137654	yes
LIN28B	chr6:105404922-105531207	q1	q2	OK	2.60714	1.66444	-0.647433	-3.58049	5e-05	0.000137654	yes
CACNA1G	chr17:48633567-48704832	q1	q2	OK	2.71627	1.73288	-0.64846	-3.52761	5e-05	0.000137654	yes
SLC7A2	chr8:17354596-17428077	q1	q2	OK	3.33773	2.1271	-0.649976	-4.5457	5e-05	0.000137654	yes
DAG1	chr3:49506135-49573051	q1	q2	OK	55.1921	35.1654	-0.650305	-7.8006	5e-05	0.000137654	yes
PRSS8	chr16:31142753-31147151	q1	q2	OK	1.09621	0.697532	-0.652193	-1.41208	0.02735	0.0463597	yes
PLK2	chr5:57749809-57755966	q1	q2	OK	52.5232	33.4203	-0.652231	-10.5914	5e-05	0.000137654	yes
MMP13	chr11:102813720-102826463	q1	q2	OK	4.21858	2.68376	-0.652502	-3.27843	5e-05	0.000137654	yes
PLD5	chr1:242251688-242687998	q1	q2	OK	2.17043	1.38015	-0.653151	-2.3468	5e-05	0.000137654	yes
HTT	chr4:3076407-3245687	q1	q2	OK	10.653	6.77169	-0.653666	-10.9928	5e-05	0.000137654	yes
CDCA7	chr2:174219560-174233718	q1	q2	OK	9.65486	6.13608	-0.653937	-4.4603	5e-05	0.000137654	yes
RCAN2	chr6:46188466-46459804	q1	q2	OK	3.88368	2.46802	-0.654072	-3.19647	5e-05	0.000137654	yes
KCNH3	chr12:49932939-49952077	q1	q2	OK	10.1141	6.42199	-0.655277	-5.99043	5e-05	0.000137654	yes
SFXN1	chr5:174905513-174955621	q1	q2	OK	54.2846	34.4681	-0.655281	-11.9875	5e-05	0.000137654	yes
S1PR5	chr19:10623417-10628668	q1	q2	OK	6.59553	4.18711	-0.655534	-3.32755	5e-05	0.000137654	yes
LIG4	chr13:108859791-108870716	q1	q2	OK	4.28469	2.71912	-0.656054	-3.64715	5e-05	0.000137654	yes
XRCC2	chr7:152343586-152373250	q1	q2	OK	4.39592	2.78929	-0.65627	-3.55397	5e-05	0.000137654	yes
LOC401010	chr2:132199733-132202467	q1	q2	OK	2.95276	1.87257	-0.657044	-2.76607	0.0001	0.000265155	yes
CEBPG	chr19:33864574-33873592	q1	q2	OK	17.1972	10.9014	-0.657662	-7.27154	5e-05	0.000137654	yes
GNA11	chr19:3094407-3121454	q1	q2	OK	33.1662	21.0229	-0.657748	-7.29438	5e-05	0.000137654	yes
VARS	chr6_ssto_hap7:3076106-3093568	q1	q2	OK	57.4227	36.3684	-0.658937	-8.19019	5e-05	0.000137654	yes
FLRT2	chr14:85996487-86094270	q1	q2	OK	9.33946	5.9127	-0.659523	-7.80882	5e-05	0.000137654	yes
IDH3A	chr15:78441718-78462884	q1	q2	OK	25.0393	15.8464	-0.660035	-8.00891	5e-05	0.000137654	yes
ADM5	chr19:50191941-50194247	q1	q2	OK	3.87187	2.45021	-0.660122	-2.83074	0.0001	0.000265155	yes
TMCC2	chr1:205197037-205242471	q1	q2	OK	6.84074	4.32569	-0.661223	-4.41104	5e-05	0.000137654	yes
ALDOC	chr17:26900132-26903951	q1	q2	OK	3.52692	2.22945	-0.661723	-2.41475	0.0006	0.00141549	yes
PTX3	chr3:156977531-157221415	q1	q2	OK	6.94294	4.38815	-0.661935	-3.58689	5e-05	0.000137654	yes
CALM1	chr14:90863326-90874619	q1	q2	OK	57.9228	36.6011	-0.662242	-8.23306	5e-05	0.000137654	yes
DDR2	chr1:162602227-162750247	q1	q2	OK	6.20362	3.91939	-0.662482	-4.00241	5e-05	0.000137654	yes
GDF11	chr12:56137063-56211540	q1	q2	OK	21.6614	13.6815	-0.662893	-8.04508	5e-05	0.000137654	yes
PTPN13	chr4:87515467-87736328	q1	q2	OK	4.66173	2.94361	-0.663278	-5.61013	5e-05	0.000137654	yes
PKIA	chr8:79428335-79517502	q1	q2	OK	2.57195	1.62265	-0.664515	-2.95321	5e-05	0.000137654	yes
TMEM117	chr12:44229961-44783541	q1	q2	OK	2.30885	1.45625	-0.664919	-2.41694	0.0003	0.000743193	yes
AGPAT9	chr4:84457066-84527027	q1	q2	OK	6.75309	4.25776	-0.665453	-3.82116	5e-05	0.000137654	yes
MPP2	chr17:41952726-41985113	q1	q2	OK	9.02505	5.68309	-0.66726	-6.1327	5e-05	0.000137654	yes
MALT1	chr18:56338617-56417370	q1	q2	OK	11.4268	7.19452	-0.667455	-6.86869	5e-05	0.000137654	yes
CLPB	chr11:72003469-72145724	q1	q2	OK	8.11314	5.10782	-0.667552	-4.54595	5e-05	0.000137654	yes
ACOX2	chr3:58490862-58522929	q1	q2	OK	1.0879	0.684716	-0.667964	-1.5767	0.01915	0.033666	yes
HMX2	chr10:124907637-124910188	q1	q2	OK	4.50733	2.83356	-0.669657	-2.75668	0.00015	0.000387655	yes
NXPE3	chr3:101498028-101579869	q1	q2	OK	15.4103	9.68502	-0.670068	-9.30381	5e-05	0.000137654	yes
WDR77	chr1:111982511-112004525	q1	q2	OK	53.2166	33.4364	-0.670459	-5.23614	5e-05	0.000137654	yes
RTTN	chr18:67671042-67872962	q1	q2	OK	2.4027	1.5091	-0.670961	-4.00049	5e-05	0.000137654	yes
TMEM38A	chr19:16771937-16799816	q1	q2	OK	4.1347	2.59491	-0.672098	-2.6392	0.0001	0.000265155	yes
ICMT	chr1:6266188-6296044	q1	q2	OK	35.2976	22.1464	-0.672499	-11.5287	5e-05	0.000137654	yes
KCNQ5	chr6:73331570-73908573	q1	q2	OK	3.82003	2.39665	-0.672565	-4.65046	5e-05	0.000137654	yes
PVRL1	chr11:119508807-119599435	q1	q2	OK	15.1427	9.49257	-0.673748	-4.81642	5e-05	0.000137654	yes
SERPINB5	chr18:61144143-61172318	q1	q2	OK	2.47046	1.54566	-0.676557	-2.52594	0.00025	0.000628679	yes
NDUFS6	chr5:1801495-1816167	q1	q2	OK	306.759	191.904	-0.676724	-15.7095	5e-05	0.000137654	yes
ARPC5L	chr9:127631483-127639696	q1	q2	OK	72.6932	45.4505	-0.677525	-9.30215	5e-05	0.000137654	yes
PRKCDBP	chr11:6340175-6341740	q1	q2	OK	3.20317	2.00198	-0.678071	-1.945	0.009	0.0170378	yes
NUDT15	chr13:48611702-48621282	q1	q2	OK	20.5122	12.8192	-0.678174	-6.52544	5e-05	0.000137654	yes
ONECUT2	chr18:55102916-55158530	q1	q2	OK	0.974944	0.609172	-0.678469	-3.8489	5e-05	0.000137654	yes
SOX5	chr12:23685230-24715383	q1	q2	OK	2.17473	1.35858	-0.678736	-2.347	5e-05	0.000137654	yes
LOC727896	chr18:2916991-3011945	q1	q2	OK	4.4031	2.75036	-0.678899	-2.5978	5e-05	0.000137654	yes
TOMM40L	chr1:161195832-161208000	q1	q2	OK	7.82055	4.88355	-0.67934	-4.20943	5e-05	0.000137654	yes
WNK3	chrX:54219255-54384438	q1	q2	OK	1.63274	1.01904	-0.680087	-4.02293	5e-05	0.000137654	yes
PSMD1	chr2:231921577-232037540	q1	q2	OK	81.6042	50.9161	-0.68052	-8.52214	5e-05	0.000137654	yes
SNAP25	chr20:10004459-10288066	q1	q2	OK	7.774	4.84367	-0.682558	-3.10513	5e-05	0.000137654	yes
GPATCH4	chr1:156564099-156571279	q1	q2	OK	32.71	20.3797	-0.682599	-7.62268	5e-05	0.000137654	yes
TRIL	chr7:28992973-28998029	q1	q2	OK	2.96733	1.84777	-0.683384	-3.84074	5e-05	0.000137654	yes
RAB26	chr16:2198650-2204141	q1	q2	OK	4.25878	2.65098	-0.683915	-2.71437	5e-05	0.000137654	yes
HEATR3	chr16:50099880-50139375	q1	q2	OK	8.43155	5.24598	-0.684586	-4.73728	5e-05	0.000137654	yes
UQCC	chr20:33890368-33999945	q1	q2	OK	22.7422	14.1436	-0.685219	-6.85896	5e-05	0.000137654	yes
ISG15	chr1:948846-949919	q1	q2	OK	29.823	18.5465	-0.685279	-5.2166	5e-05	0.000137654	yes
NXPH4	chr12:57610577-57620232	q1	q2	OK	19.2792	11.9847	-0.685851	-6.07123	5e-05	0.000137654	yes
TPI1	chr12:6976583-6982521	q1	q2	OK	308.662	191.793	-0.686479	-7.43753	5e-05	0.000137654	yes
GCNT1	chr9:79056581-79122332	q1	q2	OK	3.52862	2.19175	-0.687022	-4.15789	5e-05	0.000137654	yes
WDR76	chr15:44119111-44160617	q1	q2	OK	13.5103	8.38939	-0.687421	-6.93963	5e-05	0.000137654	yes
HS6ST1	chr2:129023053-129076171	q1	q2	OK	11.0977	6.88645	-0.688434	-6.61914	5e-05	0.000137654	yes
LHX4	chr1:180199432-180244188	q1	q2	OK	2.63412	1.63444	-0.688522	-1.66845	0.00475	0.00952099	yes
ZBTB8OS	chr1:33087306-33116185	q1	q2	OK	25.8817	16.0582	-0.688623	-4.9548	5e-05	0.000137654	yes
NOTCH1	chr9:139388895-139440238	q1	q2	OK	9.34161	5.79225	-0.689546	-8.87902	5e-05	0.000137654	yes
VAMP1	chr12:6561176-6579843	q1	q2	OK	6.10923	3.78783	-0.689618	-2.66223	5e-05	0.000137654	yes
LGR4	chr11:27387507-27494334	q1	q2	OK	9.61034	5.95488	-0.690515	-7.05667	5e-05	0.000137654	yes
B4GALT5	chr20:48249482-48330421	q1	q2	OK	55.5956	34.3955	-0.692749	-8.61239	5e-05	0.000137654	yes
CDC42EP3	chr2:37869024-37899678	q1	q2	OK	35.5735	21.9939	-0.693698	-12.3303	5e-05	0.000137654	yes
BCL11B	chr14:99635624-99737822	q1	q2	OK	1.98179	1.22251	-0.696953	-3.70146	5e-05	0.000137654	yes
CEP128	chr14:80962820-81405884	q1	q2	OK	3.75201	2.31146	-0.698857	-4.13157	5e-05	0.000137654	yes
SLC31A1	chr9:115983807-116026772	q1	q2	OK	8.47591	5.22144	-0.69892	-6.4108	5e-05	0.000137654	yes
LOC442028	chr2:95534429-95613087	q1	q2	OK	11.6383	7.15699	-0.701455	-6.16221	5e-05	0.000137654	yes
GPR98	chr5:89854616-90460033	q1	q2	OK	1.41018	0.86717	-0.701496	-5.11531	5e-05	0.000137654	yes
ANKRD52	chr12:56623819-56652143	q1	q2	OK	27.7467	17.0565	-0.702	-8.28587	5e-05	0.000137654	yes
EFR3B	chr2:25264972-25382004	q1	q2	OK	1.27713	0.785037	-0.702075	-3.09666	5e-05	0.000137654	yes
GLI1	chr12:57853917-57873633	q1	q2	OK	9.29628	5.712	-0.702658	-5.75467	5e-05	0.000137654	yes
HSPH1	chr13:31710762-31736117	q1	q2	OK	79.4058	48.7813	-0.702918	-8.91656	5e-05	0.000137654	yes
CALB2	chr16:71392615-71424342	q1	q2	OK	40.0964	24.6154	-0.703912	-6.97064	5e-05	0.000137654	yes
MVK	chr12:110011499-110035071	q1	q2	OK	13.3056	8.1622	-0.704998	-4.91141	5e-05	0.000137654	yes
RBM14-RBM4	chr11:66384052-66445275	q1	q2	OK	38.6141	23.6739	-0.70583	-2.53745	0.00055	0.00130432	yes
PLEKHH3	chr17:40819931-40829048	q1	q2	OK	18.0282	11.0484	-0.706422	-6.94834	5e-05	0.000137654	yes
AK4	chr1:65613231-65697828	q1	q2	OK	2.63852	1.61649	-0.706866	-3.97501	5e-05	0.000137654	yes
EIF2B3	chr1:45316193-45452394	q1	q2	OK	26.2263	16.0577	-0.707749	-6.23265	5e-05	0.000137654	yes
DOCK10	chr2:225629806-225907330	q1	q2	OK	2.54886	1.55971	-0.708568	-4.27378	5e-05	0.000137654	yes
GPR55	chr2:231772042-231789941	q1	q2	OK	1.18671	0.724983	-0.710947	-2.18269	0.00045	0.00108357	yes
KLHL4	chrX:86772714-86925050	q1	q2	OK	15.0912	9.20821	-0.712711	-5.73968	5e-05	0.000137654	yes
CTH	chr1:70876900-70905534	q1	q2	OK	3.85536	2.35155	-0.713256	-2.45622	5e-05	0.000137654	yes
TRIM29	chr11:119981993-120008863	q1	q2	OK	2.39933	1.46303	-0.713666	-2.80318	5e-05	0.000137654	yes
PPIF	chr10:81107219-81115089	q1	q2	OK	52.9833	32.2993	-0.714038	-11.3699	5e-05	0.000137654	yes
INSIG1	chr7:155089485-155101945	q1	q2	OK	14.1318	8.58897	-0.718387	-6.11421	5e-05	0.000137654	yes
CSPG4	chr15:75966662-76005189	q1	q2	OK	5.78582	3.50811	-0.721827	-7.12629	5e-05	0.000137654	yes
KIAA0513	chr16:85061409-85127828	q1	q2	OK	2.37221	1.43747	-0.722695	-4.29972	5e-05	0.000137654	yes
DNAJA1	chr9:33025208-33039062	q1	q2	OK	228.728	138.459	-0.724176	-10.0721	5e-05	0.000137654	yes
CUEDC1	chr17:55938603-56032684	q1	q2	OK	52.7385	31.9153	-0.724607	-12.8967	5e-05	0.000137654	yes
TEKT4	chr2:95534429-95613087	q1	q2	OK	4.18242	2.52991	-0.725251	-1.95541	0.0016	0.00351029	yes
MSMO1	chr4:166248817-166264314	q1	q2	OK	47.252	28.5725	-0.725751	-9.13728	5e-05	0.000137654	yes
FAM46A	chr6:82455446-82462428	q1	q2	OK	2.83122	1.71167	-0.726021	-4.14483	5e-05	0.000137654	yes
TOMM40	chr19:45394476-45406946	q1	q2	OK	45.3709	27.4288	-0.726078	-8.46469	5e-05	0.000137654	yes
LPHN1	chr19:14247963-14316997	q1	q2	OK	19.6766	11.8893	-0.726818	-11.9004	5e-05	0.000137654	yes
E2F1	chr20:32263291-32274210	q1	q2	OK	39.6918	23.9706	-0.727576	-10.9867	5e-05	0.000137654	yes
ATP8A1	chr4:42410391-42659122	q1	q2	OK	1.94849	1.17469	-0.730082	-3.93155	5e-05	0.000137654	yes
SLC25A30	chr13:45967453-45992516	q1	q2	OK	5.82302	3.5105	-0.730092	-4.87085	5e-05	0.000137654	yes
SCFD2	chr4:53739150-54232242	q1	q2	OK	6.11217	3.68422	-0.730326	-4.67798	5e-05	0.000137654	yes
PNP	chr14:20937537-20946165	q1	q2	OK	20.3466	12.2634	-0.730425	-7.49978	5e-05	0.000137654	yes
LHX1	chr17:35294771-35301915	q1	q2	OK	2.27394	1.36934	-0.731712	-2.95294	5e-05	0.000137654	yes
PSIMCT-1	chr20:30102240-30161066	q1	q2	OK	18.506	11.1414	-0.732062	-3.94157	5e-05	0.000137654	yes
UHRF1	chr19:4909509-4962165	q1	q2	OK	19.8579	11.9504	-0.73266	-8.71458	5e-05	0.000137654	yes
H19	chr11:2016405-2019065	q1	q2	OK	5.10765	3.06986	-0.734485	-3.36283	5e-05	0.000137654	yes
G6PD	chrX:153759605-153793261	q1	q2	OK	369.625	222.098	-0.734868	-5.64852	5e-05	0.000137654	yes
SLC2A6	chr9:136336215-136344276	q1	q2	OK	8.06029	4.84298	-0.734938	-4.328	5e-05	0.000137654	yes
C16orf59	chr16:2510114-2514964	q1	q2	OK	24.7994	14.8939	-0.735583	-6.96786	5e-05	0.000137654	yes
LINC00460	chr13:107028910-107030142	q1	q2	OK	10.1489	6.09253	-0.736208	-3.58084	5e-05	0.000137654	yes
ELMOD1	chr11:107461816-107537505	q1	q2	OK	1.39385	0.836017	-0.737475	-1.96696	0.0013	0.00289361	yes
ZDHHC14	chr6:157802556-158094977	q1	q2	OK	4.1961	2.5164	-0.737688	-3.30337	5e-05	0.000137654	yes
AUNIP	chr1:26160496-26185848	q1	q2	OK	7.13181	4.27515	-0.738294	-4.18962	5e-05	0.000137654	yes
WFS1	chr4:6271576-6304992	q1	q2	OK	18.6832	11.1961	-0.738741	-8.31756	5e-05	0.000137654	yes
LOC100506895	chr7:43152197-43602938	q1	q2	OK	1.18265	0.708569	-0.739038	-1.46543	0.02055	0.0358447	yes
POLR3B	chr12:106751435-107283094	q1	q2	OK	5.11401	3.06249	-0.739748	-3.86795	5e-05	0.000137654	yes
IGSF9	chr1:159896828-159915386	q1	q2	OK	7.86276	4.70768	-0.740018	-5.67625	5e-05	0.000137654	yes
PGP	chr16:2261602-2264822	q1	q2	OK	21.53	12.8842	-0.74074	-8.83865	5e-05	0.000137654	yes
SLC26A6	chr3:48663155-48672926	q1	q2	OK	9.75232	5.82943	-0.742391	-4.98271	5e-05	0.000137654	yes
ARG2	chr14:68086578-68141602	q1	q2	OK	36.6174	21.8743	-0.743293	-6.2478	5e-05	0.000137654	yes
ZSCAN5A	chr19:56732678-56739659	q1	q2	OK	2.41067	1.43649	-0.746888	-2.37134	0.0006	0.00141549	yes
ERBB3	chr12:56473808-56497291	q1	q2	OK	1.49593	0.890368	-0.74857	-1.35528	0.0141	0.0254967	yes
C19orf25	chr19:1450147-1479228	q1	q2	OK	11.1753	6.65111	-0.748648	-4.45806	5e-05	0.000137654	yes
TMEM229B	chr14:67936982-67982021	q1	q2	OK	0.971326	0.577914	-0.749102	-2.12778	0.00105	0.00237777	yes
GPER	chr7:1036622-1177893	q1	q2	OK	6.20861	3.68974	-0.750752	-3.43253	5e-05	0.000137654	yes
HSPA14	chr10:14880260-14913740	q1	q2	OK	14.3643	8.52993	-0.751887	-5.67795	5e-05	0.000137654	yes
CREB3L1	chr11:46299227-46342972	q1	q2	OK	7.47828	4.43998	-0.752152	-4.88313	5e-05	0.000137654	yes
AMD1	chr6:111195986-111216913	q1	q2	OK	27.2002	16.1453	-0.7525	-9.37266	5e-05	0.000137654	yes
GPC1	chr2:241375114-241407495	q1	q2	OK	184.362	109.399	-0.752941	-6.36871	5e-05	0.000137654	yes
PDXP	chr22:38054736-38062939	q1	q2	OK	28.5215	16.9224	-0.753121	-8.37863	5e-05	0.000137654	yes
NTRK3	chr15:88419987-88814297	q1	q2	OK	2.28625	1.35603	-0.753588	-2.93925	5e-05	0.000137654	yes
LMNB2	chr19:2428162-2456966	q1	q2	OK	101.683	60.309	-0.753636	-6.31865	5e-05	0.000137654	yes
EPHB3	chr3:184279586-184300196	q1	q2	OK	4.21066	2.49598	-0.75444	-4.55955	5e-05	0.000137654	yes
PSMD11	chr17:30771480-30810337	q1	q2	OK	58.0683	34.3953	-0.755539	-11.3679	5e-05	0.000137654	yes
MANF	chr3:51422691-51426828	q1	q2	OK	114.904	68.0374	-0.756032	-12.295	5e-05	0.000137654	yes
CDC6	chr17:38444145-38459413	q1	q2	OK	47.8069	28.2937	-0.756739	-12.9263	5e-05	0.000137654	yes
SYT3	chr19:51125233-51143092	q1	q2	OK	2.57873	1.52546	-0.757415	-2.52933	5e-05	0.000137654	yes
CCDC86	chr11:60609428-60623444	q1	q2	OK	35.5748	21.0282	-0.758534	-8.4119	5e-05	0.000137654	yes
KLRK1	chr12:10524951-10562745	q1	q2	OK	2.19809	1.29832	-0.759608	-1.79197	0.0067	0.0130402	yes
P2RX5	chr17:3539761-3599698	q1	q2	OK	1.07976	0.636598	-0.762254	-1.1574	0.01945	0.0341387	yes
RAB30	chr11:82692477-82782884	q1	q2	OK	7.17934	4.23119	-0.762788	-3.36772	5e-05	0.000137654	yes
ITGAE	chr17:3617918-3704537	q1	q2	OK	3.92346	2.31189	-0.763052	-3.54104	5e-05	0.000137654	yes
EIF4EBP1	chr8:37888019-37917883	q1	q2	OK	147.552	86.9426	-0.763089	-13.7319	5e-05	0.000137654	yes
HSPE1	chr2:198351307-198418423	q1	q2	OK	88.0188	51.8634	-0.763095	-2.85596	0.0002	0.000508975	yes
FICD	chr12:108909050-108913380	q1	q2	OK	2.51015	1.47754	-0.764576	-2.30023	0.0013	0.00289361	yes
PEG10	chr7:94285636-94299006	q1	q2	OK	1.5453	0.909181	-0.765251	-3.30657	5e-05	0.000137654	yes
ARSJ	chr4:114821439-114900878	q1	q2	OK	23.7425	13.9619	-0.765975	-11.4695	5e-05	0.000137654	yes
TFRC	chr3:195776154-195809032	q1	q2	OK	47.5662	27.968	-0.766159	-9.04179	5e-05	0.000137654	yes
FAH	chr15:80445232-80478924	q1	q2	OK	20.503	12.0492	-0.766896	-6.83375	5e-05	0.000137654	yes
ATG4A	chrX:107334898-107397901	q1	q2	OK	2.33429	1.37151	-0.767219	-2.27531	0.0001	0.000265155	yes
FEN1	chr11:61560108-61564714	q1	q2	OK	107.599	63.1851	-0.768013	-9.89112	5e-05	0.000137654	yes
BCAT1	chr12:24962957-25102393	q1	q2	OK	22.8797	13.4315	-0.768448	-9.82459	5e-05	0.000137654	yes
KLHDC7A	chr1:18807423-18812480	q1	q2	OK	1.02789	0.603388	-0.768534	-2.46939	5e-05	0.000137654	yes
HIST1H3D	chr6:26197011-26199521	q1	q2	OK	4.48836	2.6334	-0.769264	-1.79928	0.0036	0.00739157	yes
LPHN3	chr4:62362838-62938168	q1	q2	OK	2.98241	1.74905	-0.769903	-4.65337	5e-05	0.000137654	yes
RPS6KA1	chr1:26856248-26901520	q1	q2	OK	24.9709	14.6416	-0.770177	-9.13625	5e-05	0.000137654	yes
FABP5	chr8:82192717-82197012	q1	q2	OK	15.008	8.79902	-0.770313	-4.16782	5e-05	0.000137654	yes
GNAQ	chr9:80335190-80646219	q1	q2	OK	1.16166	0.680591	-0.771329	-1.80487	0.00855	0.0162514	yes
ZSCAN31	chr6:28292514-28304152	q1	q2	OK	23.8682	13.9822	-0.771502	-8.7744	5e-05	0.000137654	yes
NME1	chr17:49230896-49249105	q1	q2	OK	266.459	155.944	-0.772881	-3.59079	5e-05	0.000137654	yes
CDKL1	chr14:50796719-50862617	q1	q2	OK	1.50358	0.879431	-0.773761	-1.54223	0.0292	0.0492165	yes
FAM46B	chr1:27331510-27339333	q1	q2	OK	18.4635	10.796	-0.774182	-7.43107	5e-05	0.000137654	yes
CCNE2	chr8:95835517-95907482	q1	q2	OK	13.9435	8.14947	-0.774814	-5.77626	5e-05	0.000137654	yes
MAGEA3	chrX:151934651-151938240	q1	q2	OK	1.94686	1.13714	-0.77574	-2.08302	0.0022	0.00469283	yes
TMEM255A	chrX:119392504-119445391	q1	q2	OK	10.9776	6.40274	-0.777799	-6.26609	5e-05	0.000137654	yes
ADAMTS3	chr4:73146685-73434516	q1	q2	OK	4.6691	2.72318	-0.777851	-5.72198	5e-05	0.000137654	yes
FAM111B	chr11:58874657-58894888	q1	q2	OK	32.0337	18.6605	-0.779601	-10.9692	5e-05	0.000137654	yes
VLDLR	chr9:2535654-2654485	q1	q2	OK	5.53914	3.22431	-0.780674	-4.3429	5e-05	0.000137654	yes
ASB9	chrX:15262108-15288589	q1	q2	OK	2.0035	1.16589	-0.781084	-1.3921	0.0022	0.00469283	yes
AKR1C3	chr10:5090957-5149878	q1	q2	OK	14.5586	8.46033	-0.783085	-4.12543	5e-05	0.000137654	yes
ALYREF	chr17:79845710-79849462	q1	q2	OK	158.453	91.8535	-0.786649	-15.5382	5e-05	0.000137654	yes
KRT16	chr17:39766030-39769079	q1	q2	OK	1.4035	0.812691	-0.788246	-1.79137	0.0112	0.0207168	yes
ADAMTS15	chr11:130318868-130346539	q1	q2	OK	3.31089	1.91676	-0.788547	-4.83087	5e-05	0.000137654	yes
HSPA5	chr9:127997126-128003666	q1	q2	OK	177.832	102.764	-0.791184	-6.38049	5e-05	0.000137654	yes
MYLK2	chr20:30407177-30422500	q1	q2	OK	1.4266	0.823861	-0.792107	-2.27404	0.0008	0.00185114	yes
SLC1A5	chr19:47278139-47291842	q1	q2	OK	101.435	58.4911	-0.794271	-8.75682	5e-05	0.000137654	yes
HYOU1	chr11:118914895-118927925	q1	q2	OK	60.0036	34.5978	-0.794369	-9.41313	5e-05	0.000137654	yes
SLC39A14	chr8:22224761-22291640	q1	q2	OK	31.0732	17.9068	-0.795164	-12.4906	5e-05	0.000137654	yes
E2F2	chr1:23832919-23857712	q1	q2	OK	12.7472	7.34367	-0.795613	-9.17415	5e-05	0.000137654	yes
MYBL2	chr20:42295708-42345122	q1	q2	OK	236.388	136.173	-0.79572	-6.91681	5e-05	0.000137654	yes
SOX18	chr20:62679078-62680979	q1	q2	OK	3.86818	2.22813	-0.795823	-2.99761	5e-05	0.000137654	yes
SRSF2	chr17:74730196-74775336	q1	q2	OK	218.154	125.579	-0.796751	-6.69255	5e-05	0.000137654	yes
NXPH2	chr2:139426726-139537811	q1	q2	OK	4.24588	2.44382	-0.796925	-3.75601	5e-05	0.000137654	yes
LRR1	chr14:50065414-50081390	q1	q2	OK	42.0991	24.2039	-0.798551	-7.21339	5e-05	0.000137654	yes
PCOLCE2	chr3:142536701-142608045	q1	q2	OK	5.68818	3.26594	-0.800468	-3.95874	5e-05	0.000137654	yes
RGS14	chr5:176784843-176799599	q1	q2	OK	4.15282	2.37758	-0.804595	-3.67104	5e-05	0.000137654	yes
RCOR2	chr11:63678692-63684316	q1	q2	OK	1.61831	0.925549	-0.806109	-2.38039	0.0006	0.00141549	yes
LCTL	chr15:66797430-66857835	q1	q2	OK	22.3805	12.7945	-0.806726	-4.10938	5e-05	0.000137654	yes
THY1	chr11:119252487-119369944	q1	q2	OK	141.805	81.0501	-0.807024	-9.71353	5e-05	0.000137654	yes
NOXO1	chr16:2028917-2031550	q1	q2	OK	4.11604	2.35138	-0.80775	-2.42083	0.0001	0.000265155	yes
ILDR2	chr1:166882440-166944561	q1	q2	OK	6.49758	3.70844	-0.809091	-8.19004	5e-05	0.000137654	yes
PIK3C2B	chr1:204391757-204459474	q1	q2	OK	2.22618	1.27039	-0.809294	-4.65646	5e-05	0.000137654	yes
HELLS	chr10:96305573-96361856	q1	q2	OK	9.11272	5.19832	-0.809837	-6.14173	5e-05	0.000137654	yes
LOC100289092	chr16:28889808-28936532	q1	q2	OK	7.4518	4.24237	-0.812719	-2.17167	0.0142	0.0256493	yes
SLC7A10	chr19:33685598-33716756	q1	q2	OK	1.96035	1.11603	-0.812742	-1.85504	0.00215	0.00459885	yes
PYCR1	chr17:79890266-79894968	q1	q2	OK	141.593	80.4648	-0.815319	-9.64652	5e-05	0.000137654	yes
CYB561	chr17:61509664-61523722	q1	q2	OK	41.9272	23.8037	-0.816699	-11.8598	5e-05	0.000137654	yes
IL17RB	chr3:53880576-53899827	q1	q2	OK	4.81963	2.73479	-0.817495	-3.70311	5e-05	0.000137654	yes
CHST1	chr11:45669238-45687206	q1	q2	OK	4.01905	2.27833	-0.818875	-4.61618	5e-05	0.000137654	yes
NACC1	chr19:13229101-13251961	q1	q2	OK	49.0518	27.803	-0.819067	-15.8817	5e-05	0.000137654	yes
RTEL1	chr20:62289162-62367494	q1	q2	OK	5.11317	2.89557	-0.82037	-3.21769	5e-05	0.000137654	yes
WNT7B	chr22:46316247-46373008	q1	q2	OK	2.02059	1.14353	-0.821284	-3.26968	5e-05	0.000137654	yes
NEFL	chr8:24808468-24814383	q1	q2	OK	49.9875	28.2464	-0.823502	-15.4023	5e-05	0.000137654	yes
MCM10	chr10:13203553-13253104	q1	q2	OK	23.7124	13.3834	-0.825201	-11.5296	5e-05	0.000137654	yes
EPN3	chr17:48610047-48621111	q1	q2	OK	1.26623	0.713893	-0.82676	-2.58926	5e-05	0.000137654	yes
PGAM1	chr10:99186026-99193198	q1	q2	OK	12.8541	7.24408	-0.827356	-5.67824	5e-05	0.000137654	yes
CA8	chr8:61101422-61193954	q1	q2	OK	2.01126	1.13288	-0.828096	-2.55828	0.0003	0.000743193	yes
ADORA1	chr1:203096835-203136533	q1	q2	OK	9.85661	5.55055	-0.828461	-5.61605	5e-05	0.000137654	yes
FAM110D	chr1:26485510-26489119	q1	q2	OK	3.75854	2.11235	-0.831321	-2.94312	0.0001	0.000265155	yes
SESN2	chr1:28585962-28609002	q1	q2	OK	14.4938	8.14533	-0.831386	-8.37771	5e-05	0.000137654	yes
RNF43	chr17:56378587-56494931	q1	q2	OK	4.3314	2.43142	-0.833033	-4.21096	5e-05	0.000137654	yes
KCTD12	chr13:77454303-77460540	q1	q2	OK	4.31886	2.42257	-0.834115	-6.06353	5e-05	0.000137654	yes
PEG3	chr19:57285922-57352097	q1	q2	OK	5.52028	3.09081	-0.836755	-7.6041	5e-05	0.000137654	yes
ABCB6	chr2:220074487-220083712	q1	q2	OK	2.23597	1.25161	-0.83712	-3.09315	5e-05	0.000137654	yes
ADAT3	chr19:1905370-1926012	q1	q2	OK	4.53316	2.53667	-0.837584	-2.48973	0.00035	0.000859132	yes
LEFTY1	chr1:226073981-226076846	q1	q2	OK	1.64572	0.918232	-0.841788	-2.00278	0.0047	0.00942938	yes
SOGA2	chr18:8717368-8832775	q1	q2	OK	9.53822	5.30359	-0.84675	-8.97411	5e-05	0.000137654	yes
STRA13	chr17:79976578-79980785	q1	q2	OK	129.537	72.014	-0.847015	-9.63412	5e-05	0.000137654	yes
FLRT3	chr20:13976145-16033841	q1	q2	OK	1.04251	0.579421	-0.847378	-2.13835	0.0005	0.00119414	yes
SDC1	chr2:20400557-20425194	q1	q2	OK	84.1881	46.7518	-0.848595	-10.0101	5e-05	0.000137654	yes
SCLY	chr2:238875586-239008054	q1	q2	OK	7.01045	3.89254	-0.848795	-2.74623	5e-05	0.000137654	yes
STRA6	chr15:74471807-74502046	q1	q2	OK	15.3193	8.48533	-0.852307	-7.12101	5e-05	0.000137654	yes
BSCL2	chr11:62457733-62494857	q1	q2	OK	1.77216	0.980614	-0.853752	-1.58374	0.01195	0.0219835	yes
INPP5J	chr22:31518960-31530683	q1	q2	OK	5.88764	3.2574	-0.853967	-4.43191	5e-05	0.000137654	yes
STON2	chr14:81726993-81893748	q1	q2	OK	2.54758	1.40858	-0.854882	-3.55836	5e-05	0.000137654	yes
LINC00312	chr3:8613467-8616354	q1	q2	OK	1.08648	0.600629	-0.855112	-2.14099	0.0018	0.00391642	yes
KITLG	chr12:88886569-88974250	q1	q2	OK	6.97644	3.85483	-0.855823	-7.03129	5e-05	0.000137654	yes
ELAVL2	chr9:23690102-23826063	q1	q2	OK	4.67959	2.58427	-0.856623	-4.71368	5e-05	0.000137654	yes
SLC29A2	chr11:66129991-66139291	q1	q2	OK	13.7796	7.60775	-0.856994	-7.1488	5e-05	0.000137654	yes
YARS	chr1:33240839-33324480	q1	q2	OK	72.2129	39.8169	-0.858876	-9.48437	5e-05	0.000137654	yes
ELOVL6	chr4:110970228-111119820	q1	q2	OK	14.7397	8.12003	-0.860149	-7.81387	5e-05	0.000137654	yes
HEY1	chr8:80676244-80680098	q1	q2	OK	1.95375	1.07553	-0.861196	-2.34487	0.0001	0.000265155	yes
JDP2	chr14:75894508-75939404	q1	q2	OK	13.5682	7.46705	-0.861623	-8.23079	5e-05	0.000137654	yes
CCND3	chr6:41902670-42016610	q1	q2	OK	39.1414	21.4998	-0.864368	-9.61022	5e-05	0.000137654	yes
RASSF4	chr10:45455218-45490172	q1	q2	OK	11.9012	6.53217	-0.865472	-5.54929	5e-05	0.000137654	yes
CYCS	chr7:25158269-25164980	q1	q2	OK	18.4485	10.1191	-0.86642	-12.1154	5e-05	0.000137654	yes
ACAT2	chr6:160181290-160210735	q1	q2	OK	51.7416	28.3647	-0.867228	-3.26897	5e-05	0.000137654	yes
RARRES2	chr7:150035406-150038763	q1	q2	OK	11.5082	6.30549	-0.867986	-4.01851	5e-05	0.000137654	yes
HPCAL4	chr1:40144644-40157089	q1	q2	OK	1.33912	0.732943	-0.869515	-2.90513	5e-05	0.000137654	yes
PHGDH	chr1:120254418-120286849	q1	q2	OK	185.035	101.223	-0.870258	-11.7015	5e-05	0.000137654	yes
RPS26	chr12:56435685-56438007	q1	q2	OK	7.84532	4.27312	-0.876544	-3.27511	0.00045	0.00108357	yes
KIRREL3	chr11:126293395-126870766	q1	q2	OK	1.45256	0.790752	-0.877304	-2.18709	0.0004	0.000972971	yes
SNCB	chr5:176047209-176057557	q1	q2	OK	1.07716	0.586273	-0.87759	-1.15834	0.02785	0.0471101	yes
CRYGS	chr3:186256231-186262167	q1	q2	OK	3.77987	2.05352	-0.880241	-2.43192	0.00285	0.0059482	yes
GLIPR2	chr9:36136741-36163903	q1	q2	OK	14.9957	8.13599	-0.882158	-6.75538	5e-05	0.000137654	yes
SCO2	chr22:50946644-50968514	q1	q2	OK	7.39564	4.0065	-0.884334	-2.00137	0.00755	0.0145206	yes
NCLN	chr19:3185874-3209573	q1	q2	OK	39.8088	21.5054	-0.88839	-14.7559	5e-05	0.000137654	yes
[truncated: 179 more rows]

## Sheet: DEG4
TRIB2 regulated genes (with BEZ) (DEG4)
[truncated: 212 more rows]
